# Supplementary material for: Interactions between the Parasite Philasterides dicentrarchi and the Immune System of the Turbot Scophthalmus maximus. A Transcriptomic Analysis
Source: Biology (Basel). 2020 Oct 15;9(10):337. doi: 10.3390/biology9100337 (PMC7602577; doi:10.3390/biology9100337)
Supplement: Supplementary file 1 [file biology-09-00337-s001.zip]

Archive with 6 entries (4 files):
- biology-939285-suppl-final/
- biology-939285-suppl-final/Supplementary Materials/
- biology-939285-suppl-final/Supplementary Materials/biology-939285-suppl-proof Revised.docx
- biology-939285-suppl-final/Supplementary Materials/Supplementary File S1.xlsx
- biology-939285-suppl-final/Supplementary Materials/Supplementary File S2.xlsx
- biology-939285-suppl-final/Supplementary Materials/Supplementary File S3.xlsx
