# Supplementary material for: Interactions between the Parasite Philasterides dicentrarchi and the Immune System of the Turbot Scophthalmus maximus. A Transcriptomic Analysis
Source: Biology (Basel). 2020 Oct 15;9(10):337. doi: 10.3390/biology9100337 (PMC7602577; doi:10.3390/biology9100337)
Supplement: Supplementary file 1 [file biology-09-00337-s001.zip › biology-939285-suppl-final/Supplementary Materials/Supplementary File S1.xlsx]

## Sheet: Phil 1h vs. Phil 0h
Name	Fold change	P-value	FDR p-value	Bonferroni	Description	ANOTACIÓN MANUAL DE NA (blastx/blastn)
ZFG-16-14_01_21399_CGATGT_L001_R1_001_(paired)_trimmed_(paired)_contig_15860	1547.33	0	0	0	AB10G_ARATH ame: Full=ABC transporter G family member 10 Short=ABC transporter Short= 10 ame: Full=Probable white-brown complex homolog 10 Short= 10
ZFG-16-14_01_21399_CGATGT_L001_R1_001_(paired)_trimmed_(paired)_contig_25790	179.599	0	0	0	CDK2_DROME ame: Full=Cyclin-dependent kinase 2 ame: Full=Cell division control 2 cognate
ZFG-16-14_01_21399_CGATGT_L001_R1_001_(paired)_trimmed_(paired)_contig_30009	155.982	3.75322e-12	2.54864e-10	3.7465e-07	AB14G_ARATH ame: Full=ABC transporter G family member 14 Short=ABC transporter Short= 14 ame: Full=White-brown complex homolog 14 Short= 14	-
ZFG-16-14_01_21399_CGATGT_L001_R1_001_(paired)_trimmed_(paired)_contig_21123	117.285	0	0	0	AB11G_ARATH ame: Full=ABC transporter G family member 11 Short=ABC transporter Short= 11 ame: Full= CUTICULAR DEFECT AND ORGAN FUSION 1 ame: Full= DESPERADO ame: Full= PERMEABLE LEAVES 1 ame: Full=White-brown complex homolog 11 Short= 11
ZFG-16-14_01_21399_CGATGT_L001_R1_001_(paired)_trimmed_(paired)_contig_27879	92.6337	7.77156e-16	8.32366e-14	7.75765e-11	Y798_METJA ame: Full=TPR repeat-containing MJ0798
ZFG-16-14_01_21399_CGATGT_L001_R1_001_(paired)_trimmed_(paired)_contig_38621	62.5882	7.66109e-12	4.99829e-10	7.64738e-07	CTL2B_XENLA ame: Full=CTD small phosphatase 2-B Short=CTDSP-like 2-B
ZFG-16-14_01_21399_CGATGT_L001_R1_001_(paired)_trimmed_(paired)_contig_23924	59.3566	0	0	0	PCSK5_HUMAN ame: Full=Pro convertase subtilisin kexin type 5 ame: Full=Pro convertase 5 Short=PC5 ame: Full=Pro convertase 6 Short=PC6 Short=hPC6 ame: Full=Subtilisin kexin-like protease PC5 Flags: Precursor
ZFG-16-14_01_21399_CGATGT_L001_R1_001_(paired)_trimmed_(paired)_contig_16346	54.0056	0	0	0	SCPL3_CAEEL ame: Full=CTD small phosphatase 3 Short=CTDSP-like 3
ZFG-16-14_01_21399_CGATGT_L001_R1_001_(paired)_trimmed_(paired)_contig_5715	52.183	0	0	0	HERC2_MOUSE ame: Full=E3 ubiquitin- ligase HERC2 ame: Full=HECT domain and RCC1-like domain-containing 2 ame: Full=HECT-type E3 ubiquitin transferase HERC2
ZFG-16-14_01_21399_CGATGT_L001_R1_001_(paired)_trimmed_(paired)_contig_6951	42.8444	0	0	0	DG2L6_HUMAN ame: Full=Diacylglycerol O-acyltransferase 2 6 ame: Full=Diacylglycerol O-acyltransferase candidate 3 Short=hDC3
ZFG-16-14_01_21399_CGATGT_L001_R1_001_(paired)_trimmed_(paired)_contig_10717	33.668	0	0	0	CTL2B_DANRE ame: Full=CTD small phosphatase 2-B Short=CTDSP-like 2-B	-
ZFG-16-14_01_21399_CGATGT_L001_R1_001_(paired)_trimmed_(paired)_contig_2896	33.5334	3.33067e-16	3.72308e-14	3.32471e-11	YL728_MIMIVRecName: Full=Uncharacterized protein L728
ZFG-16-14_01_21399_CGATGT_L001_R1_001_(paired)_trimmed_(paired)_contig_26274	32.2579	1.01985e-12	7.4965e-11	1.01803e-07	VPS4_CANAL ame: Full=Vacuolar sorting-associated 4
ZFG-16-14_01_21399_CGATGT_L001_R1_001_(paired)_trimmed_(paired)_contig_5935	30.9031	0	0	0	ADHA_BACSU ame: Full=Probable formaldehyde dehydrogenase
ZFG-16-14_01_21399_CGATGT_L001_R1_001_(paired)_trimmed_(paired)_contig_9358	27.3022	0	0	0	HERC2_HUMAN ame: Full=E3 ubiquitin- ligase HERC2 ame: Full=HECT domain and RCC1-like domain-containing 2 ame: Full=HECT-type E3 ubiquitin transferase HERC2
ZFG-16-14_01_21399_CGATGT_L001_R1_001_(paired)_trimmed_(paired)_contig_17744	26.2402	1.15415e-08	4.79435e-07	0.00115208	WDR5_HUMAN ame: Full=WD repeat-containing 5 ame: Full=BMP2-induced 3-kb gene
ZFG-16-14_01_21399_CGATGT_L001_R1_001_(paired)_trimmed_(paired)_contig_1564	26.1044	0	0	0	UBIQP_TETPY ame: Full=Polyubiquitin Contains: ame: Full=Ubiquitin Flags: Precursor
ZFG-16-14_01_21399_CGATGT_L001_R1_001_(paired)_trimmed_(paired)_contig_6529	25.9711	1.60706e-09	7.50322e-08	0.000160419	FACR1_DROME ame: Full= fatty acyl- reductase CG5065
ZFG-16-14_01_21399_CGATGT_L001_R1_001_(paired)_trimmed_(paired)_contig_12664	25.9178	0	0	0	DISP1_DANRE ame: Full= dispatched homolog 1 ame: Full= chameleon
ZFG-16-14_01_21399_CGATGT_L001_R1_001_(paired)_trimmed_(paired)_contig_5482	25.2537	0	0	0	LIPM_MOUSE ame: Full=Lipase member M ame: Full=Lipase-like abhydrolase domain-containing 3 Flags: Precursor
ZFG-16-14_01_21399_CGATGT_L001_R1_001_(paired)_trimmed_(paired)_contig_12227	24.6379	0	0	0	ABCBA_HUMAN ame: Full=ATP-binding cassette sub-family B member mitochondrial ame: Full=ATP-binding cassette transporter 10 Short=ABC transporter 10 ame: Full=Mitochondrial ATP-binding cassette 2 Short=M-ABC2 Flags: Precursor
ZFG-16-14_01_21399_CGATGT_L001_R1_001_(paired)_trimmed_(paired)_contig_8092	24.3188	0	0	0	RNOY_CRAGI ame: Full=Ribonuclease Oy Short=RNase Oy	-
ZFG-16-14_01_21399_CGATGT_L001_R1_001_(paired)_trimmed_(paired)_contig_3260	22.7397	0	0	0	S22A8_PONAB ame: Full=Solute carrier family 22 member 8 ame: Full=Organic anion transporter 3
ZFG-16-14_01_21399_CGATGT_L001_R1_001_(paired)_trimmed_(paired)_contig_15897	22.5596	0	0	0	NLE1_HUMAN ame: Full=Notchless homolog 1
ZFG-16-14_01_21399_CGATGT_L001_R1_001_(paired)_trimmed_(paired)_contig_23792	18.7802	0	0	0	TISB_HUMAN ame: Full=mRNA decay activator ZFP36L1 ame: Full=Butyrate response factor 1 ame: Full=EGF-response factor 1 Short=ERF-1 ame: Full=TPA-induced sequence 11b ame: Full=Zinc finger C3H1 type-like 1 Short=ZFP36-like 1	-
ZFG-16-14_01_21399_CGATGT_L001_R1_001_(paired)_trimmed_(paired)_contig_5786	17.4899	0	0	0	PAE9_ARATH ame: Full=Pectin acetylesterase 9 Flags: Precursor
ZFG-16-14_01_21399_CGATGT_L001_R1_001_(paired)_trimmed_(paired)_contig_15298	17.4137	0	0	0	Y2770_PSEAE ame: Full=Uncharacterized isomerase PA2770	-
ZFG-16-14_01_21399_CGATGT_L001_R1_001_(paired)_trimmed_(paired)_contig_4251	17.1282	0	0	0	AB4A_ARATH ame: Full=ABC transporter A family member 4 Short=ABC transporter Short= 4 ame: Full= ABC2 homolog 3
ZFG-16-14_01_21399_CGATGT_L001_R1_001_(paired)_trimmed_(paired)_contig_2306	17.054	0	0	0	ABCA2_DICDI ame: Full=ABC transporter A family member 2 ame: Full=ABC transporter
ZFG-16-14_01_21399_CGATGT_L001_R1_001_(paired)_trimmed_(paired)_contig_15474	15.9649	0	0	0	DGAT2_ARATH ame: Full=Diacylglycerol O-acyltransferase 2 Short= 2
ZFG-16-14_01_21399_CGATGT_L001_R1_001_(paired)_trimmed_(paired)_contig_11111	15.6929	0	0	0	KIF1_DICDI ame: Full=Kinesin-related 1 ame: Full=Kinesin family member 1 ame: Full=Kinesin-3
ZFG-16-14_01_21399_CGATGT_L001_R1_001_(paired)_trimmed_(paired)_contig_1696	15.6554	0	0	0	Y103_SYNY3RecName: Full=Uncharacterized protein sll0103
ZFG-16-14_01_21399_CGATGT_L001_R1_001_(paired)_trimmed_(paired)_contig_10649	15.6224	1.09912e-14	1.03213e-12	1.09715e-09	DACF_BACSU ame: Full=D-alanyl-D-alanine carboxypeptidase Short=DD-carboxypeptidase Short=DD-peptidase ame: Full=Penicillin-binding Short=PBP Flags: Precursor
ZFG-16-14_01_21399_CGATGT_L001_R1_001_(paired)_trimmed_(paired)_contig_1710	14.9672	0	0	0	PESC_RAT ame: Full=Pescadillo homolog
ZFG-16-14_01_21399_CGATGT_L001_R1_001_(paired)_trimmed_(paired)_contig_1937	14.6932	0	0	0	DISP1_DANRE ame: Full= dispatched homolog 1 ame: Full= chameleon
ZFG-16-14_01_21399_CGATGT_L001_R1_001_(paired)_trimmed_(paired)_contig_24446	14.5188	3.70558e-10	1.90864e-08	3.69895e-05	KN13B_ORYSJ ame: Full=Kinesin KIN-13B	-
ZFG-16-14_01_21399_CGATGT_L001_R1_001_(paired)_trimmed_(paired)_contig_24731	14.1538	6.05072e-14	5.19784e-12	6.03988e-09	GLMS_CHLTE ame: Full=Glutamine--fructose-6-phosphate aminotransferase
ZFG-16-14_01_21399_CGATGT_L001_R1_001_(paired)_trimmed_(paired)_contig_7354	13.9864	0	0	0	PI4K_DICDI ame: Full=Phosphatidylinositol 4-kinase Short=PI4-kinase Short= ns-4-kinase ame: Full=PI4K-alpha
ZFG-16-14_01_21399_CGATGT_L001_R1_001_(paired)_trimmed_(paired)_contig_8409	13.5974	0	0	0	RNDI_DICDI ame: Full=Ribonuclease Short=RNase Flags: Precursor	-
ZFG-16-14_01_21399_CGATGT_L001_R1_001_(paired)_trimmed_(paired)_contig_7924	13.3722	0	0	0	RL1D1_HUMAN ame: Full=Ribosomal L1 domain-containing 1 ame: Full=CATX-11 ame: Full=Cellular senescence-inhibited gene ame: Full= PBK1
ZFG-16-14_01_21399_CGATGT_L001_R1_001_(paired)_trimmed_(paired)_contig_6751	13.2896	0	0	0	AB22G_ARATH ame: Full=ABC transporter G family member 22 Short=ABC transporter Short= 22 ame: Full=White-brown complex homolog 23 Short= 23
ZFG-16-14_01_21399_CGATGT_L001_R1_001_(paired)_trimmed_(paired)_contig_17670	13.0222	3.24896e-12	2.23225e-10	3.24314e-07	LMLN_MOUSE ame: Full=Leishmanolysin-like peptidase
ZFG-16-14_01_21399_CGATGT_L001_R1_001_(paired)_trimmed_(paired)_contig_11342	12.5734	2.53206e-08	1.00259e-06	0.00252752	LDL2_ARATH ame: Full=Lysine-specific histone demethylase 1 homolog 2 ame: Full=Flavin-containing amine oxidase domain-containing 2 ame: Full= LSD1-LIKE 2
ZFG-16-14_01_21399_CGATGT_L001_R1_001_(paired)_trimmed_(paired)_contig_16564	12.4607	1.11181e-07	3.97356e-06	0.0110982	TADBP_XENTR ame: Full=TAR DNA-binding 43 Short=TDP-43
ZFG-16-14_01_21399_CGATGT_L001_R1_001_(paired)_trimmed_(paired)_contig_10952	12.3302	0	0	0	LDL3_ARATH ame: Full=Lysine-specific histone demethylase 1 homolog 3 ame: Full=Flavin-containing amine oxidase domain-containing 3 ame: Full= LSD1-like 3
ZFG-16-14_01_21399_CGATGT_L001_R1_001_(paired)_trimmed_(paired)_contig_14765	12.181	2.88122e-07	9.68371e-06	0.0287606	ADPRM_MIMIV ame: Full= ADP-ribosyl glycohydrolase L543
ZFG-16-14_01_21399_CGATGT_L001_R1_001_(paired)_trimmed_(paired)_contig_9094	12.158	0	0	0	YBEG_SCHPO ame: Full=Uncharacterized WD repeat-containing
ZFG-16-14_01_21399_CGATGT_L001_R1_001_(paired)_trimmed_(paired)_contig_18349	11.9101	0	0	0	ESF2_SCHPO ame: Full=Pre-rRNA-processing esf2 ame: Full=18S rRNA factor 2
ZFG-16-14_01_21399_CGATGT_L001_R1_001_(paired)_trimmed_(paired)_contig_6293	11.8182	0	0	0	DDX21_HUMAN ame: Full=Nucleolar RNA helicase 2 ame: Full=DEAD box 21 ame: Full=Gu-alpha ame: Full=Nucleolar RNA helicase Gu ame: Full=Nucleolar RNA helicase II ame: Full=RH II Gu
ZFG-16-14_01_21399_CGATGT_L001_R1_001_(paired)_trimmed_(paired)_contig_4409	11.5225	0	0	0	HAS1_CANGA ame: Full=ATP-dependent RNA helicase HAS1
ZFG-16-14_01_21399_CGATGT_L001_R1_001_(paired)_trimmed_(paired)_contig_15892	11.3619	1.15911e-07	4.13373e-06	0.0115703	CPNE3_MOUSE ame: Full=Copine-3 ame: Full=Copine III
ZFG-16-14_01_21399_CGATGT_L001_R1_001_(paired)_trimmed_(paired)_contig_22581	11.24	1.58207e-13	1.29871e-11	1.57924e-08	CP4D8_DROME ame: Full=Cytochrome P450 4d8 ame: Full=CYPIVD8
ZFG-16-14_01_21399_CGATGT_L001_R1_001_(paired)_trimmed_(paired)_contig_2294	11.2278	0	0	0	NIP7_SCHPO ame: Full=60S ribosome subunit biogenesis nip7
ZFG-16-14_01_21399_CGATGT_L001_R1_001_(paired)_trimmed_(paired)_contig_6108	11.2177	0	0	0	RH28_ORYSJ ame: Full=DEAD-box ATP-dependent RNA helicase 28
ZFG-16-14_01_21399_CGATGT_L001_R1_001_(paired)_trimmed_(paired)_contig_6492	11.066	0	0	0	RH17_ARATH ame: Full=DEAD-box ATP-dependent RNA helicase 17	-
ZFG-16-14_01_21399_CGATGT_L001_R1_001_(paired)_trimmed_(paired)_contig_5958	10.9902	0	0	0	CPNE1_HUMAN ame: Full=Copine-1 ame: Full=Chromobindin 17 ame: Full=Copine I
ZFG-16-14_01_21399_CGATGT_L001_R1_001_(paired)_trimmed_(paired)_contig_5548	10.9078	0	0	0	DIM1_DROME ame: Full=Probable dimethyladenosine transferase ame: Full=Probable 18S rRNA (adenine(1779)-N(6) adenine(1780)-N(6))-dimethyltransferase ame: Full=Probable 18S rRNA dimethylase ame: Full=Probable S-adenosylmethionine-6-N ,N -adenosyl(rRNA) dimethyltransferase
ZFG-16-14_01_21399_CGATGT_L001_R1_001_(paired)_trimmed_(paired)_contig_20501	10.7605	1.38157e-09	6.53601e-08	0.00013791	RAB10_DIPOM ame: Full=Ras-related Rab-10 Short=ORA1
ZFG-16-14_01_21399_CGATGT_L001_R1_001_(paired)_trimmed_(paired)_contig_9778	10.6285	0	0	0	RCL1_DICDI ame: Full=Probable RNA 3 -terminal phosphate cyclase	-
ZFG-16-14_01_21399_CGATGT_L001_R1_001_(paired)_trimmed_(paired)_contig_15812	10.5036	1.33227e-15	1.38098e-13	1.32988e-10	RBG1L_CHICK ame: Full=Rab GTPase-activating 1-like
ZFG-16-14_01_21399_CGATGT_L001_R1_001_(paired)_trimmed_(paired)_contig_7812	10.4915	0	0	0	PPAN_ARATH ame: Full=Peter Pan
ZFG-16-14_01_21399_CGATGT_L001_R1_001_(paired)_trimmed_(paired)_contig_14632	10.3665	0	0	0	NOL10_MOUSE ame: Full=Nucleolar 10
ZFG-16-14_01_21399_CGATGT_L001_R1_001_(paired)_trimmed_(paired)_contig_25387	10.3462	4.67928e-07	1.51554e-05	0.046709	COMT_BOVIN ame: Full=Catechol O-methyltransferase
ZFG-16-14_01_21399_CGATGT_L001_R1_001_(paired)_trimmed_(paired)_contig_34318	10.2352	8.58598e-08	3.1234e-06	0.00857061	I5P2_HUMAN ame: Full=Type II inositol 1,4,5-trisphosphate 5-phosphatase ame: Full=75 kDa inositol polyphosphate-5-phosphatase ame: Full=Phosphoinositide 5-phosphatase Short=5PTase Flags: Precursor
ZFG-16-14_01_21399_CGATGT_L001_R1_001_(paired)_trimmed_(paired)_contig_9542	9.87669	1.5099e-14	1.39041e-12	1.5072e-09	PAR12_HUMAN ame: Full=Poly ADP-ribose polymerase family, member 14-like protein
ZFG-16-14_01_21399_CGATGT_L001_R1_001_(paired)_trimmed_(paired)_contig_13217	9.8695	0	0	0	YO283_YEAST ame: Full=Broad-specificity phosphatase YOR283W
ZFG-16-14_01_21399_CGATGT_L001_R1_001_(paired)_trimmed_(paired)_contig_22295	9.75112	2.07248e-08	8.30497e-07	0.00206877	YF38_SCHPO ame: Full=Uncharacterized CDP-alcohol phosphatidyltransferase class-I family
ZFG-16-14_01_21399_CGATGT_L001_R1_001_(paired)_trimmed_(paired)_contig_151	9.69998	0	0	0	AT1A_HYDVU ame: Full=Sodium potassium-transporting ATPase subunit alpha Short=Na(+) K(+) ATPase alpha subunit ame: Full=Sodium pump subunit alpha
ZFG-16-14_01_21399_CGATGT_L001_R1_001_(paired)_trimmed_(paired)_contig_8933	9.64491	0	0	0	PX24B_DICDI ame: Full=PXMP2 4 family 2
ZFG-16-14_01_21399_CGATGT_L001_R1_001_(paired)_trimmed_(paired)_contig_2935	9.63635	0	0	0	REXO4_YEAST ame: Full=RNA exonuclease 4
ZFG-16-14_01_21399_CGATGT_L001_R1_001_(paired)_trimmed_(paired)_contig_30090	9.57139	3.42845e-07	1.13322e-05	0.0342231	AT135_MOUSE ame: Full=Probable cation-transporting ATPase 13A5 ame: Full=P5-ATPase isoform 5
ZFG-16-14_01_21399_CGATGT_L001_R1_001_(paired)_trimmed_(paired)_contig_3795	9.50631	0	0	0	KRI1_MOUSE ame: Full= KRI1 homolog
ZFG-16-14_01_21399_CGATGT_L001_R1_001_(paired)_trimmed_(paired)_contig_7463	9.48748	0	0	0	U3IP2_MOUSE ame: Full=U3 small nucleolar RNA-interacting 2 ame: Full=RRP9 homolog ame: Full=U3 small nucleolar ribonucleo -associated 55 kDa Short=U3 snoRNP-associated 55 kDa Short=U3-55K
ZFG-16-14_01_21399_CGATGT_L001_R1_001_(paired)_trimmed_(paired)_contig_22430	9.34843	1.07692e-14	1.01318e-12	1.07499e-09	DACB_BACSU ame: Full=D-alanyl-D-alanine carboxypeptidase Short=DD-carboxypeptidase Short=DD-peptidase ame: Full=Penicillin-binding 5* Short=PBP-5* Flags: Precursor	-
ZFG-16-14_01_21399_CGATGT_L001_R1_001_(paired)_trimmed_(paired)_contig_5152	9.33644	0	0	0	MK67I_DANRE ame: Full=MKI67 FHA domain-interacting nucleolar phospho ame: Full=Nucleolar phospho NOPP34
ZFG-16-14_01_21399_CGATGT_L001_R1_001_(paired)_trimmed_(paired)_contig_10134	9.314	0	0	0	LOVG_CAEEL ame: Full=Esterase
ZFG-16-14_01_21399_CGATGT_L001_R1_001_(paired)_trimmed_(paired)_contig_8129	9.1921	0	0	0	DDX49_DICDI ame: Full=Probable ATP-dependent RNA helicase ddx49 ame: Full=DEAD box 49
ZFG-16-14_01_21399_CGATGT_L001_R1_001_(paired)_trimmed_(paired)_contig_9688	9.127	1.11022e-16	1.27091e-14	1.10824e-11	UTP21_SCHPO ame: Full=U3 small nucleolar RNA-associated 21 homolog Short=U3 snoRNA-associated 21
ZFG-16-14_01_21399_CGATGT_L001_R1_001_(paired)_trimmed_(paired)_contig_11575	9.01989	0	0	0	WDR12_NEMVE ame: Full=Ribosome biogenesis WDR12 homolog
ZFG-16-14_01_21399_CGATGT_L001_R1_001_(paired)_trimmed_(paired)_contig_21994	9.00028	3.08642e-14	2.73857e-12	3.0809e-09	NAAA_MOUSE ame: Full=N-acylethanolamine-hydrolyzing acid amidase ame: Full=N-acylsphingosine amidohydrolase-like Short=ASAH Contains: ame: Full=N-acylethanolamine-hydrolyzing acid amidase subunit alpha Contains: ame: Full=N-acylethanolamine-hydrolyzing acid amidase subunit beta Flags: Precursor	-
ZFG-16-14_01_21399_CGATGT_L001_R1_001_(paired)_trimmed_(paired)_contig_14166	8.96282	0	0	0	DHX35_HUMAN ame: Full=Probable ATP-dependent RNA helicase DHX35 ame: Full=DEAH box 35	-
ZFG-16-14_01_21399_CGATGT_L001_R1_001_(paired)_trimmed_(paired)_contig_14512	8.91487	0	0	0	IPI3_SCHPO ame: Full=Pre-rRNA-processing crb3 ipi3
ZFG-16-14_01_21399_CGATGT_L001_R1_001_(paired)_trimmed_(paired)_contig_8559	8.902	0	0	0	ZPR1_DICDI ame: Full=Zinc finger ZPR1 homolog ame: Full=Zinc finger 259 homolog
ZFG-16-14_01_21399_CGATGT_L001_R1_001_(paired)_trimmed_(paired)_contig_11411	8.82942	3.50764e-12	2.39164e-10	3.50136e-07	MYLKD_DICDI ame: Full=Probable myosin light chain kinase DDB_G0292624	-
ZFG-16-14_01_21399_CGATGT_L001_R1_001_(paired)_trimmed_(paired)_contig_1240	8.81529	0	0	0	SDA1_XENTR ame: Full= SDA1 homolog ame: Full=SDA1 domain-containing 1
ZFG-16-14_01_21399_CGATGT_L001_R1_001_(paired)_trimmed_(paired)_contig_17016	8.69381	1.11022e-16	1.27091e-14	1.10824e-11	TYPH_PROMH ame: Full=Thymidine phosphorylase ame: Full= ase
ZFG-16-14_01_21399_CGATGT_L001_R1_001_(paired)_trimmed_(paired)_contig_4826	8.58852	0	0	0	NOG1_DICDI ame: Full=Probable nucleolar GTP-binding 1
ZFG-16-14_01_21399_CGATGT_L001_R1_001_(paired)_trimmed_(paired)_contig_24721	8.51496	4.03054e-08	1.54624e-06	0.00402332	SYI_SYNY3 ame: Full=Isoleucine--tRNA ligase ame: Full=Isoleucyl-tRNA synthetase Short=
ZFG-16-14_01_21399_CGATGT_L001_R1_001_(paired)_trimmed_(paired)_contig_5371	8.44311	0	0	0	HEAT1_HUMAN ame: Full=HEAT repeat-containing 1 ame: Full= BAP28 ame: Full=U3 small nucleolar RNA-associated 10 homolog Contains: ame: Full=HEAT repeat-containing N-terminally processed
ZFG-16-14_01_21399_CGATGT_L001_R1_001_(paired)_trimmed_(paired)_contig_11222	8.39729	0	0	0	RRS1_BOVIN ame: Full=Ribosome biogenesis regulatory homolog
ZFG-16-14_01_21399_CGATGT_L001_R1_001_(paired)_trimmed_(paired)_contig_15193	8.39215	0	0	0	TSR1_MOUSE ame: Full=Pre-rRNA-processing TSR1 homolog
ZFG-16-14_01_21399_CGATGT_L001_R1_001_(paired)_trimmed_(paired)_contig_7706	8.29838	0	0	0	PYRG2_XENLA ame: Full=CTP synthase 2 ame: Full=CTP synthetase 2 ame: Full=UTP--ammonia ligase 2
ZFG-16-14_01_21399_CGATGT_L001_R1_001_(paired)_trimmed_(paired)_contig_12242	8.24395	0	0	0	ABCB4_DICDI ame: Full=ABC transporter B family member 4 ame: Full=ABC transporter
ZFG-16-14_01_21399_CGATGT_L001_R1_001_(paired)_trimmed_(paired)_contig_4365	8.23162	0	0	0	UTP20_MOUSE ame: Full=Small subunit processome component 20 homolog ame: Full=Down-regulated in metastasis
ZFG-16-14_01_21399_CGATGT_L001_R1_001_(paired)_trimmed_(paired)_contig_12738	8.2108	0	0	0	GGHA_DICDI ame: Full=Gamma-glutamyl hydrolase A ame: Full=Conjugase A ame: Full=GH A ame: Full=Gamma-Glu-X carboxypeptidase A Flags: Precursor
ZFG-16-14_01_21399_CGATGT_L001_R1_001_(paired)_trimmed_(paired)_contig_7665	8.1367	0	0	0	DCA13_CHICK ame: Full=DDB1- and CUL4-associated factor 13 ame: Full=WD repeat and SOF domain-containing 1
ZFG-16-14_01_21399_CGATGT_L001_R1_001_(paired)_trimmed_(paired)_contig_7365	8.11466	0	0	0	RL7_TETTH ame: Full=60S ribosomal L7
ZFG-16-14_01_21399_CGATGT_L001_R1_001_(paired)_trimmed_(paired)_contig_18001	8.02548	1.33327e-12	9.62314e-11	1.33088e-07	VWA5A_RAT ame: Full=von Willebrand factor A domain-containing 5A ame: Full=Loss of heterozygosity 11 chromosomal region 2 gene A homolog ame: Full=Mast cell surface antigen 1 Short=Masa-1
ZFG-16-14_01_21399_CGATGT_L001_R1_001_(paired)_trimmed_(paired)_contig_1129	8.0168	0	0	0	RIO2_DICDI ame: Full=Serine threonine- kinase rio2
ZFG-16-14_01_21399_CGATGT_L001_R1_001_(paired)_trimmed_(paired)_contig_6431	7.97331	7.21645e-15	6.90655e-13	7.20353e-10	UTP6_SCHPO ame: Full=U3 small nucleolar RNA-associated 6 Short=U3 snoRNA-associated 6
ZFG-16-14_01_21399_CGATGT_L001_R1_001_(paired)_trimmed_(paired)_contig_8065	7.89436	0	0	0	NSN1_ARATH ame: Full=Guanine nucleotide-binding -like NSN1 Short=Nucleolar GTP-binding NSN1 ame: Full=DAR GTPase 4 ame: Full= nucleostemin-like 1
ZFG-16-14_01_21399_CGATGT_L001_R1_001_(paired)_trimmed_(paired)_contig_214	7.87084	0	0	0	UTP12_YEAST ame: Full=U3 small nucleolar RNA-associated 12 Short=U3 snoRNA-associated 12 ame: Full=DOM34-interacting 2 ame: Full=U three 12
ZFG-16-14_01_21399_CGATGT_L001_R1_001_(paired)_trimmed_(paired)_contig_4336	7.84227	0	0	0	DOHH_ENCCU ame: Full=Deoxyhypusine hydroxylase Short=DOHH ame: Full=Deoxyhypusine dioxygenase ame: Full=Deoxyhypusine monooxygenase
ZFG-16-14_01_21399_CGATGT_L001_R1_001_(paired)_trimmed_(paired)_contig_2942	7.83345	0	0	0	UTP18_ARATH ame: Full=U3 small nucleolar RNA-associated 18 homolog
ZFG-16-14_01_21399_CGATGT_L001_R1_001_(paired)_trimmed_(paired)_contig_12778	7.81218	6.19005e-12	4.1029e-10	6.17897e-07	TIM50_SCHPO ame: Full=Mitochondrial import inner membrane translocase subunit tim50 Flags: Precursor
ZFG-16-14_01_21399_CGATGT_L001_R1_001_(paired)_trimmed_(paired)_contig_3516	7.79331	0	0	0	MB3R4_ARATH ame: Full=Transcription factor MYB3R-4 ame: Full=Myb-related 3R-4 ame: Full= ENHANCED DEFECTIVE CYTOKINESIS
ZFG-16-14_01_21399_CGATGT_L001_R1_001_(paired)_trimmed_(paired)_contig_10532	7.66098	0	0	0	DDX10_DICDI ame: Full=Probable ATP-dependent RNA helicase ddx10 ame: Full=DEAD box 10
ZFG-16-14_01_21399_CGATGT_L001_R1_001_(paired)_trimmed_(paired)_contig_5506	7.64931	3.35287e-14	2.96446e-12	3.34687e-09	IMB3_SCHPO ame: Full=Importin subunit beta-3 ame: Full=Importin beta sal3
ZFG-16-14_01_21399_CGATGT_L001_R1_001_(paired)_trimmed_(paired)_contig_9389	7.63159	0	0	0	UTP5_SCHPO ame: Full=U3 small nucleolar RNA-associated 5 Short=U3 snoRNA-associated 5 ame: Full=U3 5 required for transcription
ZFG-16-14_01_21399_CGATGT_L001_R1_001_(paired)_trimmed_(paired)_contig_5229	7.62765	0	0	0	BOP1_DANRE ame: Full=Ribosome biogenesis bop1 ame: Full=Block of proliferation 1
ZFG-16-14_01_21399_CGATGT_L001_R1_001_(paired)_trimmed_(paired)_contig_4615	7.61391	0	0	0	ANR50_HUMAN ame: Full=Ankyrin repeat domain-containing 50
ZFG-16-14_01_21399_CGATGT_L001_R1_001_(paired)_trimmed_(paired)_contig_2300	7.61279	0	0	0	IMP4_MOUSE ame: Full=U3 small nucleolar ribonucleo IMP4 Short=U3 snoRNP IMP4
ZFG-16-14_01_21399_CGATGT_L001_R1_001_(paired)_trimmed_(paired)_contig_6109	7.59251	0	0	0	DIEXF_RAT ame: Full=Digestive organ expansion factor homolog
ZFG-16-14_01_21399_CGATGT_L001_R1_001_(paired)_trimmed_(paired)_contig_12505	7.57231	3.67073e-12	2.49432e-10	3.66416e-07	RSPH1_HUMAN ame: Full=Radial spoke head 1 homolog ame: Full=Cancer testis antigen 79 Short=CT79 ame: Full=Male meiotic metaphase chromosome-associated acidic ame: Full=Meichroacidin ame: Full=Testis-specific gene A2
ZFG-16-14_01_21399_CGATGT_L001_R1_001_(paired)_trimmed_(paired)_contig_7843	7.51154	0	0	0	RBM19_MOUSE ame: Full=Probable RNA-binding 19 ame: Full=RNA-binding motif 19
ZFG-16-14_01_21399_CGATGT_L001_R1_001_(paired)_trimmed_(paired)_contig_1728	7.45921	0	0	0	SPEE_CLOTH ame: Full=Polyamine aminopropyltransferase ame: Full=Putrescine aminopropyltransferase Short=PAPT ame: Full=Spermidine synthase Short=SPDS Short=SPDSY
ZFG-16-14_01_21399_CGATGT_L001_R1_001_(paired)_trimmed_(paired)_contig_6185	7.35239	0	0	0	RD21B_ARATH ame: Full=Probable cysteine protease RD21B Flags: Precursor
ZFG-16-14_01_21399_CGATGT_L001_R1_001_(paired)_trimmed_(paired)_contig_11822	7.20362	1.77636e-15	1.82238e-13	1.77318e-10	AKT1_ARATH ame: Full=Potassium channel AKT1
ZFG-16-14_01_21399_CGATGT_L001_R1_001_(paired)_trimmed_(paired)_contig_2777	7.18329	7.77156e-16	8.32366e-14	7.75765e-11	RRP5_MOUSE ame: Full= RRP5 homolog ame: Full=Apoptosis-linked gene 4 ame: Full=Programmed cell death 11
ZFG-16-14_01_21399_CGATGT_L001_R1_001_(paired)_trimmed_(paired)_contig_6245	7.16458	0	0	0	GUAD_ECOLI ame: Full=Guanine deaminase Short=Guanase Short=Guanine aminase ame: Full=Guanine aminohydrolase Short=GAH
ZFG-16-14_01_21399_CGATGT_L001_R1_001_(paired)_trimmed_(paired)_contig_9465	7.12654	4.14113e-14	3.61339e-12	4.13372e-09	AGD5_ARATH ame: Full=Probable ADP-ribosylation factor GTPase-activating AGD5 Short=ARF GAP AGD5 ame: Full= ARF-GAP DOMAIN 5 Short= 5 ame: Full= ZIGA3
ZFG-16-14_01_21399_CGATGT_L001_R1_001_(paired)_trimmed_(paired)_contig_23123	7.05455	5.95023e-08	2.2229e-06	0.00593958	CA2D3_RAT ame: Full=Voltage-dependent calcium channel subunit alpha-2 delta-3 ame: Full=Voltage-gated calcium channel subunit alpha-2 delta-3 Contains: ame: Full=Voltage-dependent calcium channel subunit alpha-2-3 Contains: ame: Full=Voltage-dependent calcium channel subunit delta-3 Flags: Precursor	-
ZFG-16-14_01_21399_CGATGT_L001_R1_001_(paired)_trimmed_(paired)_contig_907	7.04981	0	0	0	RBM34_HUMAN ame: Full=RNA-binding 34 ame: Full=RNA-binding motif 34	-
ZFG-16-14_01_21399_CGATGT_L001_R1_001_(paired)_trimmed_(paired)_contig_5851	6.99397	0	0	0	ANM1_SCHPO ame: Full= arginine N-methyltransferase 1 ame: Full=Type I arginine N-methyltransferase Short=Type I PRMT
ZFG-16-14_01_21399_CGATGT_L001_R1_001_(paired)_trimmed_(paired)_contig_1414	6.89617	2.66454e-15	2.67582e-13	2.65977e-10	CGI58_CAEEL ame: Full=Abhydrolase domain-containing cgi-58
ZFG-16-14_01_21399_CGATGT_L001_R1_001_(paired)_trimmed_(paired)_contig_545	6.89606	0	0	0	MD37E_ARATH ame: Full=Probable mediator of RNA polymerase II transcription subunit 37e ame: Full=Heat shock 70 kDa 1 ame: Full=Heat shock cognate 70 kDa 1 ame: Full=Heat shock cognate 70-1 Short= sc70-1 ame: Full=Heat shock 70-1 Short= sp70-1 ame: Full= EARLY-RESPONSIVE TO DEHYDRATION 2
ZFG-16-14_01_21399_CGATGT_L001_R1_001_(paired)_trimmed_(paired)_contig_11375	6.85875	1.82032e-12	1.29236e-10	1.81706e-07	PT127_SCHPO ame: Full=mRNA degradation mitochondrial Flags: Precursor
ZFG-16-14_01_21399_CGATGT_L001_R1_001_(paired)_trimmed_(paired)_contig_8478	6.85697	2.75957e-12	1.9196e-10	2.75463e-07	YIA6_YEAST ame: Full=Mitochondrial nicotinamide adenine dinucleotide transporter 1 ame: Full=Mitochondrial NAD(+) transporter 1
ZFG-16-14_01_21399_CGATGT_L001_R1_001_(paired)_trimmed_(paired)_contig_2266	6.84184	0	0	0	CHM2A_XENLA ame: Full=Charged multivesicular body 2a ame: Full=Chromatin-modifying 2a Short=CHMP2a
ZFG-16-14_01_21399_CGATGT_L001_R1_001_(paired)_trimmed_(paired)_contig_6117	6.82433	0	0	0	LIPS_MOUSE ame: Full=Hormone-sensitive lipase Short=HSL
ZFG-16-14_01_21399_CGATGT_L001_R1_001_(paired)_trimmed_(paired)_contig_1222	6.81669	0	0	0	SPB1_SCHPO ame: Full= et-dependent rRNA methyltransferase spb1 ame: Full=2 -O-ribose RNA methyltransferase ame: Full=S-adenosyl-L-methionine-dependent methyltransferase
ZFG-16-14_01_21399_CGATGT_L001_R1_001_(paired)_trimmed_(paired)_contig_9276	6.80251	0	0	0	PWP2_YEAST ame: Full=Periodic tryptophan 2 ame: Full=U three 1 ame: Full=U3 small nucleolar RNA-associated 1 Short=U3 snoRNA-associated 1
ZFG-16-14_01_21399_CGATGT_L001_R1_001_(paired)_trimmed_(paired)_contig_16516	6.78354	1.40893e-07	4.97843e-06	0.0140641	SGTB_MOUSE ame: Full=Small glutamine-rich tetratricopeptide repeat-containing beta ame: Full=Beta-SGT
ZFG-16-14_01_21399_CGATGT_L001_R1_001_(paired)_trimmed_(paired)_contig_6664	6.77954	1.38778e-14	1.28745e-12	1.38529e-09	NOC4L_MOUSE ame: Full=Nucleolar complex 4 homolog Short=NOC4 homolog ame: Full=NOC4 ame: Full=Nucleolar complex-associated 4	-
ZFG-16-14_01_21399_CGATGT_L001_R1_001_(paired)_trimmed_(paired)_contig_3058	6.72042	1.21791e-12	8.85459e-11	1.21573e-07	IMB4_SCHPO ame: Full=Probable importin subunit beta-4 ame: Full=Importin-123 ame: Full=Karyopherin subunit beta-4 ame: Full=Karyopherin-123
ZFG-16-14_01_21399_CGATGT_L001_R1_001_(paired)_trimmed_(paired)_contig_7623	6.70789	0	0	0	OSB9_DICDI ame: Full=Oxysterol-binding 9 Short=OSBPi
ZFG-16-14_01_21399_CGATGT_L001_R1_001_(paired)_trimmed_(paired)_contig_13334	6.69453	7.04236e-11	3.99191e-09	7.02975e-06	PPDEX_ARATH ame: Full= At4g17486
ZFG-16-14_01_21399_CGATGT_L001_R1_001_(paired)_trimmed_(paired)_contig_17803	6.67595	3.23275e-07	1.07601e-05	0.0322696	HDHD5_MOUSE ame: Full=Haloacid dehalogenase-like hydrolase domain-containing 5 ame: Full=Cat eye syndrome critical region 5 homolog Flags: Precursor
ZFG-16-14_01_21399_CGATGT_L001_R1_001_(paired)_trimmed_(paired)_contig_11729	6.67412	0	0	0	CPAS1_DICDI ame: Full=Circularly permutated Ras 1 Short= as1
ZFG-16-14_01_21399_CGATGT_L001_R1_001_(paired)_trimmed_(paired)_contig_6891	6.6602	1.11022e-16	1.27091e-14	1.10824e-11	LMLN_CAEBR ame: Full=Leishmanolysin-like peptidase
ZFG-16-14_01_21399_CGATGT_L001_R1_001_(paired)_trimmed_(paired)_contig_1328	6.65433	1.39777e-13	1.15694e-11	1.39527e-08	HSP7C_PETHY ame: Full=Heat shock cognate 70 kDa
ZFG-16-14_01_21399_CGATGT_L001_R1_001_(paired)_trimmed_(paired)_contig_11923	6.59013	2.71783e-13	2.14803e-11	2.71296e-08	ACL4_SCHPO ame: Full=Probable assembly chaperone of rpl4
ZFG-16-14_01_21399_CGATGT_L001_R1_001_(paired)_trimmed_(paired)_contig_57	6.54849	0	0	0	BMS1_HUMAN ame: Full=Ribosome biogenesis BMS1 homolog ame: Full=Ribosome assembly BMS1 homolog
ZFG-16-14_01_21399_CGATGT_L001_R1_001_(paired)_trimmed_(paired)_contig_3354	6.52036	0	0	0	NAP1A_ORYSI ame: Full=Nucleosome assembly 1 1 Short= 1 1 ame: Full=Nucleosome assembly 1-like 1 Short= 1_L1 Flags: Precursor
ZFG-16-14_01_21399_CGATGT_L001_R1_001_(paired)_trimmed_(paired)_contig_241	6.41893	0	0	0	DDX54_DICDI ame: Full=ATP-dependent RNA helicase ddx54 ame: Full=ATP-dependent RNA helicase helA ame: Full=DEAD box 54
ZFG-16-14_01_21399_CGATGT_L001_R1_001_(paired)_trimmed_(paired)_contig_2915	6.41819	0	0	0	NOB1_RAT ame: Full=RNA-binding NOB1
ZFG-16-14_01_21399_CGATGT_L001_R1_001_(paired)_trimmed_(paired)_contig_8299	6.39865	1.4877e-14	1.37122e-12	1.48504e-09	ROK1_YARLI ame: Full=ATP-dependent RNA helicase ROK1	-
ZFG-16-14_01_21399_CGATGT_L001_R1_001_(paired)_trimmed_(paired)_contig_4650	6.37607	3.66374e-15	3.62456e-13	3.65718e-10	RPA1_YEAST ame: Full=DNA-directed RNA polymerase I subunit RPA190 ame: Full=DNA-directed RNA polymerase I 190 kDa polypeptide Short=A190 ame: Full=DNA-directed RNA polymerase I largest subunit	-
ZFG-16-14_01_21399_CGATGT_L001_R1_001_(paired)_trimmed_(paired)_contig_4504	6.36159	0	0	0	CCR4_USTMA ame: Full=Glucose-repressible alcohol dehydrogenase transcriptional effector ame: Full=Carbon catabolite repressor 4 ame: Full=Cytoplasmic deadenylase
ZFG-16-14_01_21399_CGATGT_L001_R1_001_(paired)_trimmed_(paired)_contig_11461	6.36137	8.88178e-16	9.39183e-14	8.86589e-11	NOP2_MOUSE ame: Full=Probable 28S rRNA (cytosine-C(5))-methyltransferase ame: Full=Nucleolar 1 ame: Full=Nucleolar 2 homolog ame: Full=Proliferating-cell nucleolar antigen p120 ame: Full=Proliferation-associated nucleolar p120
ZFG-16-14_01_21399_CGATGT_L001_R1_001_(paired)_trimmed_(paired)_contig_19210	6.35352	1.85407e-14	1.68864e-12	1.85075e-09	FCF1_HUMAN ame: Full=rRNA-processing FCF1 homolog
ZFG-16-14_01_21399_CGATGT_L001_R1_001_(paired)_trimmed_(paired)_contig_9183	6.35233	5.42962e-11	3.12206e-09	5.4199e-06	RAS2_NEUCR ame: Full= ras-2 Flags: Precursor	-
ZFG-16-14_01_21399_CGATGT_L001_R1_001_(paired)_trimmed_(paired)_contig_12997	6.3425	0	0	0	GRWD1_DICDI ame: Full=Glutamate-rich WD repeat-containing 1
ZFG-16-14_01_21399_CGATGT_L001_R1_001_(paired)_trimmed_(paired)_contig_17734	6.34046	3.27649e-12	2.24631e-10	3.27063e-07	UTP15_CHICK ame: Full=U3 small nucleolar RNA-associated 15 homolog
ZFG-16-14_01_21399_CGATGT_L001_R1_001_(paired)_trimmed_(paired)_contig_4627	6.32324	0	0	0	DDX24_HUMAN ame: Full=ATP-dependent RNA helicase DDX24 ame: Full=DEAD box 24	-
ZFG-16-14_01_21399_CGATGT_L001_R1_001_(paired)_trimmed_(paired)_contig_5899	6.32322	4.79448e-11	2.77604e-09	4.78589e-06	ACOX_SYNY3 ame: Full=Apocarotenoid-15,15 -oxygenase Short=ACO ame: Full=8 -apo-beta-carotenal 15,15 -oxygenase ame: Full=Diox1
ZFG-16-14_01_21399_CGATGT_L001_R1_001_(paired)_trimmed_(paired)_contig_4880	6.27034	0	0	0	CCT2_ARATH ame: Full=Choline-phosphate cytidylyltransferase 2 Short= 2 ame: Full=CTP:phosphocholine cytidylyltransferase 2 ame: Full=Phosphorylcholine transferase 2	-
ZFG-16-14_01_21399_CGATGT_L001_R1_001_(paired)_trimmed_(paired)_contig_6936	6.26721	1.42109e-14	1.3159e-12	1.41854e-09	SPAT5_HUMAN ame: Full=Spermatogenesis-associated 5 ame: Full=ATPase family 2 homolog ame: Full=Spermatogenesis-associated factor
ZFG-16-14_01_21399_CGATGT_L001_R1_001_(paired)_trimmed_(paired)_contig_4578	6.26473	0	0	0	VPS4_CANAL ame: Full=Vacuolar sorting-associated 4
ZFG-16-14_01_21399_CGATGT_L001_R1_001_(paired)_trimmed_(paired)_contig_6153	6.25602	0	0	0	RPF1_PONAB ame: Full=Ribosome production factor 1 ame: Full=Brix domain-containing 5 ame: Full=Ribosome biogenesis RPF1
ZFG-16-14_01_21399_CGATGT_L001_R1_001_(paired)_trimmed_(paired)_contig_19423	6.25364	2.56589e-07	8.71784e-06	0.025613	MET17_BOVIN ame: Full=Methyltransferase mitochondrial ame: Full=Methyltransferase 11 domain-containing 1 ame: Full= RSM22 mitochondrial Flags: Precursor
ZFG-16-14_01_21399_CGATGT_L001_R1_001_(paired)_trimmed_(paired)_contig_7596	6.2208	0	0	0	RCC1_SCHPO ame: Full= pim1 ame: Full=Poly(A)+ RNA transport 2	-
ZFG-16-14_01_21399_CGATGT_L001_R1_001_(paired)_trimmed_(paired)_contig_4811	6.2024	0	0	0	BCP1_SCHPO ame: Full= bcp1
ZFG-16-14_01_21399_CGATGT_L001_R1_001_(paired)_trimmed_(paired)_contig_13998	6.17156	2.45949e-11	1.49245e-09	2.45509e-06	GAR2_SCHPO ame: Full= gar2
ZFG-16-14_01_21399_CGATGT_L001_R1_001_(paired)_trimmed_(paired)_contig_6443	6.14882	0	0	0	PIGO_HUMAN ame: Full=GPI ethanolamine phosphate transferase 3 ame: Full=Phosphatidylinositol-glycan biosynthesis class O Short=PIG-O	-
ZFG-16-14_01_21399_CGATGT_L001_R1_001_(paired)_trimmed_(paired)_contig_14727	6.13819	1.62825e-12	1.16179e-10	1.62534e-07	RRP36_DICDI ame: Full=Ribosomal RNA processing 36 homolog
ZFG-16-14_01_21399_CGATGT_L001_R1_001_(paired)_trimmed_(paired)_contig_7260	6.12267	0	0	0	NOG2_MOUSE ame: Full=Nucleolar GTP-binding 2
ZFG-16-14_01_21399_CGATGT_L001_R1_001_(paired)_trimmed_(paired)_contig_8135	6.10282	0	0	0	RLP24_MOUSE ame: Full=Probable ribosome biogenesis RLP24 ame: Full=Ribosomal L24 domain-containing 1 ame: Full=Ribosomal L24-like
ZFG-16-14_01_21399_CGATGT_L001_R1_001_(paired)_trimmed_(paired)_contig_7271	6.09394	2.22045e-16	2.50449e-14	2.21647e-11	NAT10_DICDI ame: Full=RNA cytidine acetyltransferase ame: Full=18S rRNA cytosine acetyltransferase
ZFG-16-14_01_21399_CGATGT_L001_R1_001_(paired)_trimmed_(paired)_contig_2283	6.01301	0	0	0	RH5_ORYSJ ame: Full=DEAD-box ATP-dependent RNA helicase 5
ZFG-16-14_01_21399_CGATGT_L001_R1_001_(paired)_trimmed_(paired)_contig_16620	5.98608	5.58131e-09	2.42971e-07	0.000557132	NARFL_BOVIN ame: Full=Cytosolic Fe-S cluster assembly factor NARFL ame: Full=Iron-only hydrogenase 1 Short=IOP1 ame: Full=Nuclear prelamin A recognition factor	-
ZFG-16-14_01_21399_CGATGT_L001_R1_001_(paired)_trimmed_(paired)_contig_3309	5.97501	0	0	0	UTP23_SCHPO ame: Full=rRNA-processing utp23 ame: Full=U three 23
ZFG-16-14_01_21399_CGATGT_L001_R1_001_(paired)_trimmed_(paired)_contig_12679	5.91634	1.44329e-15	1.48833e-13	1.44071e-10	GYP5_YEAST ame: Full=GTPase-activating GYP5
ZFG-16-14_01_21399_CGATGT_L001_R1_001_(paired)_trimmed_(paired)_contig_7241	5.85479	8.73968e-12	5.65394e-10	8.72403e-07	RRP8_DICDI ame: Full=Ribosomal RNA-processing 8	-
ZFG-16-14_01_21399_CGATGT_L001_R1_001_(paired)_trimmed_(paired)_contig_16600	5.81342	1.44778e-11	9.0324e-10	1.44518e-06	PQLC1_RAT ame: Full=PQ-loop repeat-containing 1
ZFG-16-14_01_21399_CGATGT_L001_R1_001_(paired)_trimmed_(paired)_contig_11648	5.79144	6.66134e-16	7.21195e-14	6.64941e-11	CDSA_ECO57 ame: Full=Phosphatidate cytidylyltransferase ame: Full=CDP-DAG synthase ame: Full=CDP-DG synthase ame: Full=CDP-diacylglycerol synthase Short=CDS ame: Full=CDP-diglyceride pyrophosphorylase ame: Full=CDP-diglyceride synthase ame: Full=CTP:phosphatidate cytidylyltransferase
ZFG-16-14_01_21399_CGATGT_L001_R1_001_(paired)_trimmed_(paired)_contig_10271	5.78011	0	0	0	RTEL1_ANOGA ame: Full=Regulator of telomere elongation helicase 1 homolog
ZFG-16-14_01_21399_CGATGT_L001_R1_001_(paired)_trimmed_(paired)_contig_2538	5.74157	2.60153e-11	1.57196e-09	2.59687e-06	GSTM2_CHICK ame: Full=Glutathione S-transferase 2 ame: Full=GST class-mu ame: Full=GST-CL2 ame: Full=GSTM1-1
ZFG-16-14_01_21399_CGATGT_L001_R1_001_(paired)_trimmed_(paired)_contig_2374	5.66727	2.55351e-15	2.5695e-13	2.54894e-10	DDX47_BOVIN ame: Full=Probable ATP-dependent RNA helicase DDX47 ame: Full=DEAD box 47
ZFG-16-14_01_21399_CGATGT_L001_R1_001_(paired)_trimmed_(paired)_contig_14728	5.65144	3.06124e-07	1.02439e-05	0.0305576	DNAJ_AZOC5 ame: Full=Chaperone
ZFG-16-14_01_21399_CGATGT_L001_R1_001_(paired)_trimmed_(paired)_contig_12266	5.60757	8.60718e-10	4.20341e-08	8.59177e-05	CORA_THEMA ame: Full=Cobalt magnesium transport
ZFG-16-14_01_21399_CGATGT_L001_R1_001_(paired)_trimmed_(paired)_contig_18257	5.5939	5.28594e-11	3.04295e-09	5.27648e-06	NSUN5_MOUSE ame: Full=Probable 28S rRNA (cytosine-C(5))-methyltransferase ame: Full=NOL1 NOP2 Sun domain family member 5 ame: Full=Williams-Beuren syndrome chromosomal region 20A homolog	-
ZFG-16-14_01_21399_CGATGT_L001_R1_001_(paired)_trimmed_(paired)_contig_1104	5.58954	0	0	0	ATG1C_ARATH ame: Full=Serine threonine- kinase ATG1c ame: Full=Autophagy-related 1c Short= 1c
ZFG-16-14_01_21399_CGATGT_L001_R1_001_(paired)_trimmed_(paired)_contig_4809	5.57741	1.11022e-16	1.27091e-14	1.10824e-11	MRD1_YARLI ame: Full=Multiple RNA-binding domain-containing 1	-
ZFG-16-14_01_21399_CGATGT_L001_R1_001_(paired)_trimmed_(paired)_contig_2215	5.55697	0	0	0	PHKG2_BOVIN ame: Full=Phosphorylase b kinase gamma catalytic liver testis isoform Short=PHK-gamma-LT Short=PHK-gamma-T ame: Full=Phosphorylase kinase subunit gamma-2
ZFG-16-14_01_21399_CGATGT_L001_R1_001_(paired)_trimmed_(paired)_contig_2161	5.55327	0	0	0	FUD1B_XENLA ame: Full=FUN14 domain-containing 1B
ZFG-16-14_01_21399_CGATGT_L001_R1_001_(paired)_trimmed_(paired)_contig_1224	5.55252	3.42726e-13	2.66858e-11	3.42112e-08	ATC9_SCHPO ame: Full=Probable cation-transporting ATPase
ZFG-16-14_01_21399_CGATGT_L001_R1_001_(paired)_trimmed_(paired)_contig_5372	5.53274	0	0	0	ESF1_SCHPO ame: Full=Pre-rRNA-processing esf1
ZFG-16-14_01_21399_CGATGT_L001_R1_001_(paired)_trimmed_(paired)_contig_8027	5.5312	1.90271e-10	1.0135e-08	1.89931e-05	Y103_SYNY3RecName: Full=Uncharacterized protein sll0103
ZFG-16-14_01_21399_CGATGT_L001_R1_001_(paired)_trimmed_(paired)_contig_852	5.52268	2.27363e-12	1.59603e-10	2.26956e-07	UBIQP_STRPU ame: Full=Polyubiquitin Contains: ame: Full=Ubiquitin Flags: Precursor
ZFG-16-14_01_21399_CGATGT_L001_R1_001_(paired)_trimmed_(paired)_contig_12041	5.51649	0	0	0	TGL5_YEAST ame: Full=Lipase 5 ame: Full=Triacylglycerol lipase 5	-
ZFG-16-14_01_21399_CGATGT_L001_R1_001_(paired)_trimmed_(paired)_contig_7841	5.48302	2.22045e-16	2.50449e-14	2.21647e-11	MPP10_YEAST ame: Full=U3 small nucleolar RNA-associated MPP10 Short=U3 snoRNA-associated MPP10 ame: Full=M phase phospho 10	-
ZFG-16-14_01_21399_CGATGT_L001_R1_001_(paired)_trimmed_(paired)_contig_3756	5.44461	0	0	0	NSA2_HUMAN ame: Full=Ribosome biogenesis NSA2 homolog ame: Full=Hairy cell leukemia 1 ame: Full=TGF-beta-inducible nuclear 1
ZFG-16-14_01_21399_CGATGT_L001_R1_001_(paired)_trimmed_(paired)_contig_5822	5.43836	4.36901e-10	2.22396e-08	4.36119e-05	ECE2_HUMAN ame: Full=Endothelin-converting enzyme 2 Short=ECE-2 Includes: ame: Full=Methyltransferase-like region Includes: ame: Full=Endothelin-converting enzyme 2 region
ZFG-16-14_01_21399_CGATGT_L001_R1_001_(paired)_trimmed_(paired)_contig_13259	5.40153	1.11022e-16	1.27091e-14	1.10824e-11	Y0010_DICDI ame: Full=Probable serine threonine- kinase DDB_G0279405
ZFG-16-14_01_21399_CGATGT_L001_R1_001_(paired)_trimmed_(paired)_contig_14189	5.39955	2.5764e-09	1.16794e-07	0.000257179	AURAA_XENLA ame: Full=Aurora kinase A-A ame: Full=Aurora IPL1-related kinase 1 Short=ARK-1 Short=Aurora-related kinase 1 ame: Full=Serine threonine- kinase 6-A ame: Full=Serine threonine- kinase Eg2-A Short=pEg2 ame: Full=Serine threonine- kinase aurora-A ame: Full=p46Eg265
ZFG-16-14_01_21399_CGATGT_L001_R1_001_(paired)_trimmed_(paired)_contig_8987	5.31895	6.68514e-11	3.79805e-09	6.67317e-06	IF1AX_HUMAN ame: Full=Eukaryotic translation initiation factor X-chromosomal Short=eIF-1A X isoform ame: Full=Eukaryotic translation initiation factor 4C Short=eIF-4C
ZFG-16-14_01_21399_CGATGT_L001_R1_001_(paired)_trimmed_(paired)_contig_4975	5.27929	0	0	0	CTSL2_HUMAN ame: Full=CTD small phosphatase 2 Short=CTDSP-like 2	-
ZFG-16-14_01_21399_CGATGT_L001_R1_001_(paired)_trimmed_(paired)_contig_2153	5.26518	0	0	0	CKA2_CAEEL ame: Full=Choline kinase A2 ame: Full=Ethanolamine kinase
ZFG-16-14_01_21399_CGATGT_L001_R1_001_(paired)_trimmed_(paired)_contig_2408	5.20768	6.15064e-14	5.27913e-12	6.13963e-09	NOC2L_ARATH ame: Full=Nucleolar complex 2 homolog Short= NOC2 homolog
ZFG-16-14_01_21399_CGATGT_L001_R1_001_(paired)_trimmed_(paired)_contig_1067	5.15173	2.07168e-13	1.67176e-11	2.06797e-08	AIR2_CAEBR ame: Full=Aurora IPL1-related kinase 2 ame: Full=Serine threonine- kinase aurora-B
ZFG-16-14_01_21399_CGATGT_L001_R1_001_(paired)_trimmed_(paired)_contig_6596	5.15033	1.93179e-14	1.75622e-12	1.92833e-09	UCKA_DICDI ame: Full=Uridine-cytidine kinase A ame: Full=Cytidine monophosphokinase A ame: Full=Uridine kinase uracil phosphoribosyltransferase Short=UK-UPRT ame: Full=Uridine monophosphokinase A
ZFG-16-14_01_21399_CGATGT_L001_R1_001_(paired)_trimmed_(paired)_contig_5697	5.14962	2.57572e-14	2.31631e-12	2.57111e-09	AB3F_ARATH ame: Full=ABC transporter F family member 3 Short=ABC transporter Short= 3 ame: Full=GCN20-type ATP-binding cassette GCN3
ZFG-16-14_01_21399_CGATGT_L001_R1_001_(paired)_trimmed_(paired)_contig_14027	5.14343	1.2379e-12	8.98025e-11	1.23568e-07	GCN2_YEAST ame: Full=eIF-2-alpha kinase GCN2 ame: Full=General control non-derepressible 2 ame: Full=Serine threonine- kinase GCN2
ZFG-16-14_01_21399_CGATGT_L001_R1_001_(paired)_trimmed_(paired)_contig_14163	5.1259	2.17017e-08	8.67209e-07	0.00216629	ATXR5_RICCO ame: Full=Probable Histone-lysine N-methyltransferase ATXR5 Flags: Precursor
ZFG-16-14_01_21399_CGATGT_L001_R1_001_(paired)_trimmed_(paired)_contig_6735	5.12213	2.22045e-16	2.50449e-14	2.21647e-11	EMB8_PICGL ame: Full=Embryogenesis-associated EMB8
ZFG-16-14_01_21399_CGATGT_L001_R1_001_(paired)_trimmed_(paired)_contig_5841	5.08424	1.78914e-10	9.56581e-09	1.78594e-05	DER_HYPNA ame: Full=GTPase Der ame: Full=GTP-binding	-
ZFG-16-14_01_21399_CGATGT_L001_R1_001_(paired)_trimmed_(paired)_contig_5687	5.05734	1.806e-11	1.11419e-09	1.80277e-06	TLDC2_BOVIN ame: Full=TLD domain-containing 2 ame: Full=TBC -associated domain-containing 2
ZFG-16-14_01_21399_CGATGT_L001_R1_001_(paired)_trimmed_(paired)_contig_732	5.01703	3.9746e-14	3.47111e-12	3.96748e-09	TPPP3_HUMAN ame: Full=Tubulin polymerization-promoting family member 3 ame: Full=TPPP p20
ZFG-16-14_01_21399_CGATGT_L001_R1_001_(paired)_trimmed_(paired)_contig_9955	5.00922	9.3705e-10	4.55835e-08	9.35373e-05	GORK_ARATH ame: Full=Potassium channel GORK ame: Full=Guard cell outward rectifying K(+) channel Short=
ZFG-16-14_01_21399_CGATGT_L001_R1_001_(paired)_trimmed_(paired)_contig_1401	4.99074	1.07938e-11	6.85836e-10	1.07745e-06	BCS1_YEAST ame: Full=Mitochondrial chaperone BCS1	-
ZFG-16-14_01_21399_CGATGT_L001_R1_001_(paired)_trimmed_(paired)_contig_12024	4.96462	9.46362e-08	3.42519e-06	0.00944668	TTP_SHEEP ame: Full=mRNA decay activator ZFP36 ame: Full=Tristetraprolin Short=TTP ame: Full=Zinc finger 36 Short=Zfp-36
ZFG-16-14_01_21399_CGATGT_L001_R1_001_(paired)_trimmed_(paired)_contig_6122	4.96435	3.01355e-09	1.35502e-07	0.000300815	PLD3A_DANRE ame: Full=1-phosphatidylinositol 4,5-bisphosphate phosphodiesterase delta-3-A ame: Full=Phosphoinositide phospholipase C-delta-3-A ame: Full=Phospholipase C-delta-3-A Short=PLC-delta-3-A
ZFG-16-14_01_21399_CGATGT_L001_R1_001_(paired)_trimmed_(paired)_contig_14044	4.95361	4.31188e-12	2.89453e-10	4.30417e-07	ANKR1_RABIT ame: Full=Ankyrin repeat domain-containing 1 ame: Full=Cardiac adriamycin-responsive ame: Full=Cardiac ankyrin repeat
ZFG-16-14_01_21399_CGATGT_L001_R1_001_(paired)_trimmed_(paired)_contig_3635	4.93182	1.11022e-16	1.27091e-14	1.10824e-11	LIPS_HUMAN ame: Full=Hormone-sensitive lipase Short=HSL
ZFG-16-14_01_21399_CGATGT_L001_R1_001_(paired)_trimmed_(paired)_contig_1989	4.88619	2.22045e-16	2.50449e-14	2.21647e-11	PLS3_HUMAN ame: Full=Phospholipid scramblase 3 Short=PL scramblase 3 ame: Full=Ca(2+)-dependent phospholipid scramblase 3
ZFG-16-14_01_21399_CGATGT_L001_R1_001_(paired)_trimmed_(paired)_contig_8914	4.86255	2.09388e-13	1.68559e-11	2.09013e-08	DBP9_YARLI ame: Full=ATP-dependent RNA helicase DBP9
ZFG-16-14_01_21399_CGATGT_L001_R1_001_(paired)_trimmed_(paired)_contig_14058	4.83496	2.05158e-10	1.087e-08	2.04791e-05	HGH1_DICDI ame: Full= HGH1 homolog	-
ZFG-16-14_01_21399_CGATGT_L001_R1_001_(paired)_trimmed_(paired)_contig_11199	4.82918	1.04361e-14	9.83703e-13	1.04174e-09	KRR1_SCHPO ame: Full=KRR1 small subunit processome component homolog ame: Full=KRR-R motif-containing 1 ame: Full=Ribosomal RNA assembly mis3
ZFG-16-14_01_21399_CGATGT_L001_R1_001_(paired)_trimmed_(paired)_contig_8315	4.81986	3.71071e-09	1.64772e-07	0.000370407	MYLKC_DICDI ame: Full=Probable myosin light chain kinase DDB_G0282429
ZFG-16-14_01_21399_CGATGT_L001_R1_001_(paired)_trimmed_(paired)_contig_4510	4.81532	2.88658e-15	2.89298e-13	2.88141e-10	LIPM_MOUSE ame: Full=Lipase member M ame: Full=Lipase-like abhydrolase domain-containing 3 Flags: Precursor
ZFG-16-14_01_21399_CGATGT_L001_R1_001_(paired)_trimmed_(paired)_contig_4360	4.80464	6.37634e-11	3.63503e-09	6.36493e-06	AB22G_ARATH ame: Full=ABC transporter G family member 22 Short=ABC transporter Short= 22 ame: Full=White-brown complex homolog 23 Short= 23
ZFG-16-14_01_21399_CGATGT_L001_R1_001_(paired)_trimmed_(paired)_contig_9097	4.79133	1.44329e-15	1.48833e-13	1.44071e-10	RPAC1_HUMAN ame: Full=DNA-directed RNA polymerases I and III subunit RPAC1 Short=DNA-directed RNA polymerase I subunit C Short=RNA polymerases I and III subunit AC1 ame: Full=AC40 ame: Full=DNA-directed RNA polymerases I and III 40 kDa polypeptide Short=RPA40 ame: Full=RPA39 ame: Full=RPC40	-
ZFG-16-14_01_21399_CGATGT_L001_R1_001_(paired)_trimmed_(paired)_contig_8899	4.77787	2.71015e-10	1.41861e-08	2.7053e-05	PI5K1_ARATH ame: Full=Phosphatidylinositol 4-phosphate 5-kinase 1 Short= 5K1 ame: Full=1-phosphatidylinositol 4-phosphate kinase 1 ame: Full=Diphosphoinositide kinase 1 ame: Full= ns(4)P-5-kinase 1
ZFG-16-14_01_21399_CGATGT_L001_R1_001_(paired)_trimmed_(paired)_contig_9082	4.77664	4.16804e-10	2.12709e-08	4.16058e-05	MRP2_RAT ame: Full=Canalicular multispecific organic anion transporter 1 ame: Full=ATP-binding cassette sub-family C member 2 ame: Full=Canalicular multidrug resistance ame: Full=Multidrug resistance-associated 2
ZFG-16-14_01_21399_CGATGT_L001_R1_001_(paired)_trimmed_(paired)_contig_17671	4.75787	4.18151e-09	1.84121e-07	0.000417403	DPH6_DANRE ame: Full=Diphthine--ammonia ligase ame: Full=ATP-binding domain-containing 4 ame: Full=Diphthamide synthase ame: Full=Diphthamide synthetase ame: Full= DPH6 homolog
ZFG-16-14_01_21399_CGATGT_L001_R1_001_(paired)_trimmed_(paired)_contig_8125	4.74471	1.32965e-08	5.4778e-07	0.00132727	CHK2_HUMAN ame: Full=Serine threonine- kinase Chk2 ame: Full=CHK2 checkpoint homolog ame: Full=Cds1 homolog Short=Hucds1 Short=hCds1 ame: Full=Checkpoint kinase 2
ZFG-16-14_01_21399_CGATGT_L001_R1_001_(paired)_trimmed_(paired)_contig_15073	4.71846	1.57256e-07	5.51174e-06	0.0156974	UBP2_CHICK ame: Full=Ubiquitin carboxyl-terminal hydrolase 2 ame: Full=41 kDa ubiquitin-specific protease ame: Full=Deubiquitinating enzyme 2 ame: Full=Ubiquitin thioesterase 2 ame: Full=Ubiquitin-specific-processing protease 2
ZFG-16-14_01_21399_CGATGT_L001_R1_001_(paired)_trimmed_(paired)_contig_2845	4.712	3.78586e-14	3.3179e-12	3.77908e-09	MET13_XENLA ame: Full=Methyltransferase 13
ZFG-16-14_01_21399_CGATGT_L001_R1_001_(paired)_trimmed_(paired)_contig_11343	4.68051	1.14808e-12	8.38352e-11	1.14603e-07	RPOT3_ARATH ame: Full=DNA-directed RNA polymerase chloroplastic ame: Full= SCABRA 3 Flags: Precursor
ZFG-16-14_01_21399_CGATGT_L001_R1_001_(paired)_trimmed_(paired)_contig_4908	4.63653	1.51162e-07	5.31307e-06	0.0150891	LMLN_CAEEL ame: Full=Leishmanolysin-like peptidase
ZFG-16-14_01_21399_CGATGT_L001_R1_001_(paired)_trimmed_(paired)_contig_3199	4.63354	1.43219e-14	1.3225e-12	1.42962e-09	DPH1_DICDI ame: Full=2-(3-amino-3-carboxypropyl)histidine synthase subunit 1 ame: Full=Diphthamide biosynthesis 1 ame: Full=Diphtheria toxin resistance 1 ame: Full=S-adenosyl-L-methionine:L-histidine 3-amino-3-carboxypropyltransferase 1
ZFG-16-14_01_21399_CGATGT_L001_R1_001_(paired)_trimmed_(paired)_contig_8990	4.62892	9.24161e-12	5.94016e-10	9.22507e-07	ZN668_BOVIN ame: Full=Zinc finger 668
ZFG-16-14_01_21399_CGATGT_L001_R1_001_(paired)_trimmed_(paired)_contig_1909	4.62572	2.29372e-13	1.8361e-11	2.28962e-08	LIP_RHIMI ame: Full=Lipase ame: Full=Triacylglycerol lipase Flags: Precursor
ZFG-16-14_01_21399_CGATGT_L001_R1_001_(paired)_trimmed_(paired)_contig_4527	4.609	3.87923e-08	1.49049e-06	0.00387228	PCIF1_HUMAN ame: Full=Phosphorylated CTD-interacting factor 1
ZFG-16-14_01_21399_CGATGT_L001_R1_001_(paired)_trimmed_(paired)_contig_10789	4.60269	1.04982e-08	4.38113e-07	0.00104794	PCIF1_HUMAN ame: Full=Phosphorylated CTD-interacting factor 1
ZFG-16-14_01_21399_CGATGT_L001_R1_001_(paired)_trimmed_(paired)_contig_7647	4.58	1.33903e-11	8.40121e-10	1.33663e-06	CTU1_DICDI ame: Full=Cytoplasmic tRNA 2-thiolation 1 ame: Full=ATP-binding domain-containing 3 ame: Full=Cytoplasmic tRNA adenylyltransferase 1
ZFG-16-14_01_21399_CGATGT_L001_R1_001_(paired)_trimmed_(paired)_contig_4753	4.56864	2.91467e-11	1.75163e-09	2.90945e-06	RRP12_HUMAN ame: Full=RRP12
ZFG-16-14_01_21399_CGATGT_L001_R1_001_(paired)_trimmed_(paired)_contig_3232	4.56536	2.00605e-08	8.05496e-07	0.00200246	UBB_GORGO ame: Full=Polyubiquitin-B Contains: ame: Full=Ubiquitin Flags: Precursor
ZFG-16-14_01_21399_CGATGT_L001_R1_001_(paired)_trimmed_(paired)_contig_4582	4.55933	2.49356e-13	1.98334e-11	2.4891e-08	UKL2_ARATH ame: Full=Uridine kinase chloroplastic Includes: ame: Full=Uridine kinase Short=UK Includes: ame: Full= uracil phosphoribosyltransferase Short=UPRTase ame: Full=UMP pyrophosphorylase Flags: Precursor
ZFG-16-14_01_21399_CGATGT_L001_R1_001_(paired)_trimmed_(paired)_contig_10899	4.51196	4.05953e-12	2.73987e-10	4.05226e-07	GRC3_CANGA ame: Full=Polynucleotide 5 -hydroxyl-kinase GRC3
ZFG-16-14_01_21399_CGATGT_L001_R1_001_(paired)_trimmed_(paired)_contig_1139	4.50928	4.4964e-14	3.91996e-12	4.48835e-09	VPS4_CANAL ame: Full=Vacuolar sorting-associated 4
ZFG-16-14_01_21399_CGATGT_L001_R1_001_(paired)_trimmed_(paired)_contig_9184	4.49158	6.90559e-14	5.90173e-12	6.89323e-09	NO66_AEDAE ame: Full=Bifunctional lysine-specific demethylase and histidyl-hydroxylase NO66 ame: Full=Histone lysine demethylase NO66
ZFG-16-14_01_21399_CGATGT_L001_R1_001_(paired)_trimmed_(paired)_contig_237	4.4897	2.54796e-13	2.02178e-11	2.5434e-08	MOGT2_MOUSE ame: Full=2-acylglycerol O-acyltransferase 2 ame: Full=Acyl- :monoacylglycerol acyltransferase 2 Short=MGAT2 ame: Full=Diacylglycerol acyltransferase 2 5 ame: Full=Monoacylglycerol O-acyltransferase 1-like ame: Full=Monoacylglycerol O-acyltransferase 2
ZFG-16-14_01_21399_CGATGT_L001_R1_001_(paired)_trimmed_(paired)_contig_7430	4.48464	1.59084e-12	1.13672e-10	1.58799e-07	ADRL_DROME ame: Full=Adiponectin receptor
ZFG-16-14_01_21399_CGATGT_L001_R1_001_(paired)_trimmed_(paired)_contig_7827	4.47915	2.02243e-10	1.07441e-08	2.01881e-05	VAD1_ARATH ame: Full= VASCULAR ASSOCIATED DEATH chloroplastic Flags: Precursor
ZFG-16-14_01_21399_CGATGT_L001_R1_001_(paired)_trimmed_(paired)_contig_8182	4.45902	7.00773e-13	5.23592e-11	6.99518e-08	ZN593_CAEEL ame: Full=Zinc finger 593 homolog
ZFG-16-14_01_21399_CGATGT_L001_R1_001_(paired)_trimmed_(paired)_contig_12979	4.41992	3.48022e-12	2.37456e-10	3.47399e-07	RPA2_EUPOC ame: Full=DNA-directed RNA polymerase I subunit RPA2 Short=RNA polymerase I subunit 2
ZFG-16-14_01_21399_CGATGT_L001_R1_001_(paired)_trimmed_(paired)_contig_1335	4.41539	2.65366e-12	1.85109e-10	2.64891e-07	GP180_XENLA ame: Full=Integral membrane GPR180 Flags: Precursor	-
ZFG-16-14_01_21399_CGATGT_L001_R1_001_(paired)_trimmed_(paired)_contig_8874	4.40548	2.02505e-13	1.63811e-11	2.02142e-08	PHOP2_MOUSE ame: Full=Pyridoxal phosphate phosphatase PHOSPHO2	-
ZFG-16-14_01_21399_CGATGT_L001_R1_001_(paired)_trimmed_(paired)_contig_7948	4.40545	1.77395e-10	9.49746e-09	1.77077e-05	CHK1_SCHPO ame: Full=Serine threonine- kinase chk1 ame: Full=Checkpoint kinase 1	-
ZFG-16-14_01_21399_CGATGT_L001_R1_001_(paired)_trimmed_(paired)_contig_7730	4.40158	5.91361e-11	3.38671e-09	5.90303e-06	CWH41_YEAST ame: Full=Mannosyl-oligosaccharide glucosidase ame: Full=Processing A-glucosidase I Short=Glucosidase I
ZFG-16-14_01_21399_CGATGT_L001_R1_001_(paired)_trimmed_(paired)_contig_1316	4.3951	1.25011e-09	5.96783e-08	0.000124787	MDN1_YEAST ame: Full=Midasin ame: Full=MIDAS-containing ame: Full=Ribosome export assembly 1	-
ZFG-16-14_01_21399_CGATGT_L001_R1_001_(paired)_trimmed_(paired)_contig_3522	4.38284	2.01295e-12	1.42204e-10	2.00934e-07	GPN3_DICDI ame: Full=GPN-loop GTPase 3 ame: Full=ATP-binding domain 1 family member C homolog
ZFG-16-14_01_21399_CGATGT_L001_R1_001_(paired)_trimmed_(paired)_contig_7075	4.35425	7.23976e-13	5.4012e-11	7.22681e-08	TRM10_SCHPO ame: Full=tRNA (guanine(9)-N1)-methyltransferase ame: Full=tRNA methyltransferase 10 ame: Full=tRNA(m1G9)-methyltransferase Short=tRNA(m1G9)MTase
ZFG-16-14_01_21399_CGATGT_L001_R1_001_(paired)_trimmed_(paired)_contig_4174	4.34554	1.25244e-12	9.066e-11	1.2502e-07	ZCHC9_HUMAN ame: Full=Zinc finger CCHC domain-containing 9	-
ZFG-16-14_01_21399_CGATGT_L001_R1_001_(paired)_trimmed_(paired)_contig_1277	4.2952	1.51079e-12	1.08417e-10	1.50809e-07	DDX55_MOUSE ame: Full=ATP-dependent RNA helicase DDX55 ame: Full=DEAD box 55
ZFG-16-14_01_21399_CGATGT_L001_R1_001_(paired)_trimmed_(paired)_contig_16433	4.2889	3.6634e-07	1.20887e-05	0.0365684	DUSA_SHEON ame: Full=tRNA-dihydrouridine(20 20a) synthase ame: Full=U20-specific dihydrouridine synthase Short=U20-specific Dus ame: Full=tRNA-dihydrouridine synthase A
ZFG-16-14_01_21399_CGATGT_L001_R1_001_(paired)_trimmed_(paired)_contig_2690	4.23557	9.39249e-14	7.96574e-12	9.37567e-09	PHMT_MYCLE ame: Full=Phthiotriol phenolphthiotriol dimycocerosates methyltransferase
ZFG-16-14_01_21399_CGATGT_L001_R1_001_(paired)_trimmed_(paired)_contig_6180	4.23365	3.52534e-11	2.08597e-09	3.51903e-06	SNU13_YARLI ame: Full=13 kDa ribonucleo -associated
ZFG-16-14_01_21399_CGATGT_L001_R1_001_(paired)_trimmed_(paired)_contig_8886	4.22755	2.0407e-12	1.44063e-10	2.03705e-07	SERC_METBF ame: Full=Phosphoserine aminotransferase ame: Full=Phosphohydroxythreonine aminotransferase Short=PSAT
ZFG-16-14_01_21399_CGATGT_L001_R1_001_(paired)_trimmed_(paired)_contig_11663	4.21651	1.33048e-10	7.24549e-09	1.3281e-05	CDPK1_PLAFK ame: Full=Calcium-dependent kinase 1 ame: Full= 1 Short=	-
ZFG-16-14_01_21399_CGATGT_L001_R1_001_(paired)_trimmed_(paired)_contig_9708	4.20847	8.31341e-10	4.06193e-08	8.29853e-05	5NT3B_HUMAN ame: Full=7-methylguanosine phosphate-specific 5 -nucleotidase Short=7-methylguanosine nucleotidase ame: Full=Cytosolic 5 -nucleotidase 3B ame: Full=Cytosolic 5 -nucleotidase III Short=cN-III ame: Full=N(7)-methylguanylate 5 -phosphatase
ZFG-16-14_01_21399_CGATGT_L001_R1_001_(paired)_trimmed_(paired)_contig_11847	4.19043	1.05503e-10	5.8508e-09	1.05314e-05	ATG1_DICDI ame: Full=Serine threonine- kinase atg1 ame: Full=Autophagy-related 1	-
ZFG-16-14_01_21399_CGATGT_L001_R1_001_(paired)_trimmed_(paired)_contig_6433	4.18169	2.99614e-07	1.00497e-05	0.0299078	BPG2_ARATH ame: Full=GTP-binding BRASSINAZOLE INSENSITIVE PALE GREEN chloroplastic Short= BRZ-INSENSITIVE-PALE GREEN 2 Flags: Precursor
ZFG-16-14_01_21399_CGATGT_L001_R1_001_(paired)_trimmed_(paired)_contig_10648	4.16397	3.38547e-10	1.74827e-08	3.37941e-05	SAP16_ORYSJ ame: Full=Zinc finger AN1 and C2H2 domain-containing stress-associated 16 Short= 16
ZFG-16-14_01_21399_CGATGT_L001_R1_001_(paired)_trimmed_(paired)_contig_3597	4.15825	1.04891e-11	6.68173e-10	1.04703e-06	UTP7_SCHPO ame: Full=Probable U3 small nucleolar RNA-associated 7 Short=U3 snoRNA-associated 7 ame: Full=U three 7
ZFG-16-14_01_21399_CGATGT_L001_R1_001_(paired)_trimmed_(paired)_contig_10843	4.1422	4.05898e-13	3.12562e-11	4.05171e-08	RN148_BOVIN ame: Full=RING finger 148 Flags: Precursor
ZFG-16-14_01_21399_CGATGT_L001_R1_001_(paired)_trimmed_(paired)_contig_4142	4.12261	1.14771e-09	5.51591e-08	0.000114565	NMD3_YEAST ame: Full=60S ribosomal export NMD3 ame: Full=Nonsense-mediated mRNA decay 3
ZFG-16-14_01_21399_CGATGT_L001_R1_001_(paired)_trimmed_(paired)_contig_4654	4.09378	3.07326e-10	1.59696e-08	3.06776e-05	KGUA_THEEB ame: Full=Guanylate kinase ame: Full=GMP kinase
ZFG-16-14_01_21399_CGATGT_L001_R1_001_(paired)_trimmed_(paired)_contig_13297	4.08397	4.86122e-12	3.25018e-10	4.85252e-07	WDR74_HUMAN ame: Full=WD repeat-containing 74 ame: Full=NOP seven-associated 1
ZFG-16-14_01_21399_CGATGT_L001_R1_001_(paired)_trimmed_(paired)_contig_1952	4.07169	4.3856e-12	2.94006e-10	4.37775e-07	GLE2_YEAST ame: Full=Nucleoporin GLE2 ame: Full=Nuclear pore GLE2 ame: Full=poly(A) RNA export RAE1
ZFG-16-14_01_21399_CGATGT_L001_R1_001_(paired)_trimmed_(paired)_contig_4486	4.06074	1.67581e-09	7.80958e-08	0.000167281	RH39_ARATH ame: Full=DEAD-box ATP-dependent RNA helicase 39
ZFG-16-14_01_21399_CGATGT_L001_R1_001_(paired)_trimmed_(paired)_contig_5833	4.06003	1.04101e-09	5.03464e-08	0.000103915	CTDS2_MOUSE ame: Full=Carboxy-terminal domain RNA polymerase II polypeptide A small phosphatase 2 ame: Full=Small C-terminal domain phosphatase 2 ame: Full=Small CTD phosphatase 2 Short=SCP2
ZFG-16-14_01_21399_CGATGT_L001_R1_001_(paired)_trimmed_(paired)_contig_5421	4.02689	8.60669e-11	4.82386e-09	8.59129e-06	S35F6_HUMAN ame: Full=Solute carrier family 35 member F6 ame: Full=ANT2-binding Short=ANT2BP ame: Full=Transport and Golgi organization 9 homolog Flags: Precursor
ZFG-16-14_01_21399_CGATGT_L001_R1_001_(paired)_trimmed_(paired)_contig_7983	4.01611	7.72266e-10	3.79185e-08	7.70883e-05	SKOR_ARATH ame: Full=Potassium channel SKOR ame: Full=Stelar K(+) outward rectifying channel
ZFG-16-14_01_21399_CGATGT_L001_R1_001_(paired)_trimmed_(paired)_contig_6643	4.01138	6.70517e-10	3.33491e-08	6.69317e-05	UBC2_KLULA ame: Full=Ubiquitin-conjugating enzyme E2 2 ame: Full=E2 ubiquitin-conjugating enzyme 2 ame: Full=Ubiquitin carrier UBC2 ame: Full=Ubiquitin- ligase UBC2
ZFG-16-14_01_21399_CGATGT_L001_R1_001_(paired)_trimmed_(paired)_contig_5256	4.00202	3.78e-08	1.45572e-06	0.00377324	IPO5_MOUSE ame: Full=Importin-5 Short=Imp5 ame: Full=Importin subunit beta-3 ame: Full=Karyopherin beta-3 ame: Full=Ran-binding 5 Short= 5
ZFG-16-14_01_21399_CGATGT_L001_R1_001_(paired)_trimmed_(paired)_contig_8810	3.98981	3.85303e-12	2.60755e-10	3.84613e-07	DHR1_YEAST ame: Full=Probable ATP-dependent RNA helicase DHR1 ame: Full=DEAH box RNA helicase DHR1 ame: Full=Extracellular mutant 16
ZFG-16-14_01_21399_CGATGT_L001_R1_001_(paired)_trimmed_(paired)_contig_10381	3.98812	4.7582e-07	1.53911e-05	0.0474969	YPT3_SCHPO ame: Full=GTP-binding ypt3 ame: Full=RAB
ZFG-16-14_01_21399_CGATGT_L001_R1_001_(paired)_trimmed_(paired)_contig_6527	3.97113	1.56487e-07	5.48865e-06	0.0156207	TMCO4_HUMAN ame: Full=Transmembrane and coiled-coil domain-containing 4
ZFG-16-14_01_21399_CGATGT_L001_R1_001_(paired)_trimmed_(paired)_contig_3490	3.9637	1.57676e-10	8.52159e-09	1.57394e-05	TTC27_DICDI ame: Full=Tetratricopeptide repeat 27 homolog Short=TPR repeat 27 homolog
ZFG-16-14_01_21399_CGATGT_L001_R1_001_(paired)_trimmed_(paired)_contig_6000	3.94033	1.40046e-09	6.61285e-08	0.000139796	LUL1_ARATH ame: Full=Probable E3 ubiquitin- ligase LUL1 ame: Full=Probable RING-type E3 ubiquitin transferase LUL1 ame: Full= LOG2-LIKE UBIQUITIN LIGASE 1 ame: Full=RING finger 370
ZFG-16-14_01_21399_CGATGT_L001_R1_001_(paired)_trimmed_(paired)_contig_1759	3.92333	3.93714e-11	2.31591e-09	3.93009e-06	DISP1_DANRE ame: Full= dispatched homolog 1 ame: Full= chameleon	-
ZFG-16-14_01_21399_CGATGT_L001_R1_001_(paired)_trimmed_(paired)_contig_1154	3.90529	1.82923e-11	1.12574e-09	1.82595e-06	LACS7_ARATH ame: Full=Long chain acyl- synthetase peroxisomal
ZFG-16-14_01_21399_CGATGT_L001_R1_001_(paired)_trimmed_(paired)_contig_4612	3.88373	1.08471e-07	3.88088e-06	0.0108276	ALA10_ARATH ame: Full=Phospholipid-transporting ATPase 10 Short= 10 ame: Full=Aminophospholipid flippase 10
ZFG-16-14_01_21399_CGATGT_L001_R1_001_(paired)_trimmed_(paired)_contig_6824	3.87976	9.73932e-12	6.23598e-10	9.72189e-07	TRUA_MOUSE ame: Full=tRNA pseudouridine synthase mitochondrial ame: Full=tRNA pseudouridine(38-40) synthase ame: Full=tRNA pseudouridylate synthase I ame: Full=tRNA-uridine isomerase I Flags: Precursor
ZFG-16-14_01_21399_CGATGT_L001_R1_001_(paired)_trimmed_(paired)_contig_668	3.87305	6.14049e-10	3.07243e-08	6.1295e-05	NOP56_SCHPO ame: Full=Nucleolar 56 ame: Full=Ribosome biosynthesis sik1
ZFG-16-14_01_21399_CGATGT_L001_R1_001_(paired)_trimmed_(paired)_contig_4154	3.87197	3.225e-09	1.44295e-07	0.000321922	DNLZ_XENLA ame: Full=DNL-type zinc finger ame: Full=mtHsp70-escort Flags: Precursor
ZFG-16-14_01_21399_CGATGT_L001_R1_001_(paired)_trimmed_(paired)_contig_2590	3.87127	4.51477e-09	1.98096e-07	0.000450669	STK36_PONAB ame: Full=Serine threonine- kinase 36 ame: Full=Fused homolog
ZFG-16-14_01_21399_CGATGT_L001_R1_001_(paired)_trimmed_(paired)_contig_12634	3.86958	5.05412e-08	1.90884e-06	0.00504507	Y1604_HAEIN ame: Full= phosphate permease HI_1604
ZFG-16-14_01_21399_CGATGT_L001_R1_001_(paired)_trimmed_(paired)_contig_13267	3.86244	7.49429e-09	3.20517e-07	0.000748087	EMB8_PICGL ame: Full=Embryogenesis-associated EMB8
ZFG-16-14_01_21399_CGATGT_L001_R1_001_(paired)_trimmed_(paired)_contig_6241	3.84672	1.73518e-11	1.07382e-09	1.73207e-06	MAK16_DANRE ame: Full= MAK16 homolog ame: Full=MAK16 ame: Full= RBM13
ZFG-16-14_01_21399_CGATGT_L001_R1_001_(paired)_trimmed_(paired)_contig_5367	3.84263	2.72737e-11	1.64203e-09	2.72249e-06	YFEW_SALPA ame: Full=UPF0214 Flags: Precursor
ZFG-16-14_01_21399_CGATGT_L001_R1_001_(paired)_trimmed_(paired)_contig_3668	3.83916	1.04856e-11	6.68173e-10	1.04668e-06	EBP2_ARATH ame: Full=Probable rRNA-processing EBP2 homolog
ZFG-16-14_01_21399_CGATGT_L001_R1_001_(paired)_trimmed_(paired)_contig_2268	3.82397	1.96405e-07	6.7956e-06	0.0196053	DHYS_DICDI ame: Full=Probable deoxyhypusine synthase Short=DHS
ZFG-16-14_01_21399_CGATGT_L001_R1_001_(paired)_trimmed_(paired)_contig_11123	3.8158	2.75941e-09	1.24806e-07	0.000275447	NVL_DICDI ame: Full= ribosome biogenesis ATPase nvl ame: Full=Nuclear valosin-containing -like
ZFG-16-14_01_21399_CGATGT_L001_R1_001_(paired)_trimmed_(paired)_contig_13006	3.7996	1.97295e-08	7.92523e-07	0.00196942	WDR55_RAT ame: Full=WD repeat-containing 55
ZFG-16-14_01_21399_CGATGT_L001_R1_001_(paired)_trimmed_(paired)_contig_5226	3.79816	6.4498e-11	3.6748e-09	6.43825e-06	CATD_DICDI ame: Full=Cathepsin D ame: Full=Ddp44 Flags: Precursor
ZFG-16-14_01_21399_CGATGT_L001_R1_001_(paired)_trimmed_(paired)_contig_2692	3.78543	7.05362e-11	3.99603e-09	7.041e-06	ERF1_TETTH ame: Full=Eukaryotic peptide chain release factor subunit 1 Short=Eukaryotic release factor 1 Short=eRF1
ZFG-16-14_01_21399_CGATGT_L001_R1_001_(paired)_trimmed_(paired)_contig_12110	3.77961	6.95087e-10	3.44681e-08	6.93843e-05	YBAR_BACSU ame: Full= sulfate transporter
ZFG-16-14_01_21399_CGATGT_L001_R1_001_(paired)_trimmed_(paired)_contig_10049	3.77668	4.4144e-08	1.68637e-06	0.00440649	YL728_MIMIVRecName: Full=Uncharacterized protein L728
ZFG-16-14_01_21399_CGATGT_L001_R1_001_(paired)_trimmed_(paired)_contig_5649	3.70839	1.2517e-09	5.97258e-08	0.000124946	DTX40_ARATH ame: Full= DETOXIFICATION 40 Short= 40 ame: Full=Multidrug and toxic compound extrusion 40 Short=MATE 40
ZFG-16-14_01_21399_CGATGT_L001_R1_001_(paired)_trimmed_(paired)_contig_7922	3.70511	2.48383e-09	1.13111e-07	0.000247939	SKOR_ARATH ame: Full=Potassium channel SKOR ame: Full=Stelar K(+) outward rectifying channel
ZFG-16-14_01_21399_CGATGT_L001_R1_001_(paired)_trimmed_(paired)_contig_11135	3.69914	1.03551e-11	6.60902e-10	1.03365e-06	YY46_NOSS1 ame: Full=Uncharacterized WD repeat-containing alr3466
ZFG-16-14_01_21399_CGATGT_L001_R1_001_(paired)_trimmed_(paired)_contig_9333	3.69777	5.34531e-09	2.329e-07	0.000533574	VPS4A_MOUSE ame: Full=Vacuolar sorting-associated 4A
ZFG-16-14_01_21399_CGATGT_L001_R1_001_(paired)_trimmed_(paired)_contig_5702	3.68613	5.89736e-11	3.37934e-09	5.8868e-06	ZN474_BOVIN ame: Full=Zinc finger 474
ZFG-16-14_01_21399_CGATGT_L001_R1_001_(paired)_trimmed_(paired)_contig_7225	3.68244	2.35517e-07	8.05672e-06	0.0235095	Y8017_DICDI ame: Full=Sphingomyelinase DDB_G0288017
ZFG-16-14_01_21399_CGATGT_L001_R1_001_(paired)_trimmed_(paired)_contig_12364	3.66234	2.65354e-07	8.97285e-06	0.0264879	ADAL_DANRE ame: Full=Adenosine deaminase	-
ZFG-16-14_01_21399_CGATGT_L001_R1_001_(paired)_trimmed_(paired)_contig_10790	3.65744	3.93512e-07	1.29001e-05	0.0392808	ANR29_DANRE ame: Full=Ankyrin repeat domain-containing 29
ZFG-16-14_01_21399_CGATGT_L001_R1_001_(paired)_trimmed_(paired)_contig_11299	3.64929	1.80552e-09	8.37108e-08	0.000180229	ATG1_DICDI ame: Full=Serine threonine- kinase atg1 ame: Full=Autophagy-related 1
ZFG-16-14_01_21399_CGATGT_L001_R1_001_(paired)_trimmed_(paired)_contig_7508	3.64164	1.35433e-09	6.4132e-08	0.00013519	MYBH_DICDI ame: Full=Myb H
ZFG-16-14_01_21399_CGATGT_L001_R1_001_(paired)_trimmed_(paired)_contig_7283	3.61757	3.25612e-11	1.93793e-09	3.25029e-06	ARL8B_MACFA ame: Full=ADP-ribosylation factor 8B
ZFG-16-14_01_21399_CGATGT_L001_R1_001_(paired)_trimmed_(paired)_contig_7573	3.59031	6.53496e-10	3.25837e-08	6.52326e-05	ANM15_ARATH ame: Full= arginine N-methyltransferase Short= 15 Short= 5 ame: Full=Shk1 kinase-binding 1 homolog
ZFG-16-14_01_21399_CGATGT_L001_R1_001_(paired)_trimmed_(paired)_contig_10985	3.58338	7.04041e-10	3.48429e-08	7.02781e-05	HRD3_ORYSJ ame: Full=ERAD-associated E3 ubiquitin- ligase component HRD3 ame: Full= el1 Flags: Precursor
ZFG-16-14_01_21399_CGATGT_L001_R1_001_(paired)_trimmed_(paired)_contig_7155	3.57526	6.40317e-08	2.37875e-06	0.00639171	DEK1_ORYSJ ame: Full=Calpain-type cysteine protease ADL1 ame: Full=Phytocalpain ADL1 ame: Full= ADAXIALIZED LEAF1 ame: Full= DEFECTIVE KERNEL 1 Short= 1 ame: Full= SHOOTLESS 3 Flags: Precursor
ZFG-16-14_01_21399_CGATGT_L001_R1_001_(paired)_trimmed_(paired)_contig_13086	3.52842	1.17889e-07	4.2013e-06	0.0117678	ERA_FUSNN ame: Full=GTPase Era
ZFG-16-14_01_21399_CGATGT_L001_R1_001_(paired)_trimmed_(paired)_contig_8963	3.52728	3.87255e-08	1.48907e-06	0.00386562	WDR89_DICDI ame: Full=WD repeat-containing 89 homolog
ZFG-16-14_01_21399_CGATGT_L001_R1_001_(paired)_trimmed_(paired)_contig_10137	3.51623	5.30955e-10	2.67139e-08	5.30005e-05	S35F6_HUMAN ame: Full=Solute carrier family 35 member F6 ame: Full=ANT2-binding Short=ANT2BP ame: Full=Transport and Golgi organization 9 homolog Flags: Precursor
ZFG-16-14_01_21399_CGATGT_L001_R1_001_(paired)_trimmed_(paired)_contig_6254	3.47697	2.37799e-10	1.25197e-08	2.37374e-05	YBAR_BACSU ame: Full= sulfate transporter	-
ZFG-16-14_01_21399_CGATGT_L001_R1_001_(paired)_trimmed_(paired)_contig_4995	3.4688	2.13205e-09	9.78497e-08	0.000212823	TTD14_DROME ame: Full=TRPL translocation defect 14	-
ZFG-16-14_01_21399_CGATGT_L001_R1_001_(paired)_trimmed_(paired)_contig_2455	3.44271	6.79717e-10	3.37562e-08	6.785e-05	CEBPZ_MOUSE ame: Full=CCAAT enhancer-binding zeta ame: Full=CCAAT-box-binding transcription factor Short=CBF Short=CCAAT-binding factor
ZFG-16-14_01_21399_CGATGT_L001_R1_001_(paired)_trimmed_(paired)_contig_5034	3.40921	1.05268e-10	5.84102e-09	1.0508e-05	CLN3_DICDI ame: Full=Battenin ame: Full= CLN3 homolog
ZFG-16-14_01_21399_CGATGT_L001_R1_001_(paired)_trimmed_(paired)_contig_9440	3.3988	5.79471e-09	2.51384e-07	0.000578433	NEK4_MOUSE ame: Full=Serine threonine- kinase Nek4 ame: Full=Never in mitosis A-related kinase 4 Short= -related kinase 4 ame: Full=Serine threonine- kinase 2
ZFG-16-14_01_21399_CGATGT_L001_R1_001_(paired)_trimmed_(paired)_contig_12975	3.38614	2.69913e-07	9.12393e-06	0.026943	ATG1C_ARATH ame: Full=Serine threonine- kinase ATG1c ame: Full=Autophagy-related 1c Short= 1c
ZFG-16-14_01_21399_CGATGT_L001_R1_001_(paired)_trimmed_(paired)_contig_7595	3.36835	1.77111e-07	6.17512e-06	0.0176794	MYBA_CHICK ame: Full=Myb-related A Short=A-Myb ame: Full=Myb 1
ZFG-16-14_01_21399_CGATGT_L001_R1_001_(paired)_trimmed_(paired)_contig_2570	3.36028	1.31271e-07	4.64998e-06	0.0131036	ABCB3_DICDI ame: Full=ABC transporter B family member 3 ame: Full=ABC transporter
ZFG-16-14_01_21399_CGATGT_L001_R1_001_(paired)_trimmed_(paired)_contig_3704	3.35553	3.04391e-09	1.36744e-07	0.000303846	UBIQP_TETPY ame: Full=Polyubiquitin Contains: ame: Full=Ubiquitin Flags: Precursor
ZFG-16-14_01_21399_CGATGT_L001_R1_001_(paired)_trimmed_(paired)_contig_9035	3.34689	3.63446e-08	1.40618e-06	0.00362796	CNGA3_HUMAN ame: Full=Cyclic nucleotide-gated cation channel alpha-3 ame: Full=Cone photoreceptor cGMP-gated channel subunit alpha ame: Full=Cyclic nucleotide-gated channel alpha-3 Short=CNG channel alpha-3 Short=CNG-3 Short=CNG3
ZFG-16-14_01_21399_CGATGT_L001_R1_001_(paired)_trimmed_(paired)_contig_9857	3.31393	3.78682e-09	1.67704e-07	0.000378004	REF2P_DROME ame: Full= ref(2)P ame: Full=Refractory to sigma P
ZFG-16-14_01_21399_CGATGT_L001_R1_001_(paired)_trimmed_(paired)_contig_3648	3.29574	7.86958e-09	3.34419e-07	0.000785549	AURK_DICDI ame: Full=Aurora kinase
ZFG-16-14_01_21399_CGATGT_L001_R1_001_(paired)_trimmed_(paired)_contig_8444	3.27691	1.04796e-07	3.75747e-06	0.0104608	CDPK2_PLAFK ame: Full=Calcium-dependent kinase 2 ame: Full= 2	-
ZFG-16-14_01_21399_CGATGT_L001_R1_001_(paired)_trimmed_(paired)_contig_2448	3.25309	1.95543e-07	6.7752e-06	0.0195193	NOP58_MACFA ame: Full=Nucleolar 58 ame: Full=Nucleolar 5	-
ZFG-16-14_01_21399_CGATGT_L001_R1_001_(paired)_trimmed_(paired)_contig_8371	3.25094	3.13912e-09	1.40768e-07	0.00031335	MARH7_RAT ame: Full=E3 ubiquitin- ligase MARCH7 ame: Full=Membrane-associated RING finger 7 ame: Full=Membrane-associated RING-CH VII Short=MARCH-VII ame: Full=RING-type E3 ubiquitin transferase MARCH7
ZFG-16-14_01_21399_CGATGT_L001_R1_001_(paired)_trimmed_(paired)_contig_4829	3.2426	3.15232e-07	1.05099e-05	0.0314667	DUS1_ARATH ame: Full=Dual specificity phosphatase 1 Short= sPTP1	-
ZFG-16-14_01_21399_CGATGT_L001_R1_001_(paired)_trimmed_(paired)_contig_5083	3.21499	3.89685e-07	1.27892e-05	0.0388987	YKT61_ARATH ame: Full=VAMP YKT61 Short= 61 ame: Full=Geranylgeranylated 1 Short= 1 Flags: Precursor
ZFG-16-14_01_21399_CGATGT_L001_R1_001_(paired)_trimmed_(paired)_contig_6070	3.20147	8.68086e-09	3.66708e-07	0.000866532	ALKB8_MACFA ame: Full=Alkylated DNA repair alkB homolog 8 ame: Full=Probable alpha-ketoglutarate-dependent dioxygenase ABH8 ame: Full=S-adenosyl-L-methionine-dependent tRNA methyltransferase ABH8 ame: Full=tRNA (carboxymethyluridine(34)-5-O)-methyltransferase ABH8	-
ZFG-16-14_01_21399_CGATGT_L001_R1_001_(paired)_trimmed_(paired)_contig_4973	3.19312	3.49079e-08	1.35533e-06	0.00348454	GOR_HUMANPUTATIVE PSEUDOGENE: ame: Full= exonuclease GOR ame: Full=Antigen GOR homolog ame: Full=RNA exonuclease 1 homolog-like 1
ZFG-16-14_01_21399_CGATGT_L001_R1_001_(paired)_trimmed_(paired)_contig_1962	3.18914	1.51053e-08	6.1644e-07	0.00150782	AQP9_HUMAN ame: Full=Aquaporin-9 Short=AQP-9 ame: Full=Aquaglyceroporin-9 ame: Full=Small solute channel 1
ZFG-16-14_01_21399_CGATGT_L001_R1_001_(paired)_trimmed_(paired)_contig_2758	3.18691	3.10297e-09	1.39335e-07	0.000309742	MB3R3_ARATH ame: Full=Transcription factor MYB3R-3 ame: Full=Myb-related 3R-3
ZFG-16-14_01_21399_CGATGT_L001_R1_001_(paired)_trimmed_(paired)_contig_4506	3.16574	9.11389e-08	3.3058e-06	0.00909758	NOM1_DROME ame: Full=Nucleolar MIF4G domain-containing 1 homolog
ZFG-16-14_01_21399_CGATGT_L001_R1_001_(paired)_trimmed_(paired)_contig_1259	3.13693	1.1315e-08	4.70811e-07	0.00112947	AATF_DROME ame: Full= Aatf ame: Full=Apoptosis antagonizing transcription factor ortholog
ZFG-16-14_01_21399_CGATGT_L001_R1_001_(paired)_trimmed_(paired)_contig_5975	3.0958	2.20071e-07	7.56984e-06	0.0219677	SFT2_YEAST ame: Full= transport SFT2
ZFG-16-14_01_21399_CGATGT_L001_R1_001_(paired)_trimmed_(paired)_contig_1732	3.04455	1.2572e-07	4.46284e-06	0.0125495	NHX7_ARATH ame: Full=Sodium hydrogen exchanger 7 ame: Full=Na(+) H(+) exchanger 7 Short=NHE-7 ame: Full= SALT OVERLY SENSITIVE 1
ZFG-16-14_01_21399_CGATGT_L001_R1_001_(paired)_trimmed_(paired)_contig_2560	3.04325	6.9476e-08	2.56478e-06	0.00693516	ABCA7_DICDI ame: Full=ABC transporter A family member 7 ame: Full=ABC transporter
ZFG-16-14_01_21399_CGATGT_L001_R1_001_(paired)_trimmed_(paired)_contig_2387	3.03262	6.45434e-08	2.39598e-06	0.00644279	IF6_TETTS ame: Full=Eukaryotic translation initiation factor 6 Short=eIF-6
ZFG-16-14_01_21399_CGATGT_L001_R1_001_(paired)_trimmed_(paired)_contig_8997	3.02807	3.20089e-07	1.06577e-05	0.0319516	AT2B2_MOUSE ame: Full=Plasma membrane calcium-transporting ATPase 2 Short=PMCA2 ame: Full=Plasma membrane calcium ATPase isoform 2 ame: Full=Plasma membrane calcium pump isoform 2
ZFG-16-14_01_21399_CGATGT_L001_R1_001_(paired)_trimmed_(paired)_contig_9514	3.01715	1.50288e-08	6.13574e-07	0.00150019	BYST_MONBE ame: Full=Bystin
ZFG-16-14_01_21399_CGATGT_L001_R1_001_(paired)_trimmed_(paired)_contig_3048	3.01601	3.5796e-08	1.38711e-06	0.00357319	MAP11_DICDI ame: Full=Methionine aminopeptidase 1 Short=MAP 1 Short= 1 ame: Full=Peptidase M 1
ZFG-16-14_01_21399_CGATGT_L001_R1_001_(paired)_trimmed_(paired)_contig_1429	2.96772	8.07898e-09	3.43025e-07	0.000806452	HERC2_MOUSE ame: Full=E3 ubiquitin- ligase HERC2 ame: Full=HECT domain and RCC1-like domain-containing 2 ame: Full=HECT-type E3 ubiquitin transferase HERC2
ZFG-16-14_01_21399_CGATGT_L001_R1_001_(paired)_trimmed_(paired)_contig_7796	2.91957	4.52723e-08	1.72684e-06	0.00451913	PUM1_PONAB ame: Full=Pumilio homolog 1
ZFG-16-14_01_21399_CGATGT_L001_R1_001_(paired)_trimmed_(paired)_contig_1845	2.91732	2.70326e-08	1.06741e-06	0.00269842	HERC2_HUMAN ame: Full=E3 ubiquitin- ligase HERC2 ame: Full=HECT domain and RCC1-like domain-containing 2 ame: Full=HECT-type E3 ubiquitin transferase HERC2
ZFG-16-14_01_21399_CGATGT_L001_R1_001_(paired)_trimmed_(paired)_contig_5065	2.91385	2.52981e-08	1.00223e-06	0.00252528	YOOC_SCHPO ame: Full=Probable phospholipid-transporting ATPase
ZFG-16-14_01_21399_CGATGT_L001_R1_001_(paired)_trimmed_(paired)_contig_4168	2.90338	2.46789e-07	8.40776e-06	0.0246347	ZDHC7_DICDI ame: Full= ZDHHC-type palmitoyltransferase 7 ame: Full=Zinc finger DHHC domain-containing 7
ZFG-16-14_01_21399_CGATGT_L001_R1_001_(paired)_trimmed_(paired)_contig_2763	2.88543	1.96695e-07	6.8033e-06	0.0196343	NOP10_ARATH ame: Full=H ACA ribonucleo complex subunit 3 ame: Full=Nucleolar 10
ZFG-16-14_01_21399_CGATGT_L001_R1_001_(paired)_trimmed_(paired)_contig_5568	2.88336	8.159e-08	2.98002e-06	0.0081444	PEPC_CAVPO ame: Full=Gastricsin ame: Full=Pepsinogen C Flags: Precursor
ZFG-16-14_01_21399_CGATGT_L001_R1_001_(paired)_trimmed_(paired)_contig_9485	2.87717	4.46192e-07	1.44937e-05	0.0445393	PIGM_DICDI ame: Full=GPI mannosyltransferase 1 ame: Full=GPI mannosyltransferase I Short=GPI-MT-I ame: Full=Phosphatidylinositol-glycan biosynthesis class M Short=PIG-M
ZFG-16-14_01_21399_CGATGT_L001_R1_001_(paired)_trimmed_(paired)_contig_3611	2.86702	2.59979e-07	8.82101e-06	0.0259514	DOP1_MOUSE ame: Full= dopey-1
ZFG-16-14_01_21399_CGATGT_L001_R1_001_(paired)_trimmed_(paired)_contig_1186	2.85263	2.02279e-07	6.98674e-06	0.0201917	SGK1_CAEBR ame: Full=Serine threonine- kinase sgk-1 ame: Full=Serum- and glucocorticoid-inducible kinase homolog ame: Full=Serum glucocorticoid-regulated kinase 1
ZFG-16-14_01_21399_CGATGT_L001_R1_001_(paired)_trimmed_(paired)_contig_6920	2.8356	5.5418e-08	2.082e-06	0.00553188	CTL1_HUMAN ame: Full=Choline transporter 1 ame: Full=CDw92 ame: Full=Solute carrier family 44 member 1 ame: CD_antigen=CD92
ZFG-16-14_01_21399_CGATGT_L001_R1_001_(paired)_trimmed_(paired)_contig_906	2.78971	3.24302e-07	1.07907e-05	0.0323722	LMLN_MOUSE ame: Full=Leishmanolysin-like peptidase
ZFG-16-14_01_21399_CGATGT_L001_R1_001_(paired)_trimmed_(paired)_contig_5580	2.78942	4.75617e-07	1.53895e-05	0.0474766	SYP72_ARATH ame: Full=Syntaxin-72 Short= 72
ZFG-16-14_01_21399_CGATGT_L001_R1_001_(paired)_trimmed_(paired)_contig_3917	2.78664	2.64427e-07	8.95364e-06	0.0263953	TIGAR_BOVIN ame: Full=Fructose-2,6-bisphosphatase TIGAR ame: Full=TP53-induced glycolysis and apoptosis regulator ame: Full=TP53-induced glycolysis regulatory phosphatase
ZFG-16-14_01_21399_CGATGT_L001_R1_001_(paired)_trimmed_(paired)_contig_7493	2.77979	2.03915e-07	7.03594e-06	0.020355	OXR1_HUMAN ame: Full=Oxidation resistance 1
ZFG-16-14_01_21399_CGATGT_L001_R1_001_(paired)_trimmed_(paired)_contig_3216	2.7772	4.18656e-07	1.36615e-05	0.0417906	KRAC_DICDI ame: Full=RAC family serine threonine- kinase homolog
ZFG-16-14_01_21399_CGATGT_L001_R1_001_(paired)_trimmed_(paired)_contig_3010	2.69939	3.93059e-07	1.28895e-05	0.0392356	GPDA_XANCP ame: Full=Glycerol-3-phosphate dehydrogenase
ZFG-16-14_01_21399_CGATGT_L001_R1_001_(paired)_trimmed_(paired)_contig_2862	2.69572	1.36305e-07	4.82145e-06	0.0136061	EIF3I_DROGR ame: Full=Eukaryotic translation initiation factor 3 subunit I Short=eIF3i ame: Full=Eukaryotic translation initiation factor 3 subunit 2 ame: Full=TRIP-1 homolog
ZFG-16-14_01_21399_CGATGT_L001_R1_001_(paired)_trimmed_(paired)_contig_2894	2.65082	4.87328e-07	1.57225e-05	0.0486455	RAB13_MESAU ame: Full=Ras-related Rab-13 Flags: Precursor
ZFG-16-14_01_21399_CGATGT_L001_R1_001_(paired)_trimmed_(paired)_contig_7120	2.63008	2.90003e-07	9.74037e-06	0.0289484	AGD9_ARATH ame: Full=Probable ADP-ribosylation factor GTPase-activating AGD9 Short=ARF GAP AGD9 ame: Full= ARF-GAP DOMAIN 9 Short= 9	-
ZFG-16-14_01_21399_CGATGT_L001_R1_001_(paired)_trimmed_(paired)_contig_39	-2.67425	4.15299e-07	1.35609e-05	0.0414556	AL7A1_DICDI ame: Full= aldehyde dehydrogenase family 7 member A1 homolog ame: Full=Antiquitin-1
ZFG-16-14_01_21399_CGATGT_L001_R1_001_(paired)_trimmed_(paired)_contig_1562	-2.68104	2.43908e-07	8.31811e-06	0.0243471	MRP1_CANFA ame: Full=Multidrug resistance-associated 1 ame: Full=ATP-binding cassette sub-family C member 1 ame: Full=Leukotriene C(4) transporter Short=LTC4 transporter
ZFG-16-14_01_21399_CGATGT_L001_R1_001_(paired)_trimmed_(paired)_contig_2336	-2.69371	4.2385e-07	1.38175e-05	0.0423091	MOD5_YEAST ame: Full=tRNA mitochondrial Short=DMATase ame: Full=Isopentenyl-diphosphate: tRNA isopentenyltransferase Short=IPP transferase Short=IPPT ame: Full=tRNA isopentenyltransferase Short=IPTase
ZFG-16-14_01_21399_CGATGT_L001_R1_001_(paired)_trimmed_(paired)_contig_1134	-2.81644	6.50195e-08	2.41186e-06	0.00649032	RDHE2_HUMAN ame: Full=Epidermal retinol dehydrogenase 2 Short=EPHD-2 Short=RDH-E2 ame: Full=Retinal short-chain dehydrogenase reductase 2 Short=retSDR2 ame: Full=Short-chain dehydrogenase reductase family 16C member 5
ZFG-16-14_01_21399_CGATGT_L001_R1_001_(paired)_trimmed_(paired)_contig_3044	-2.94378	9.94105e-08	3.58758e-06	0.00992326	KIF15_HUMAN ame: Full=Kinesin KIF15 ame: Full=Kinesin 2 Short=hKLP2 ame: Full=Kinesin 7 ame: Full=Serologically defined breast cancer antigen NY-BR-62
ZFG-16-14_01_21399_CGATGT_L001_R1_001_(paired)_trimmed_(paired)_contig_915	-2.94872	3.67306e-09	1.63173e-07	0.000366649	GBP2_HUMAN ame: Full=Guanylate-binding 2 ame: Full=GTP-binding 2 Short=GBP-2 Short= -2 ame: Full=Guanine nucleotide-binding 2 ame: Full=Interferon-induced guanylate-binding 2 Flags: Precursor
ZFG-16-14_01_21399_CGATGT_L001_R1_001_(paired)_trimmed_(paired)_contig_2847	-2.97826	3.41022e-07	1.12869e-05	0.0340412	NAAA_RAT ame: Full=N-acylethanolamine-hydrolyzing acid amidase ame: Full=N-acylsphingosine amidohydrolase-like Short=ASAH Contains: ame: Full=N-acylethanolamine-hydrolyzing acid amidase subunit alpha Contains: ame: Full=N-acylethanolamine-hydrolyzing acid amidase subunit beta Flags: Precursor
ZFG-16-14_01_21399_CGATGT_L001_R1_001_(paired)_trimmed_(paired)_contig_813	-2.98315	5.31671e-08	2.00347e-06	0.00530719	PCSK5_MOUSE ame: Full=Pro convertase subtilisin kexin type 5 ame: Full=Pro convertase 5 Short=PC5 ame: Full=Pro convertase 6 Short=PC6 ame: Full=Subtilisin-like pro convertase 6 Short=SPC6 ame: Full=Subtilisin kexin-like protease PC5 Flags: Precursor
ZFG-16-14_01_21399_CGATGT_L001_R1_001_(paired)_trimmed_(paired)_contig_5241	-3.04531	1.24122e-08	5.13257e-07	0.001239	GSTUP_ARATH ame: Full=Glutathione S-transferase U25 Short= 25 ame: Full=GST class-tau member 25
ZFG-16-14_01_21399_CGATGT_L001_R1_001_(paired)_trimmed_(paired)_contig_4390	-3.07075	2.36016e-07	8.06828e-06	0.0235594	EGCSE_CYANO ame: Full=Endoglycoceramidase Short=EGCase ame: Full=Glycosphingolipid-specific enzyme Short=GSL-specific enzyme Flags: Precursor
ZFG-16-14_01_21399_CGATGT_L001_R1_001_(paired)_trimmed_(paired)_contig_611	-3.07205	2.59265e-09	1.17477e-07	0.000258801	PK2_DICDI ame: Full= kinase 2 Short=PK2
ZFG-16-14_01_21399_CGATGT_L001_R1_001_(paired)_trimmed_(paired)_contig_5144	-3.19919	1.19915e-08	4.97508e-07	0.001197	ALEU_ARATH ame: Full=Thiol protease aleurain Short= ame: Full=Senescence-associated gene product 2 Flags: Precursor
ZFG-16-14_01_21399_CGATGT_L001_R1_001_(paired)_trimmed_(paired)_contig_1642	-3.20656	1.2707e-10	6.94452e-09	1.26843e-05	CDK1_BOVIN ame: Full=Cyclin-dependent kinase 1 Short=CDK1 ame: Full=Cell division control 2 homolog ame: Full=Cell division kinase 1 ame: Full=p34 kinase
ZFG-16-14_01_21399_CGATGT_L001_R1_001_(paired)_trimmed_(paired)_contig_4161	-3.24572	1.13715e-08	4.72965e-07	0.00113512	CTNS_BOVIN ame: Full=Cystinosin
ZFG-16-14_01_21399_CGATGT_L001_R1_001_(paired)_trimmed_(paired)_contig_8301	-3.34146	7.73787e-09	3.29664e-07	0.000772402	LMLN_MOUSE ame: Full=Leishmanolysin-like peptidase
ZFG-16-14_01_21399_CGATGT_L001_R1_001_(paired)_trimmed_(paired)_contig_4081	-3.47395	3.07249e-10	1.59696e-08	3.06699e-05	HYOU1_MOUSE ame: Full=Hypoxia up-regulated 1 Short=GRP-170 ame: Full=140 kDa Ca(2+)-binding Short=CBP-140 Flags: Precursor
ZFG-16-14_01_21399_CGATGT_L001_R1_001_(paired)_trimmed_(paired)_contig_1160	-3.5379	1.34828e-10	7.33845e-09	1.34587e-05	PCSK5_HUMAN ame: Full=Pro convertase subtilisin kexin type 5 ame: Full=Pro convertase 5 Short=PC5 ame: Full=Pro convertase 6 Short=PC6 Short=hPC6 ame: Full=Subtilisin kexin-like protease PC5 Flags: Precursor
ZFG-16-14_01_21399_CGATGT_L001_R1_001_(paired)_trimmed_(paired)_contig_706	-3.57261	7.31461e-08	2.6923e-06	0.00730152	KCNN1_MOUSE ame: Full=Small conductance calcium-activated potassium channel 1 Short=SK1 Short=SKCa 1 Short=SKCa1 ame: Full=
ZFG-16-14_01_21399_CGATGT_L001_R1_001_(paired)_trimmed_(paired)_contig_265	-3.58058	2.59074e-07	8.79925e-06	0.025861	VPS10_TRIVH ame: Full=Vacuolar sorting targeting 10 ame: Full=Carboxypeptidase Y receptor Short=CPY receptor ame: Full=Sortilin VPS10 ame: Full=Vacuolar carboxypeptidase sorting receptor VPS10 Flags: Precursor
ZFG-16-14_01_21399_CGATGT_L001_R1_001_(paired)_trimmed_(paired)_contig_1236	-3.67367	2.0459e-11	1.24984e-09	2.04223e-06	T2A_PARTE ame: Full=Trichocyst matrix T2-A ame: Full=Secretory granule T2-A ame: Full=TMP 2-A Contains: ame: Full=Trichocyst matrix T2-A 1 Contains: ame: Full=Trichocyst matrix T2-A 2 Flags: Precursor
ZFG-16-14_01_21399_CGATGT_L001_R1_001_(paired)_trimmed_(paired)_contig_3486	-3.86838	1.3153e-09	6.24778e-08	0.000131294	CALM_OREMO ame: Full=Calmodulin Short=	-
ZFG-16-14_01_21399_CGATGT_L001_R1_001_(paired)_trimmed_(paired)_contig_2040	-3.92074	1.46766e-09	6.9138e-08	0.000146503	T4B_PARTE ame: Full=Trichocyst matrix T4-B ame: Full=Secretory granule T4-B ame: Full=TMP 4-B Contains: ame: Full=Trichocyst matrix T4-B 1 Contains: ame: Full=Trichocyst matrix T4-B 2 Flags: Precursor
ZFG-16-14_01_21399_CGATGT_L001_R1_001_(paired)_trimmed_(paired)_contig_371	-4.03933	3.96251e-11	2.32808e-09	3.95542e-06	LIP_THELA ame: Full=Lipase ame: Full=Triacylglycerol lipase Flags: Precursor
ZFG-16-14_01_21399_CGATGT_L001_R1_001_(paired)_trimmed_(paired)_contig_2354	-4.74286	7.77156e-16	8.32366e-14	7.75765e-11	LIP_RHIMI ame: Full=Lipase ame: Full=Triacylglycerol lipase Flags: Precursor	-
ZFG-16-14_01_21399_CGATGT_L001_R1_001_(paired)_trimmed_(paired)_contig_4805	-4.83525	6.25533e-09	2.69958e-07	0.000624413	PCSK5_BRACL ame: Full=Pro convertase subtilisin kexin type 5 ame: Full=Pro convertase PC6-like Short=aPC6 Flags: Precursor
ZFG-16-14_01_21399_CGATGT_L001_R1_001_(paired)_trimmed_(paired)_contig_4657	-5.38111	3.76578e-09	1.66884e-07	0.000375904	PFM_CHAGB ame: Full= fungistatic metabolite
ZFG-16-14_01_21399_CGATGT_L001_R1_001_(paired)_trimmed_(paired)_contig_4141	-5.57984	1.22125e-15	1.2725e-13	1.21906e-10	GTR5_RAT ame: Full=Solute carrier family facilitated glucose transporter member 5 ame: Full=Fructose transporter ame: Full=Glucose transporter type small intestine Short=GLUT-5
ZFG-16-14_01_21399_CGATGT_L001_R1_001_(paired)_trimmed_(paired)_contig_449	-6.00926	0	0	0	SGMB_DICDI ame: Full=Sphingomyelin phosphodiesterase B ame: Full=Acid sphingomyelinase B Short=aSMase B Flags: Precursor
ZFG-16-14_01_21399_CGATGT_L001_R1_001_(paired)_trimmed_(paired)_contig_8158	-6.91071	1.24617e-07	4.4284e-06	0.0124394	CTH2_YEAST ame: Full=mRNA decay factor CTH2 ame: Full=Cysteine-three-histidine 2 ame: Full= TIS11 homolog ame: Full= YTIS11 ame: Full=TPA-induced sequence 11
ZFG-16-14_01_21399_CGATGT_L001_R1_001_(paired)_trimmed_(paired)_contig_1589	-7.4996	0	0	0	LMLN_MOUSE ame: Full=Leishmanolysin-like peptidase
ZFG-16-14_01_21399_CGATGT_L001_R1_001_(paired)_trimmed_(paired)_contig_278	-10.1589	0	0	0	YG75_SCHPO ame: Full=Uncharacterized membrane
ZFG-16-14_01_21399_CGATGT_L001_R1_001_(paired)_trimmed_(paired)_contig_897	-10.3439	3.10862e-15	3.09378e-13	3.10306e-10	PCSK5_HUMAN ame: Full=Pro convertase subtilisin kexin type 5 ame: Full=Pro convertase 5 Short=PC5 ame: Full=Pro convertase 6 Short=PC6 Short=hPC6 ame: Full=Subtilisin kexin-like protease PC5 Flags: Precursor
ZFG-16-14_01_21399_CGATGT_L001_R1_001_(paired)_trimmed_(paired)_contig_28223	-18.3407	1.7679e-09	8.20806e-08	0.000176473	TAR1_YEAST ame: Full= TAR1 ame: Full=Transcript antisense to ribosomal RNA 1
ZFG-16-14_01_21399_CGATGT_L001_R1_001_(paired)_trimmed_(paired)_contig_8	-19.2922	1.01167e-09	4.90463e-08	0.000100986	RRT15_YEAST ame: Full=Regulator of rDNA transcription 15	-
ZFG-16-14_01_21399_CGATGT_L001_R1_001_(paired)_trimmed_(paired)_contig_18	-20.2057	7.57985e-10	3.72922e-08	7.56629e-05	ART3_YEASTRecName: Full=Putative uncharacterized protein ART3; AltName: Full=Antisense to ribosomal RNA transcript protein 3
ZFG-16-14_01_21399_CGATGT_L001_R1_001_(paired)_trimmed_(paired)_contig_566	-21.3762	1.68736e-10	9.07024e-09	1.68434e-05	YCX91_PHAAORecName: Full=Uncharacterized protein ORF91 (chloroplast)
ZFG-16-14_01_21399_CGATGT_L001_R1_001_(paired)_trimmed_(paired)_contig_7570	-27.8389	5.64799e-08	2.11791e-06	0.00563788	COX2_PARTE ame: Full=Cytochrome c oxidase subunit 2 ame: Full=Cytochrome c oxidase polypeptide II
ZFG-16-14_01_21399_CGATGT_L001_R1_001_(paired)_trimmed_(paired)_contig_31468	-1467.62	1.92257e-11	1.1781e-09	1.91913e-06	HBA_CYPCA ame: Full=Hemoglobin subunit alpha ame: Full=Alpha-globin ame: Full=Hemoglobin alpha chain

## Sheet: Phil 2h vs. Phil 0h
Name	Fold change	P-value	FDR p-value	Bonferroni	Description
ZFG-16-14_01_21399_CGATGT_L001_R1_001_(paired)_trimmed_(paired)_contig_15860	1525.2	0	0	0	AB10G_ARATH ame: Full=ABC transporter G family member 10 Short=ABC transporter Short= 10 ame: Full=Probable white-brown complex homolog 10 Short= 10
ZFG-16-14_01_21399_CGATGT_L001_R1_001_(paired)_trimmed_(paired)_contig_32	305.253	0	0	0	RRT15_YEAST ame: Full=Regulator of rDNA transcription 15
ZFG-16-14_01_21399_CGATGT_L001_R1_001_(paired)_trimmed_(paired)_contig_25790	233.634	0	0	0	CDK2_DROME ame: Full=Cyclin-dependent kinase 2 ame: Full=Cell division control 2 cognate
ZFG-16-14_01_21399_CGATGT_L001_R1_001_(paired)_trimmed_(paired)_contig_28192	93.0484	7.92699e-14	4.40334e-12	7.9128e-09	Y3629_DICDI ame: Full=Probable zinc transporter DDB_G0283629
ZFG-16-14_01_21399_CGATGT_L001_R1_001_(paired)_trimmed_(paired)_contig_23924	74.5418	0	0	0	PCSK5_HUMAN ame: Full=Pro convertase subtilisin kexin type 5 ame: Full=Pro convertase 5 Short=PC5 ame: Full=Pro convertase 6 Short=PC6 Short=hPC6 ame: Full=Subtilisin kexin-like protease PC5 Flags: Precursor
ZFG-16-14_01_21399_CGATGT_L001_R1_001_(paired)_trimmed_(paired)_contig_27879	68.5895	5.56222e-14	3.1351e-12	5.55226e-09	Y798_METJA ame: Full=TPR repeat-containing MJ0798
ZFG-16-14_01_21399_CGATGT_L001_R1_001_(paired)_trimmed_(paired)_contig_30009	66.3251	8.48053e-09	2.54215e-07	0.000846535	AB14G_ARATH ame: Full=ABC transporter G family member 14 Short=ABC transporter Short= 14 ame: Full=White-brown complex homolog 14 Short= 14
ZFG-16-14_01_21399_CGATGT_L001_R1_001_(paired)_trimmed_(paired)_contig_42027	66.2333	1.70903e-07	4.20501e-06	0.0170597	TENX_HUMAN ame: Full=Tenascin-X Short=TN-X ame: Full=Hexabrachion Flags: Precursor
ZFG-16-14_01_21399_CGATGT_L001_R1_001_(paired)_trimmed_(paired)_contig_17670	56.7174	0	0	0	LMLN_MOUSE ame: Full=Leishmanolysin-like peptidase
ZFG-16-14_01_21399_CGATGT_L001_R1_001_(paired)_trimmed_(paired)_contig_15892	54.4532	0	0	0	CPNE3_MOUSE ame: Full=Copine-3 ame: Full=Copine III
ZFG-16-14_01_21399_CGATGT_L001_R1_001_(paired)_trimmed_(paired)_contig_15897	52.6579	0	0	0	NLE1_HUMAN ame: Full=Notchless homolog 1
ZFG-16-14_01_21399_CGATGT_L001_R1_001_(paired)_trimmed_(paired)_contig_16346	51.279	0	0	0	SCPL3_CAEEL ame: Full=CTD small phosphatase 3 Short=CTDSP-like 3
ZFG-16-14_01_21399_CGATGT_L001_R1_001_(paired)_trimmed_(paired)_contig_38621	49.8488	9.79796e-11	3.82646e-09	9.78042e-06	CTL2B_XENLA ame: Full=CTD small phosphatase 2-B Short=CTDSP-like 2-B
ZFG-16-14_01_21399_CGATGT_L001_R1_001_(paired)_trimmed_(paired)_contig_30090	49.0623	0	0	0	AT135_MOUSE ame: Full=Probable cation-transporting ATPase 13A5 ame: Full=P5-ATPase isoform 5
ZFG-16-14_01_21399_CGATGT_L001_R1_001_(paired)_trimmed_(paired)_contig_19247	43.5986	5.45045e-08	1.45551e-06	0.0054407	BCS1A_DICDI ame: Full=Probable mitochondrial chaperone BCS1-A ame: Full=BCS1 1
ZFG-16-14_01_21399_CGATGT_L001_R1_001_(paired)_trimmed_(paired)_contig_10952	41.6567	0	0	0	LDL3_ARATH ame: Full=Lysine-specific histone demethylase 1 homolog 3 ame: Full=Flavin-containing amine oxidase domain-containing 3 ame: Full= LSD1-like 3
ZFG-16-14_01_21399_CGATGT_L001_R1_001_(paired)_trimmed_(paired)_contig_8206	39.2619	0	0	0	COPA_STAEQ ame: Full=Copper-exporting P-type ATPase A ame: Full=Cu(+)-exporting ATPase
ZFG-16-14_01_21399_CGATGT_L001_R1_001_(paired)_trimmed_(paired)_contig_11342	39.0751	2.22045e-16	1.59001e-14	2.21647e-11	LDL2_ARATH ame: Full=Lysine-specific histone demethylase 1 homolog 2 ame: Full=Flavin-containing amine oxidase domain-containing 2 ame: Full= LSD1-LIKE 2
ZFG-16-14_01_21399_CGATGT_L001_R1_001_(paired)_trimmed_(paired)_contig_11171	36.9831	3.80397e-08	1.03719e-06	0.00379716	Y103_SYNY3RecName: Full=Uncharacterized protein sll0103
ZFG-16-14_01_21399_CGATGT_L001_R1_001_(paired)_trimmed_(paired)_contig_21994	35.8337	0	0	0	NAAA_MOUSE ame: Full=N-acylethanolamine-hydrolyzing acid amidase ame: Full=N-acylsphingosine amidohydrolase-like Short=ASAH Contains: ame: Full=N-acylethanolamine-hydrolyzing acid amidase subunit alpha Contains: ame: Full=N-acylethanolamine-hydrolyzing acid amidase subunit beta Flags: Precursor
ZFG-16-14_01_21399_CGATGT_L001_R1_001_(paired)_trimmed_(paired)_contig_14765	33.5961	2.78666e-13	1.45561e-11	2.78167e-08	ADPRM_MIMIV ame: Full= ADP-ribosyl glycohydrolase L543
ZFG-16-14_01_21399_CGATGT_L001_R1_001_(paired)_trimmed_(paired)_contig_21123	31.0184	0	0	0	AB11G_ARATH ame: Full=ABC transporter G family member 11 Short=ABC transporter Short= 11 ame: Full= CUTICULAR DEFECT AND ORGAN FUSION 1 ame: Full= DESPERADO ame: Full= PERMEABLE LEAVES 1 ame: Full=White-brown complex homolog 11 Short= 11
ZFG-16-14_01_21399_CGATGT_L001_R1_001_(paired)_trimmed_(paired)_contig_2896	28.7841	5.32907e-15	3.33304e-13	5.31953e-10	YL728_MIMIVRecName: Full=Uncharacterized protein L728
ZFG-16-14_01_21399_CGATGT_L001_R1_001_(paired)_trimmed_(paired)_contig_22553	28.7382	4.01901e-13	2.0475e-11	4.01181e-08	AT132_MOUSE ame: Full=Cation-transporting ATPase 13A2
ZFG-16-14_01_21399_CGATGT_L001_R1_001_(paired)_trimmed_(paired)_contig_1710	28.5647	0	0	0	PESC_RAT ame: Full=Pescadillo homolog
ZFG-16-14_01_21399_CGATGT_L001_R1_001_(paired)_trimmed_(paired)_contig_8092	28.4939	0	0	0	RNOY_CRAGI ame: Full=Ribonuclease Oy Short=RNase Oy
ZFG-16-14_01_21399_CGATGT_L001_R1_001_(paired)_trimmed_(paired)_contig_6951	26.128	0	0	0	DG2L6_HUMAN ame: Full=Diacylglycerol O-acyltransferase 2 6 ame: Full=Diacylglycerol O-acyltransferase candidate 3 Short=hDC3
ZFG-16-14_01_21399_CGATGT_L001_R1_001_(paired)_trimmed_(paired)_contig_4251	26.0047	0	0	0	AB4A_ARATH ame: Full=ABC transporter A family member 4 Short=ABC transporter Short= 4 ame: Full= ABC2 homolog 3
ZFG-16-14_01_21399_CGATGT_L001_R1_001_(paired)_trimmed_(paired)_contig_16564	25.7403	5.06117e-12	2.29955e-10	5.05211e-07	TADBP_XENTR ame: Full=TAR DNA-binding 43 Short=TDP-43
ZFG-16-14_01_21399_CGATGT_L001_R1_001_(paired)_trimmed_(paired)_contig_5715	25.669	0	0	0	HERC2_MOUSE ame: Full=E3 ubiquitin- ligase HERC2 ame: Full=HECT domain and RCC1-like domain-containing 2 ame: Full=HECT-type E3 ubiquitin transferase HERC2
ZFG-16-14_01_21399_CGATGT_L001_R1_001_(paired)_trimmed_(paired)_contig_7924	25.2265	0	0	0	RL1D1_HUMAN ame: Full=Ribosomal L1 domain-containing 1 ame: Full=CATX-11 ame: Full=Cellular senescence-inhibited gene ame: Full= PBK1
ZFG-16-14_01_21399_CGATGT_L001_R1_001_(paired)_trimmed_(paired)_contig_21338	23.9352	1.51044e-09	5.05273e-08	0.000150774	RTEL1_CAEBR ame: Full=Regulator of telomere elongation helicase 1 homolog
ZFG-16-14_01_21399_CGATGT_L001_R1_001_(paired)_trimmed_(paired)_contig_7354	23.3763	0	0	0	PI4K_DICDI ame: Full=Phosphatidylinositol 4-kinase Short=PI4-kinase Short= ns-4-kinase ame: Full=PI4K-alpha
ZFG-16-14_01_21399_CGATGT_L001_R1_001_(paired)_trimmed_(paired)_contig_6293	22.3888	0	0	0	DDX21_HUMAN ame: Full=Nucleolar RNA helicase 2 ame: Full=DEAD box 21 ame: Full=Gu-alpha ame: Full=Nucleolar RNA helicase Gu ame: Full=Nucleolar RNA helicase II ame: Full=RH II Gu
ZFG-16-14_01_21399_CGATGT_L001_R1_001_(paired)_trimmed_(paired)_contig_6108	21.8784	0	0	0	RH28_ORYSJ ame: Full=DEAD-box ATP-dependent RNA helicase 28
ZFG-16-14_01_21399_CGATGT_L001_R1_001_(paired)_trimmed_(paired)_contig_7463	20.5501	0	0	0	U3IP2_MOUSE ame: Full=U3 small nucleolar RNA-interacting 2 ame: Full=RRP9 homolog ame: Full=U3 small nucleolar ribonucleo -associated 55 kDa Short=U3 snoRNP-associated 55 kDa Short=U3-55K
ZFG-16-14_01_21399_CGATGT_L001_R1_001_(paired)_trimmed_(paired)_contig_9094	20.3976	0	0	0	YBEG_SCHPO ame: Full=Uncharacterized WD repeat-containing
ZFG-16-14_01_21399_CGATGT_L001_R1_001_(paired)_trimmed_(paired)_contig_5482	19.7644	0	0	0	LIPM_MOUSE ame: Full=Lipase member M ame: Full=Lipase-like abhydrolase domain-containing 3 Flags: Precursor
ZFG-16-14_01_21399_CGATGT_L001_R1_001_(paired)_trimmed_(paired)_contig_7706	19.618	0	0	0	PYRG2_XENLA ame: Full=CTP synthase 2 ame: Full=CTP synthetase 2 ame: Full=UTP--ammonia ligase 2
ZFG-16-14_01_21399_CGATGT_L001_R1_001_(paired)_trimmed_(paired)_contig_6529	19.5508	3.64375e-08	9.95409e-07	0.00363722	FACR1_DROME ame: Full= fatty acyl- reductase CG5065
ZFG-16-14_01_21399_CGATGT_L001_R1_001_(paired)_trimmed_(paired)_contig_14632	19.1056	0	0	0	NOL10_MOUSE ame: Full=Nucleolar 10
ZFG-16-14_01_21399_CGATGT_L001_R1_001_(paired)_trimmed_(paired)_contig_9688	18.9917	0	0	0	UTP21_SCHPO ame: Full=U3 small nucleolar RNA-associated 21 homolog Short=U3 snoRNA-associated 21
ZFG-16-14_01_21399_CGATGT_L001_R1_001_(paired)_trimmed_(paired)_contig_3260	18.7953	0	0	0	S22A8_PONAB ame: Full=Solute carrier family 22 member 8 ame: Full=Organic anion transporter 3
ZFG-16-14_01_21399_CGATGT_L001_R1_001_(paired)_trimmed_(paired)_contig_9358	18.471	0	0	0	HERC2_HUMAN ame: Full=E3 ubiquitin- ligase HERC2 ame: Full=HECT domain and RCC1-like domain-containing 2 ame: Full=HECT-type E3 ubiquitin transferase HERC2
ZFG-16-14_01_21399_CGATGT_L001_R1_001_(paired)_trimmed_(paired)_contig_7365	18.3154	0	0	0	RL7_TETTH ame: Full=60S ribosomal L7
ZFG-16-14_01_21399_CGATGT_L001_R1_001_(paired)_trimmed_(paired)_contig_18349	18.3004	0	0	0	ESF2_SCHPO ame: Full=Pre-rRNA-processing esf2 ame: Full=18S rRNA factor 2
ZFG-16-14_01_21399_CGATGT_L001_R1_001_(paired)_trimmed_(paired)_contig_9778	17.977	0	0	0	RCL1_DICDI ame: Full=Probable RNA 3 -terminal phosphate cyclase
ZFG-16-14_01_21399_CGATGT_L001_R1_001_(paired)_trimmed_(paired)_contig_15193	17.7662	0	0	0	TSR1_MOUSE ame: Full=Pre-rRNA-processing TSR1 homolog
ZFG-16-14_01_21399_CGATGT_L001_R1_001_(paired)_trimmed_(paired)_contig_11222	17.6131	0	0	0	RRS1_BOVIN ame: Full=Ribosome biogenesis regulatory homolog
ZFG-16-14_01_21399_CGATGT_L001_R1_001_(paired)_trimmed_(paired)_contig_6431	17.5213	0	0	0	UTP6_SCHPO ame: Full=U3 small nucleolar RNA-associated 6 Short=U3 snoRNA-associated 6
ZFG-16-14_01_21399_CGATGT_L001_R1_001_(paired)_trimmed_(paired)_contig_2294	17.4454	0	0	0	NIP7_SCHPO ame: Full=60S ribosome subunit biogenesis nip7
ZFG-16-14_01_21399_CGATGT_L001_R1_001_(paired)_trimmed_(paired)_contig_5548	17.4071	0	0	0	DIM1_DROME ame: Full=Probable dimethyladenosine transferase ame: Full=Probable 18S rRNA (adenine(1779)-N(6) adenine(1780)-N(6))-dimethyltransferase ame: Full=Probable 18S rRNA dimethylase ame: Full=Probable S-adenosylmethionine-6-N ,N -adenosyl(rRNA) dimethyltransferase
ZFG-16-14_01_21399_CGATGT_L001_R1_001_(paired)_trimmed_(paired)_contig_7812	17.3918	0	0	0	PPAN_ARATH ame: Full=Peter Pan
ZFG-16-14_01_21399_CGATGT_L001_R1_001_(paired)_trimmed_(paired)_contig_24721	17.2612	1.58318e-13	8.46915e-12	1.58034e-08	SYI_SYNY3 ame: Full=Isoleucine--tRNA ligase ame: Full=Isoleucyl-tRNA synthetase Short=
ZFG-16-14_01_21399_CGATGT_L001_R1_001_(paired)_trimmed_(paired)_contig_14512	16.8172	0	0	0	IPI3_SCHPO ame: Full=Pre-rRNA-processing crb3 ipi3
ZFG-16-14_01_21399_CGATGT_L001_R1_001_(paired)_trimmed_(paired)_contig_5851	16.7449	0	0	0	ANM1_SCHPO ame: Full= arginine N-methyltransferase 1 ame: Full=Type I arginine N-methyltransferase Short=Type I PRMT
ZFG-16-14_01_21399_CGATGT_L001_R1_001_(paired)_trimmed_(paired)_contig_4409	16.6258	0	0	0	HAS1_CANGA ame: Full=ATP-dependent RNA helicase HAS1
ZFG-16-14_01_21399_CGATGT_L001_R1_001_(paired)_trimmed_(paired)_contig_11575	16.5381	0	0	0	WDR12_NEMVE ame: Full=Ribosome biogenesis WDR12 homolog
ZFG-16-14_01_21399_CGATGT_L001_R1_001_(paired)_trimmed_(paired)_contig_23792	16.2084	0	0	0	TISB_HUMAN ame: Full=mRNA decay activator ZFP36L1 ame: Full=Butyrate response factor 1 ame: Full=EGF-response factor 1 Short=ERF-1 ame: Full=TPA-induced sequence 11b ame: Full=Zinc finger C3H1 type-like 1 Short=ZFP36-like 1
ZFG-16-14_01_21399_CGATGT_L001_R1_001_(paired)_trimmed_(paired)_contig_6891	15.996	0	0	0	LMLN_CAEBR ame: Full=Leishmanolysin-like peptidase
ZFG-16-14_01_21399_CGATGT_L001_R1_001_(paired)_trimmed_(paired)_contig_6492	15.9349	0	0	0	RH17_ARATH ame: Full=DEAD-box ATP-dependent RNA helicase 17
ZFG-16-14_01_21399_CGATGT_L001_R1_001_(paired)_trimmed_(paired)_contig_8933	15.5452	0	0	0	PX24B_DICDI ame: Full=PXMP2 4 family 2
ZFG-16-14_01_21399_CGATGT_L001_R1_001_(paired)_trimmed_(paired)_contig_8065	15.3791	0	0	0	NSN1_ARATH ame: Full=Guanine nucleotide-binding -like NSN1 Short=Nucleolar GTP-binding NSN1 ame: Full=DAR GTPase 4 ame: Full= nucleostemin-like 1
ZFG-16-14_01_21399_CGATGT_L001_R1_001_(paired)_trimmed_(paired)_contig_8409	14.9726	0	0	0	RNDI_DICDI ame: Full=Ribonuclease Short=RNase Flags: Precursor
ZFG-16-14_01_21399_CGATGT_L001_R1_001_(paired)_trimmed_(paired)_contig_17734	14.9428	0	0	0	UTP15_CHICK ame: Full=U3 small nucleolar RNA-associated 15 homolog
ZFG-16-14_01_21399_CGATGT_L001_R1_001_(paired)_trimmed_(paired)_contig_8129	14.8288	0	0	0	DDX49_DICDI ame: Full=Probable ATP-dependent RNA helicase ddx49 ame: Full=DEAD box 49
ZFG-16-14_01_21399_CGATGT_L001_R1_001_(paired)_trimmed_(paired)_contig_9276	14.7667	0	0	0	PWP2_YEAST ame: Full=Periodic tryptophan 2 ame: Full=U three 1 ame: Full=U3 small nucleolar RNA-associated 1 Short=U3 snoRNA-associated 1
ZFG-16-14_01_21399_CGATGT_L001_R1_001_(paired)_trimmed_(paired)_contig_12227	14.6859	0	0	0	ABCBA_HUMAN ame: Full=ATP-binding cassette sub-family B member mitochondrial ame: Full=ATP-binding cassette transporter 10 Short=ABC transporter 10 ame: Full=Mitochondrial ATP-binding cassette 2 Short=M-ABC2 Flags: Precursor
ZFG-16-14_01_21399_CGATGT_L001_R1_001_(paired)_trimmed_(paired)_contig_8559	14.4512	0	0	0	ZPR1_DICDI ame: Full=Zinc finger ZPR1 homolog ame: Full=Zinc finger 259 homolog
ZFG-16-14_01_21399_CGATGT_L001_R1_001_(paired)_trimmed_(paired)_contig_907	14.4228	0	0	0	RBM34_HUMAN ame: Full=RNA-binding 34 ame: Full=RNA-binding motif 34
ZFG-16-14_01_21399_CGATGT_L001_R1_001_(paired)_trimmed_(paired)_contig_5841	14.3707	0	0	0	DER_HYPNA ame: Full=GTPase Der ame: Full=GTP-binding
ZFG-16-14_01_21399_CGATGT_L001_R1_001_(paired)_trimmed_(paired)_contig_34318	14.297	7.50011e-10	2.59954e-08	7.48669e-05	I5P2_HUMAN ame: Full=Type II inositol 1,4,5-trisphosphate 5-phosphatase ame: Full=75 kDa inositol polyphosphate-5-phosphatase ame: Full=Phosphoinositide 5-phosphatase Short=5PTase Flags: Precursor
ZFG-16-14_01_21399_CGATGT_L001_R1_001_(paired)_trimmed_(paired)_contig_6109	14.2897	0	0	0	DIEXF_RAT ame: Full=Digestive organ expansion factor homolog
ZFG-16-14_01_21399_CGATGT_L001_R1_001_(paired)_trimmed_(paired)_contig_10649	14.2228	7.76046e-14	4.31323e-12	7.74657e-09	DACF_BACSU ame: Full=D-alanyl-D-alanine carboxypeptidase Short=DD-carboxypeptidase Short=DD-peptidase ame: Full=Penicillin-binding Short=PBP Flags: Precursor
ZFG-16-14_01_21399_CGATGT_L001_R1_001_(paired)_trimmed_(paired)_contig_11461	14.2079	0	0	0	NOP2_MOUSE ame: Full=Probable 28S rRNA (cytosine-C(5))-methyltransferase ame: Full=Nucleolar 1 ame: Full=Nucleolar 2 homolog ame: Full=Proliferating-cell nucleolar antigen p120 ame: Full=Proliferation-associated nucleolar p120
ZFG-16-14_01_21399_CGATGT_L001_R1_001_(paired)_trimmed_(paired)_contig_15474	13.8462	0	0	0	DGAT2_ARATH ame: Full=Diacylglycerol O-acyltransferase 2 Short= 2
ZFG-16-14_01_21399_CGATGT_L001_R1_001_(paired)_trimmed_(paired)_contig_1240	13.7744	0	0	0	SDA1_XENTR ame: Full= SDA1 homolog ame: Full=SDA1 domain-containing 1
ZFG-16-14_01_21399_CGATGT_L001_R1_001_(paired)_trimmed_(paired)_contig_5935	13.7713	0	0	0	ADHA_BACSU ame: Full=Probable formaldehyde dehydrogenase
ZFG-16-14_01_21399_CGATGT_L001_R1_001_(paired)_trimmed_(paired)_contig_5229	13.7309	0	0	0	BOP1_DANRE ame: Full=Ribosome biogenesis bop1 ame: Full=Block of proliferation 1
ZFG-16-14_01_21399_CGATGT_L001_R1_001_(paired)_trimmed_(paired)_contig_11111	13.6848	0	0	0	KIF1_DICDI ame: Full=Kinesin-related 1 ame: Full=Kinesin family member 1 ame: Full=Kinesin-3
ZFG-16-14_01_21399_CGATGT_L001_R1_001_(paired)_trimmed_(paired)_contig_4826	13.6616	0	0	0	NOG1_DICDI ame: Full=Probable nucleolar GTP-binding 1
ZFG-16-14_01_21399_CGATGT_L001_R1_001_(paired)_trimmed_(paired)_contig_10271	13.5768	0	0	0	RTEL1_ANOGA ame: Full=Regulator of telomere elongation helicase 1 homolog
ZFG-16-14_01_21399_CGATGT_L001_R1_001_(paired)_trimmed_(paired)_contig_11923	13.3804	0	0	0	ACL4_SCHPO ame: Full=Probable assembly chaperone of rpl4
ZFG-16-14_01_21399_CGATGT_L001_R1_001_(paired)_trimmed_(paired)_contig_7843	13.3685	0	0	0	RBM19_MOUSE ame: Full=Probable RNA-binding 19 ame: Full=RNA-binding motif 19
ZFG-16-14_01_21399_CGATGT_L001_R1_001_(paired)_trimmed_(paired)_contig_2300	13.2676	0	0	0	IMP4_MOUSE ame: Full=U3 small nucleolar ribonucleo IMP4 Short=U3 snoRNP IMP4
ZFG-16-14_01_21399_CGATGT_L001_R1_001_(paired)_trimmed_(paired)_contig_3795	13.2263	0	0	0	KRI1_MOUSE ame: Full= KRI1 homolog
ZFG-16-14_01_21399_CGATGT_L001_R1_001_(paired)_trimmed_(paired)_contig_1728	13.1738	0	0	0	SPEE_CLOTH ame: Full=Polyamine aminopropyltransferase ame: Full=Putrescine aminopropyltransferase Short=PAPT ame: Full=Spermidine synthase Short=SPDS Short=SPDSY
ZFG-16-14_01_21399_CGATGT_L001_R1_001_(paired)_trimmed_(paired)_contig_5152	13.1483	0	0	0	MK67I_DANRE ame: Full=MKI67 FHA domain-interacting nucleolar phospho ame: Full=Nucleolar phospho NOPP34
ZFG-16-14_01_21399_CGATGT_L001_R1_001_(paired)_trimmed_(paired)_contig_13998	13.0316	0	0	0	GAR2_SCHPO ame: Full= gar2
ZFG-16-14_01_21399_CGATGT_L001_R1_001_(paired)_trimmed_(paired)_contig_214	12.913	0	0	0	UTP12_YEAST ame: Full=U3 small nucleolar RNA-associated 12 Short=U3 snoRNA-associated 12 ame: Full=DOM34-interacting 2 ame: Full=U three 12
ZFG-16-14_01_21399_CGATGT_L001_R1_001_(paired)_trimmed_(paired)_contig_9389	12.7013	0	0	0	UTP5_SCHPO ame: Full=U3 small nucleolar RNA-associated 5 Short=U3 snoRNA-associated 5 ame: Full=U3 5 required for transcription
ZFG-16-14_01_21399_CGATGT_L001_R1_001_(paired)_trimmed_(paired)_contig_3290	12.6874	7.99361e-15	4.88628e-13	7.9793e-10	G2OX2_ARATH ame: Full=Gibberellin 2-beta-dioxygenase 2 ame: Full=GA 2-oxidase 2 ame: Full=Gibberellin 2-beta-hydroxylase 2 ame: Full=Gibberellin 2-oxidase 2
ZFG-16-14_01_21399_CGATGT_L001_R1_001_(paired)_trimmed_(paired)_contig_4615	12.6819	0	0	0	ANR50_HUMAN ame: Full=Ankyrin repeat domain-containing 50
ZFG-16-14_01_21399_CGATGT_L001_R1_001_(paired)_trimmed_(paired)_contig_14166	12.5041	0	0	0	DHX35_HUMAN ame: Full=Probable ATP-dependent RNA helicase DHX35 ame: Full=DEAH box 35
ZFG-16-14_01_21399_CGATGT_L001_R1_001_(paired)_trimmed_(paired)_contig_3058	12.4479	0	0	0	IMB4_SCHPO ame: Full=Probable importin subunit beta-4 ame: Full=Importin-123 ame: Full=Karyopherin subunit beta-4 ame: Full=Karyopherin-123
ZFG-16-14_01_21399_CGATGT_L001_R1_001_(paired)_trimmed_(paired)_contig_2935	12.0925	0	0	0	REXO4_YEAST ame: Full=RNA exonuclease 4
ZFG-16-14_01_21399_CGATGT_L001_R1_001_(paired)_trimmed_(paired)_contig_12997	12.0325	0	0	0	GRWD1_DICDI ame: Full=Glutamate-rich WD repeat-containing 1
ZFG-16-14_01_21399_CGATGT_L001_R1_001_(paired)_trimmed_(paired)_contig_11375	12.0196	0	0	0	PT127_SCHPO ame: Full=mRNA degradation mitochondrial Flags: Precursor
ZFG-16-14_01_21399_CGATGT_L001_R1_001_(paired)_trimmed_(paired)_contig_8135	11.9501	0	0	0	RLP24_MOUSE ame: Full=Probable ribosome biogenesis RLP24 ame: Full=Ribosomal L24 domain-containing 1 ame: Full=Ribosomal L24-like
ZFG-16-14_01_21399_CGATGT_L001_R1_001_(paired)_trimmed_(paired)_contig_10532	11.8335	0	0	0	DDX10_DICDI ame: Full=Probable ATP-dependent RNA helicase ddx10 ame: Full=DEAD box 10
ZFG-16-14_01_21399_CGATGT_L001_R1_001_(paired)_trimmed_(paired)_contig_22430	11.7981	0	0	0	DACB_BACSU ame: Full=D-alanyl-D-alanine carboxypeptidase Short=DD-carboxypeptidase Short=DD-peptidase ame: Full=Penicillin-binding 5* Short=PBP-5* Flags: Precursor
ZFG-16-14_01_21399_CGATGT_L001_R1_001_(paired)_trimmed_(paired)_contig_14727	11.7886	0	0	0	RRP36_DICDI ame: Full=Ribosomal RNA processing 36 homolog
ZFG-16-14_01_21399_CGATGT_L001_R1_001_(paired)_trimmed_(paired)_contig_6153	11.7404	0	0	0	RPF1_PONAB ame: Full=Ribosome production factor 1 ame: Full=Brix domain-containing 5 ame: Full=Ribosome biogenesis RPF1
ZFG-16-14_01_21399_CGATGT_L001_R1_001_(paired)_trimmed_(paired)_contig_5506	11.5437	0	0	0	IMB3_SCHPO ame: Full=Importin subunit beta-3 ame: Full=Importin beta sal3
ZFG-16-14_01_21399_CGATGT_L001_R1_001_(paired)_trimmed_(paired)_contig_5371	11.4595	0	0	0	HEAT1_HUMAN ame: Full=HEAT repeat-containing 1 ame: Full= BAP28 ame: Full=U3 small nucleolar RNA-associated 10 homolog Contains: ame: Full=HEAT repeat-containing N-terminally processed
ZFG-16-14_01_21399_CGATGT_L001_R1_001_(paired)_trimmed_(paired)_contig_6664	11.3628	0	0	0	NOC4L_MOUSE ame: Full=Nucleolar complex 4 homolog Short=NOC4 homolog ame: Full=NOC4 ame: Full=Nucleolar complex-associated 4
ZFG-16-14_01_21399_CGATGT_L001_R1_001_(paired)_trimmed_(paired)_contig_1328	11.2917	0	0	0	HSP7C_PETHY ame: Full=Heat shock cognate 70 kDa
ZFG-16-14_01_21399_CGATGT_L001_R1_001_(paired)_trimmed_(paired)_contig_3354	11.2427	0	0	0	NAP1A_ORYSI ame: Full=Nucleosome assembly 1 1 Short= 1 1 ame: Full=Nucleosome assembly 1-like 1 Short= 1_L1 Flags: Precursor
ZFG-16-14_01_21399_CGATGT_L001_R1_001_(paired)_trimmed_(paired)_contig_21656	11.1682	3.98199e-10	1.43756e-08	3.97486e-05	RSMI_ECO57 ame: Full=Ribosomal RNA small subunit methyltransferase I ame: Full=16S rRNA 2 -O-ribose C1402 methyltransferase ame: Full=rRNA (cytidine-2 -O-)-methyltransferase
ZFG-16-14_01_21399_CGATGT_L001_R1_001_(paired)_trimmed_(paired)_contig_7665	11.1351	0	0	0	DCA13_CHICK ame: Full=DDB1- and CUL4-associated factor 13 ame: Full=WD repeat and SOF domain-containing 1
ZFG-16-14_01_21399_CGATGT_L001_R1_001_(paired)_trimmed_(paired)_contig_2942	10.9849	0	0	0	UTP18_ARATH ame: Full=U3 small nucleolar RNA-associated 18 homolog
ZFG-16-14_01_21399_CGATGT_L001_R1_001_(paired)_trimmed_(paired)_contig_4365	10.9356	0	0	0	UTP20_MOUSE ame: Full=Small subunit processome component 20 homolog ame: Full=Down-regulated in metastasis
ZFG-16-14_01_21399_CGATGT_L001_R1_001_(paired)_trimmed_(paired)_contig_2777	10.4767	0	0	0	RRP5_MOUSE ame: Full= RRP5 homolog ame: Full=Apoptosis-linked gene 4 ame: Full=Programmed cell death 11
ZFG-16-14_01_21399_CGATGT_L001_R1_001_(paired)_trimmed_(paired)_contig_6596	10.4543	0	0	0	UCKA_DICDI ame: Full=Uridine-cytidine kinase A ame: Full=Cytidine monophosphokinase A ame: Full=Uridine kinase uracil phosphoribosyltransferase Short=UK-UPRT ame: Full=Uridine monophosphokinase A
ZFG-16-14_01_21399_CGATGT_L001_R1_001_(paired)_trimmed_(paired)_contig_1222	10.4252	0	0	0	SPB1_SCHPO ame: Full= et-dependent rRNA methyltransferase spb1 ame: Full=2 -O-ribose RNA methyltransferase ame: Full=S-adenosyl-L-methionine-dependent methyltransferase
ZFG-16-14_01_21399_CGATGT_L001_R1_001_(paired)_trimmed_(paired)_contig_16620	10.4182	1.40998e-14	8.44307e-13	1.40746e-09	NARFL_BOVIN ame: Full=Cytosolic Fe-S cluster assembly factor NARFL ame: Full=Iron-only hydrogenase 1 Short=IOP1 ame: Full=Nuclear prelamin A recognition factor
ZFG-16-14_01_21399_CGATGT_L001_R1_001_(paired)_trimmed_(paired)_contig_4527	10.3845	0	0	0	PCIF1_HUMAN ame: Full=Phosphorylated CTD-interacting factor 1
ZFG-16-14_01_21399_CGATGT_L001_R1_001_(paired)_trimmed_(paired)_contig_8299	10.3599	0	0	0	ROK1_YARLI ame: Full=ATP-dependent RNA helicase ROK1
ZFG-16-14_01_21399_CGATGT_L001_R1_001_(paired)_trimmed_(paired)_contig_17803	10.3382	2.48556e-10	9.17909e-09	2.48111e-05	HDHD5_MOUSE ame: Full=Haloacid dehalogenase-like hydrolase domain-containing 5 ame: Full=Cat eye syndrome critical region 5 homolog Flags: Precursor
ZFG-16-14_01_21399_CGATGT_L001_R1_001_(paired)_trimmed_(paired)_contig_7271	10.3102	0	0	0	NAT10_DICDI ame: Full=RNA cytidine acetyltransferase ame: Full=18S rRNA cytosine acetyltransferase
ZFG-16-14_01_21399_CGATGT_L001_R1_001_(paired)_trimmed_(paired)_contig_1564	10.3022	1.16573e-14	7.02686e-13	1.16365e-09	UBIQP_TETPY ame: Full=Polyubiquitin Contains: ame: Full=Ubiquitin Flags: Precursor
ZFG-16-14_01_21399_CGATGT_L001_R1_001_(paired)_trimmed_(paired)_contig_15298	10.1414	0	0	0	Y2770_PSEAE ame: Full=Uncharacterized isomerase PA2770
ZFG-16-14_01_21399_CGATGT_L001_R1_001_(paired)_trimmed_(paired)_contig_7841	10.0646	0	0	0	MPP10_YEAST ame: Full=U3 small nucleolar RNA-associated MPP10 Short=U3 snoRNA-associated MPP10 ame: Full=M phase phospho 10
ZFG-16-14_01_21399_CGATGT_L001_R1_001_(paired)_trimmed_(paired)_contig_22295	10.0382	1.18997e-08	3.48238e-07	0.00118784	YF38_SCHPO ame: Full=Uncharacterized CDP-alcohol phosphatidyltransferase class-I family
ZFG-16-14_01_21399_CGATGT_L001_R1_001_(paired)_trimmed_(paired)_contig_4811	10.0192	0	0	0	BCP1_SCHPO ame: Full= bcp1
ZFG-16-14_01_21399_CGATGT_L001_R1_001_(paired)_trimmed_(paired)_contig_4223	9.93734	0	0	0	OSK1_ORYSJ ame: Full=Serine threonine kinase OSK1 Short= 1 ame: Full=SUCROSE NON-FERMENTING-1 related kinase 1A Short=SNF1-related kinase 1A Short= 1A
ZFG-16-14_01_21399_CGATGT_L001_R1_001_(paired)_trimmed_(paired)_contig_18257	9.72932	0	0	0	NSUN5_MOUSE ame: Full=Probable 28S rRNA (cytosine-C(5))-methyltransferase ame: Full=NOL1 NOP2 Sun domain family member 5 ame: Full=Williams-Beuren syndrome chromosomal region 20A homolog
ZFG-16-14_01_21399_CGATGT_L001_R1_001_(paired)_trimmed_(paired)_contig_10007	9.67466	9.4369e-15	5.72645e-13	9.42e-10	SETD3_XENTR ame: Full=Histone-lysine N-methyltransferase setd3 ame: Full=SET domain-containing 3
ZFG-16-14_01_21399_CGATGT_L001_R1_001_(paired)_trimmed_(paired)_contig_7241	9.5455	0	0	0	RRP8_DICDI ame: Full=Ribosomal RNA-processing 8
ZFG-16-14_01_21399_CGATGT_L001_R1_001_(paired)_trimmed_(paired)_contig_2374	9.52443	0	0	0	DDX47_BOVIN ame: Full=Probable ATP-dependent RNA helicase DDX47 ame: Full=DEAD box 47
ZFG-16-14_01_21399_CGATGT_L001_R1_001_(paired)_trimmed_(paired)_contig_6936	9.49847	0	0	0	SPAT5_HUMAN ame: Full=Spermatogenesis-associated 5 ame: Full=ATPase family 2 homolog ame: Full=Spermatogenesis-associated factor
ZFG-16-14_01_21399_CGATGT_L001_R1_001_(paired)_trimmed_(paired)_contig_10717	9.43344	0	0	0	CTL2B_DANRE ame: Full=CTD small phosphatase 2-B Short=CTDSP-like 2-B
ZFG-16-14_01_21399_CGATGT_L001_R1_001_(paired)_trimmed_(paired)_contig_7260	9.37792	0	0	0	NOG2_MOUSE ame: Full=Nucleolar GTP-binding 2
ZFG-16-14_01_21399_CGATGT_L001_R1_001_(paired)_trimmed_(paired)_contig_3309	9.29297	0	0	0	UTP23_SCHPO ame: Full=rRNA-processing utp23 ame: Full=U three 23
ZFG-16-14_01_21399_CGATGT_L001_R1_001_(paired)_trimmed_(paired)_contig_57	9.22314	0	0	0	BMS1_HUMAN ame: Full=Ribosome biogenesis BMS1 homolog ame: Full=Ribosome assembly BMS1 homolog
ZFG-16-14_01_21399_CGATGT_L001_R1_001_(paired)_trimmed_(paired)_contig_2915	9.18232	0	0	0	NOB1_RAT ame: Full=RNA-binding NOB1
ZFG-16-14_01_21399_CGATGT_L001_R1_001_(paired)_trimmed_(paired)_contig_8517	9.17742	2.89768e-14	1.6739e-12	2.8925e-09	YH2X_SCHPO ame: Full= pseudouridine synthase
ZFG-16-14_01_21399_CGATGT_L001_R1_001_(paired)_trimmed_(paired)_contig_11968	9.13076	3.41796e-08	9.37062e-07	0.00341184	S22AG_BOVIN ame: Full=Solute carrier family 22 member 16 ame: Full=Carnitine transporter 2 Short=CT2
ZFG-16-14_01_21399_CGATGT_L001_R1_001_(paired)_trimmed_(paired)_contig_7596	9.11879	0	0	0	RCC1_SCHPO ame: Full= pim1 ame: Full=Poly(A)+ RNA transport 2
ZFG-16-14_01_21399_CGATGT_L001_R1_001_(paired)_trimmed_(paired)_contig_3756	9.04757	0	0	0	NSA2_HUMAN ame: Full=Ribosome biogenesis NSA2 homolog ame: Full=Hairy cell leukemia 1 ame: Full=TGF-beta-inducible nuclear 1
ZFG-16-14_01_21399_CGATGT_L001_R1_001_(paired)_trimmed_(paired)_contig_4650	9.04705	0	0	0	RPA1_YEAST ame: Full=DNA-directed RNA polymerase I subunit RPA190 ame: Full=DNA-directed RNA polymerase I 190 kDa polypeptide Short=A190 ame: Full=DNA-directed RNA polymerase I largest subunit
ZFG-16-14_01_21399_CGATGT_L001_R1_001_(paired)_trimmed_(paired)_contig_19423	9.0363	4.52074e-10	1.62267e-08	4.51265e-05	MET17_BOVIN ame: Full=Methyltransferase mitochondrial ame: Full=Methyltransferase 11 domain-containing 1 ame: Full= RSM22 mitochondrial Flags: Precursor
ZFG-16-14_01_21399_CGATGT_L001_R1_001_(paired)_trimmed_(paired)_contig_4809	8.9408	0	0	0	MRD1_YARLI ame: Full=Multiple RNA-binding domain-containing 1
ZFG-16-14_01_21399_CGATGT_L001_R1_001_(paired)_trimmed_(paired)_contig_10789	8.9322	1.11022e-16	8.09522e-15	1.10824e-11	PCIF1_HUMAN ame: Full=Phosphorylated CTD-interacting factor 1
ZFG-16-14_01_21399_CGATGT_L001_R1_001_(paired)_trimmed_(paired)_contig_11199	8.82503	0	0	0	KRR1_SCHPO ame: Full=KRR1 small subunit processome component homolog ame: Full=KRR-R motif-containing 1 ame: Full=Ribosomal RNA assembly mis3
ZFG-16-14_01_21399_CGATGT_L001_R1_001_(paired)_trimmed_(paired)_contig_19210	8.68601	0	0	0	FCF1_HUMAN ame: Full=rRNA-processing FCF1 homolog
ZFG-16-14_01_21399_CGATGT_L001_R1_001_(paired)_trimmed_(paired)_contig_241	8.6754	0	0	0	DDX54_DICDI ame: Full=ATP-dependent RNA helicase ddx54 ame: Full=ATP-dependent RNA helicase helA ame: Full=DEAD box 54
ZFG-16-14_01_21399_CGATGT_L001_R1_001_(paired)_trimmed_(paired)_contig_17016	8.59315	2.22045e-16	1.59001e-14	2.21647e-11	TYPH_PROMH ame: Full=Thymidine phosphorylase ame: Full= ase
ZFG-16-14_01_21399_CGATGT_L001_R1_001_(paired)_trimmed_(paired)_contig_1696	8.54076	0	0	0	Y103_SYNY3RecName: Full=Uncharacterized protein sll0103
ZFG-16-14_01_21399_CGATGT_L001_R1_001_(paired)_trimmed_(paired)_contig_2568	8.5231	2.15584e-07	5.2081e-06	0.0215199	YCX91_PHAAORecName: Full=Uncharacterized protein ORF91 (chloroplast)
ZFG-16-14_01_21399_CGATGT_L001_R1_001_(paired)_trimmed_(paired)_contig_14058	8.50028	0	0	0	HGH1_DICDI ame: Full= HGH1 homolog
ZFG-16-14_01_21399_CGATGT_L001_R1_001_(paired)_trimmed_(paired)_contig_16396	8.47953	1.27313e-10	4.88224e-09	1.27085e-05	SL9B2_XENTR ame: Full=Sodium hydrogen exchanger 9B2 ame: Full=Na(+) H(+) exchanger NHA2 ame: Full=Na(+) H(+) exchanger-like domain-containing 2 Short=NHE domain-containing 2 ame: Full=Sodium hydrogen exchanger-like domain-containing 2 ame: Full=Solute carrier family 9 subfamily B member 2
ZFG-16-14_01_21399_CGATGT_L001_R1_001_(paired)_trimmed_(paired)_contig_22581	8.44095	7.69456e-11	3.04672e-09	7.68078e-06	CP4D8_DROME ame: Full=Cytochrome P450 4d8 ame: Full=CYPIVD8
ZFG-16-14_01_21399_CGATGT_L001_R1_001_(paired)_trimmed_(paired)_contig_6245	8.41086	0	0	0	GUAD_ECOLI ame: Full=Guanine deaminase Short=Guanase Short=Guanine aminase ame: Full=Guanine aminohydrolase Short=GAH
ZFG-16-14_01_21399_CGATGT_L001_R1_001_(paired)_trimmed_(paired)_contig_8987	8.23227	1.11022e-16	8.09522e-15	1.10824e-11	IF1AX_HUMAN ame: Full=Eukaryotic translation initiation factor X-chromosomal Short=eIF-1A X isoform ame: Full=Eukaryotic translation initiation factor 4C Short=eIF-4C
ZFG-16-14_01_21399_CGATGT_L001_R1_001_(paired)_trimmed_(paired)_contig_4142	8.22697	0	0	0	NMD3_YEAST ame: Full=60S ribosomal export NMD3 ame: Full=Nonsense-mediated mRNA decay 3
ZFG-16-14_01_21399_CGATGT_L001_R1_001_(paired)_trimmed_(paired)_contig_1129	8.21152	0	0	0	RIO2_DICDI ame: Full=Serine threonine- kinase rio2
ZFG-16-14_01_21399_CGATGT_L001_R1_001_(paired)_trimmed_(paired)_contig_8914	8.14124	0	0	0	DBP9_YARLI ame: Full=ATP-dependent RNA helicase DBP9
ZFG-16-14_01_21399_CGATGT_L001_R1_001_(paired)_trimmed_(paired)_contig_5421	8.07538	0	0	0	S35F6_HUMAN ame: Full=Solute carrier family 35 member F6 ame: Full=ANT2-binding Short=ANT2BP ame: Full=Transport and Golgi organization 9 homolog Flags: Precursor
ZFG-16-14_01_21399_CGATGT_L001_R1_001_(paired)_trimmed_(paired)_contig_2268	8.03497	4.44089e-16	3.08486e-14	4.43294e-11	DHYS_DICDI ame: Full=Probable deoxyhypusine synthase Short=DHS
ZFG-16-14_01_21399_CGATGT_L001_R1_001_(paired)_trimmed_(paired)_contig_3631	8.03307	5.14033e-14	2.90716e-12	5.13113e-09	PPD_STRHY ame: Full=Phosphonopyruvate decarboxylase
ZFG-16-14_01_21399_CGATGT_L001_R1_001_(paired)_trimmed_(paired)_contig_4627	8.03278	0	0	0	DDX24_HUMAN ame: Full=ATP-dependent RNA helicase DDX24 ame: Full=DEAD box 24
ZFG-16-14_01_21399_CGATGT_L001_R1_001_(paired)_trimmed_(paired)_contig_14189	7.98135	1.5532e-13	8.33112e-12	1.55042e-08	AURAA_XENLA ame: Full=Aurora kinase A-A ame: Full=Aurora IPL1-related kinase 1 Short=ARK-1 Short=Aurora-related kinase 1 ame: Full=Serine threonine- kinase 6-A ame: Full=Serine threonine- kinase Eg2-A Short=pEg2 ame: Full=Serine threonine- kinase aurora-A ame: Full=p46Eg265
ZFG-16-14_01_21399_CGATGT_L001_R1_001_(paired)_trimmed_(paired)_contig_2161	7.88009	0	0	0	FUD1B_XENLA ame: Full=FUN14 domain-containing 1B
ZFG-16-14_01_21399_CGATGT_L001_R1_001_(paired)_trimmed_(paired)_contig_10137	7.85653	0	0	0	S35F6_HUMAN ame: Full=Solute carrier family 35 member F6 ame: Full=ANT2-binding Short=ANT2BP ame: Full=Transport and Golgi organization 9 homolog Flags: Precursor
ZFG-16-14_01_21399_CGATGT_L001_R1_001_(paired)_trimmed_(paired)_contig_5626	7.8462	0	0	0	CTX80_EUPOC ame: Full=Ciliary WD repeat-containing ctxp80
ZFG-16-14_01_21399_CGATGT_L001_R1_001_(paired)_trimmed_(paired)_contig_1277	7.80005	0	0	0	DDX55_MOUSE ame: Full=ATP-dependent RNA helicase DDX55 ame: Full=DEAD box 55
ZFG-16-14_01_21399_CGATGT_L001_R1_001_(paired)_trimmed_(paired)_contig_4336	7.75974	0	0	0	DOHH_ENCCU ame: Full=Deoxyhypusine hydroxylase Short=DOHH ame: Full=Deoxyhypusine dioxygenase ame: Full=Deoxyhypusine monooxygenase
ZFG-16-14_01_21399_CGATGT_L001_R1_001_(paired)_trimmed_(paired)_contig_16341	7.75151	2.09489e-08	5.91887e-07	0.00209114	PX24B_DICDI ame: Full=PXMP2 4 family 2
ZFG-16-14_01_21399_CGATGT_L001_R1_001_(paired)_trimmed_(paired)_contig_10750	7.71346	2.52975e-12	1.18611e-10	2.52523e-07	MTK1_ORYSJ ame: Full=Methylthioribose kinase 1 Short=MTR kinase 1 Short= 1
ZFG-16-14_01_21399_CGATGT_L001_R1_001_(paired)_trimmed_(paired)_contig_4753	7.70994	0	0	0	RRP12_HUMAN ame: Full=RRP12
ZFG-16-14_01_21399_CGATGT_L001_R1_001_(paired)_trimmed_(paired)_contig_12634	7.70916	1.11022e-16	8.09522e-15	1.10824e-11	Y1604_HAEIN ame: Full= phosphate permease HI_1604
ZFG-16-14_01_21399_CGATGT_L001_R1_001_(paired)_trimmed_(paired)_contig_9184	7.68422	0	0	0	NO66_AEDAE ame: Full=Bifunctional lysine-specific demethylase and histidyl-hydroxylase NO66 ame: Full=Histone lysine demethylase NO66
ZFG-16-14_01_21399_CGATGT_L001_R1_001_(paired)_trimmed_(paired)_contig_17763	7.60085	2.31771e-08	6.4933e-07	0.00231356	S47A1_DANRE ame: Full=Multidrug and toxin extrusion 1 Short=MATE-1 ame: Full=Solute carrier family 47 member 1
ZFG-16-14_01_21399_CGATGT_L001_R1_001_(paired)_trimmed_(paired)_contig_3516	7.60045	0	0	0	MB3R4_ARATH ame: Full=Transcription factor MYB3R-4 ame: Full=Myb-related 3R-4 ame: Full= ENHANCED DEFECTIVE CYTOKINESIS
ZFG-16-14_01_21399_CGATGT_L001_R1_001_(paired)_trimmed_(paired)_contig_14728	7.59129	1.57441e-09	5.24915e-08	0.000157159	DNAJ_AZOC5 ame: Full=Chaperone
ZFG-16-14_01_21399_CGATGT_L001_R1_001_(paired)_trimmed_(paired)_contig_5372	7.57139	0	0	0	ESF1_SCHPO ame: Full=Pre-rRNA-processing esf1
ZFG-16-14_01_21399_CGATGT_L001_R1_001_(paired)_trimmed_(paired)_contig_2845	7.52098	0	0	0	MET13_XENLA ame: Full=Methyltransferase 13
ZFG-16-14_01_21399_CGATGT_L001_R1_001_(paired)_trimmed_(paired)_contig_11822	7.49038	4.44089e-16	3.08486e-14	4.43294e-11	AKT1_ARATH ame: Full=Potassium channel AKT1
ZFG-16-14_01_21399_CGATGT_L001_R1_001_(paired)_trimmed_(paired)_contig_12979	7.48079	0	0	0	RPA2_EUPOC ame: Full=DNA-directed RNA polymerase I subunit RPA2 Short=RNA polymerase I subunit 2
ZFG-16-14_01_21399_CGATGT_L001_R1_001_(paired)_trimmed_(paired)_contig_17722	7.43201	4.53068e-10	1.62507e-08	4.52257e-05	SUA5_PYRAB ame: Full=Threonylcarbamoyl-AMP synthase Short=TC-AMP synthase ame: Full=L-threonylcarbamoyladenylate synthase ame: Full=t(6)A37 threonylcarbamoyladenosine biosynthesis Sua5 ame: Full=tRNA threonylcarbamoyladenosine biosynthesis Sua5
ZFG-16-14_01_21399_CGATGT_L001_R1_001_(paired)_trimmed_(paired)_contig_11648	7.42307	0	0	0	CDSA_ECO57 ame: Full=Phosphatidate cytidylyltransferase ame: Full=CDP-DAG synthase ame: Full=CDP-DG synthase ame: Full=CDP-diacylglycerol synthase Short=CDS ame: Full=CDP-diglyceride pyrophosphorylase ame: Full=CDP-diglyceride synthase ame: Full=CTP:phosphatidate cytidylyltransferase
ZFG-16-14_01_21399_CGATGT_L001_R1_001_(paired)_trimmed_(paired)_contig_10899	7.41275	0	0	0	GRC3_CANGA ame: Full=Polynucleotide 5 -hydroxyl-kinase GRC3
ZFG-16-14_01_21399_CGATGT_L001_R1_001_(paired)_trimmed_(paired)_contig_7573	7.38022	0	0	0	ANM15_ARATH ame: Full= arginine N-methyltransferase Short= 15 Short= 5 ame: Full=Shk1 kinase-binding 1 homolog
ZFG-16-14_01_21399_CGATGT_L001_R1_001_(paired)_trimmed_(paired)_contig_12266	7.36459	9.82214e-13	4.79206e-11	9.80456e-08	CORA_THEMA ame: Full=Cobalt magnesium transport
ZFG-16-14_01_21399_CGATGT_L001_R1_001_(paired)_trimmed_(paired)_contig_11299	7.32217	0	0	0	ATG1_DICDI ame: Full=Serine threonine- kinase atg1 ame: Full=Autophagy-related 1
ZFG-16-14_01_21399_CGATGT_L001_R1_001_(paired)_trimmed_(paired)_contig_12664	7.28168	0	0	0	DISP1_DANRE ame: Full= dispatched homolog 1 ame: Full= chameleon
ZFG-16-14_01_21399_CGATGT_L001_R1_001_(paired)_trimmed_(paired)_contig_2306	7.27424	0	0	0	ABCA2_DICDI ame: Full=ABC transporter A family member 2 ame: Full=ABC transporter
ZFG-16-14_01_21399_CGATGT_L001_R1_001_(paired)_trimmed_(paired)_contig_6443	7.27145	0	0	0	PIGO_HUMAN ame: Full=GPI ethanolamine phosphate transferase 3 ame: Full=Phosphatidylinositol-glycan biosynthesis class O Short=PIG-O
ZFG-16-14_01_21399_CGATGT_L001_R1_001_(paired)_trimmed_(paired)_contig_11343	7.24976	0	0	0	RPOT3_ARATH ame: Full=DNA-directed RNA polymerase chloroplastic ame: Full= SCABRA 3 Flags: Precursor
ZFG-16-14_01_21399_CGATGT_L001_R1_001_(paired)_trimmed_(paired)_contig_14044	7.21563	0	0	0	ANKR1_RABIT ame: Full=Ankyrin repeat domain-containing 1 ame: Full=Cardiac adriamycin-responsive ame: Full=Cardiac ankyrin repeat
ZFG-16-14_01_21399_CGATGT_L001_R1_001_(paired)_trimmed_(paired)_contig_24731	7.19672	2.57268e-08	7.17453e-07	0.00256808	GLMS_CHLTE ame: Full=Glutamine--fructose-6-phosphate aminotransferase
ZFG-16-14_01_21399_CGATGT_L001_R1_001_(paired)_trimmed_(paired)_contig_4995	7.169	0	0	0	TTD14_DROME ame: Full=TRPL translocation defect 14
ZFG-16-14_01_21399_CGATGT_L001_R1_001_(paired)_trimmed_(paired)_contig_6751	7.14939	0	0	0	AB22G_ARATH ame: Full=ABC transporter G family member 22 Short=ABC transporter Short= 22 ame: Full=White-brown complex homolog 23 Short= 23
ZFG-16-14_01_21399_CGATGT_L001_R1_001_(paired)_trimmed_(paired)_contig_12162	7.13415	7.73086e-09	2.33284e-07	0.000771703	DCTD_SCHPO ame: Full=Deoxycytidylate deaminase ame: Full=dCMP deaminase
ZFG-16-14_01_21399_CGATGT_L001_R1_001_(paired)_trimmed_(paired)_contig_2408	7.09066	0	0	0	NOC2L_ARATH ame: Full=Nucleolar complex 2 homolog Short= NOC2 homolog
ZFG-16-14_01_21399_CGATGT_L001_R1_001_(paired)_trimmed_(paired)_contig_1316	7.08094	9.99201e-16	6.70304e-14	9.97412e-11	MDN1_YEAST ame: Full=Midasin ame: Full=MIDAS-containing ame: Full=Ribosome export assembly 1
ZFG-16-14_01_21399_CGATGT_L001_R1_001_(paired)_trimmed_(paired)_contig_9183	6.90854	6.20692e-12	2.79847e-10	6.19581e-07	RAS2_NEUCR ame: Full= ras-2 Flags: Precursor
ZFG-16-14_01_21399_CGATGT_L001_R1_001_(paired)_trimmed_(paired)_contig_12738	6.85143	0	0	0	GGHA_DICDI ame: Full=Gamma-glutamyl hydrolase A ame: Full=Conjugase A ame: Full=GH A ame: Full=Gamma-Glu-X carboxypeptidase A Flags: Precursor
ZFG-16-14_01_21399_CGATGT_L001_R1_001_(paired)_trimmed_(paired)_contig_16516	6.84956	1.09092e-07	2.76879e-06	0.0108897	SGTB_MOUSE ame: Full=Small glutamine-rich tetratricopeptide repeat-containing beta ame: Full=Beta-SGT
ZFG-16-14_01_21399_CGATGT_L001_R1_001_(paired)_trimmed_(paired)_contig_4654	6.76461	0	0	0	KGUA_THEEB ame: Full=Guanylate kinase ame: Full=GMP kinase
ZFG-16-14_01_21399_CGATGT_L001_R1_001_(paired)_trimmed_(paired)_contig_3490	6.73031	0	0	0	TTC27_DICDI ame: Full=Tetratricopeptide repeat 27 homolog Short=TPR repeat 27 homolog
ZFG-16-14_01_21399_CGATGT_L001_R1_001_(paired)_trimmed_(paired)_contig_2692	6.72825	0	0	0	ERF1_TETTH ame: Full=Eukaryotic peptide chain release factor subunit 1 Short=Eukaryotic release factor 1 Short=eRF1
ZFG-16-14_01_21399_CGATGT_L001_R1_001_(paired)_trimmed_(paired)_contig_13297	6.70976	0	0	0	WDR74_HUMAN ame: Full=WD repeat-containing 74 ame: Full=NOP seven-associated 1
ZFG-16-14_01_21399_CGATGT_L001_R1_001_(paired)_trimmed_(paired)_contig_9097	6.68577	0	0	0	RPAC1_HUMAN ame: Full=DNA-directed RNA polymerases I and III subunit RPAC1 Short=DNA-directed RNA polymerase I subunit C Short=RNA polymerases I and III subunit AC1 ame: Full=AC40 ame: Full=DNA-directed RNA polymerases I and III 40 kDa polypeptide Short=RPA40 ame: Full=RPA39 ame: Full=RPC40
ZFG-16-14_01_21399_CGATGT_L001_R1_001_(paired)_trimmed_(paired)_contig_4582	6.61809	0	0	0	UKL2_ARATH ame: Full=Uridine kinase chloroplastic Includes: ame: Full=Uridine kinase Short=UK Includes: ame: Full= uracil phosphoribosyltransferase Short=UPRTase ame: Full=UMP pyrophosphorylase Flags: Precursor
ZFG-16-14_01_21399_CGATGT_L001_R1_001_(paired)_trimmed_(paired)_contig_5822	6.61709	2.75091e-12	1.28437e-10	2.74599e-07	ECE2_HUMAN ame: Full=Endothelin-converting enzyme 2 Short=ECE-2 Includes: ame: Full=Methyltransferase-like region Includes: ame: Full=Endothelin-converting enzyme 2 region
ZFG-16-14_01_21399_CGATGT_L001_R1_001_(paired)_trimmed_(paired)_contig_8810	6.61249	0	0	0	DHR1_YEAST ame: Full=Probable ATP-dependent RNA helicase DHR1 ame: Full=DEAH box RNA helicase DHR1 ame: Full=Extracellular mutant 16
ZFG-16-14_01_21399_CGATGT_L001_R1_001_(paired)_trimmed_(paired)_contig_1335	6.60259	0	0	0	GP180_XENLA ame: Full=Integral membrane GPR180 Flags: Precursor
ZFG-16-14_01_21399_CGATGT_L001_R1_001_(paired)_trimmed_(paired)_contig_14531	6.58688	2.7767e-10	1.0224e-08	2.77173e-05	RSMB_PSESM ame: Full=Ribosomal RNA small subunit methyltransferase B ame: Full=16S rRNA m5C967 methyltransferase ame: Full=rRNA (cytosine-C(5)-)-methyltransferase
ZFG-16-14_01_21399_CGATGT_L001_R1_001_(paired)_trimmed_(paired)_contig_4486	6.58296	3.33067e-16	2.3463e-14	3.32471e-11	RH39_ARATH ame: Full=DEAD-box ATP-dependent RNA helicase 39
ZFG-16-14_01_21399_CGATGT_L001_R1_001_(paired)_trimmed_(paired)_contig_7347	6.57443	2.99363e-11	1.24408e-09	2.98827e-06	C1D_DANRE ame: Full=Nuclear nucleic acid-binding C1D
ZFG-16-14_01_21399_CGATGT_L001_R1_001_(paired)_trimmed_(paired)_contig_6707	6.50898	6.10623e-15	3.7859e-13	6.0953e-10	NPHP3_DANRE ame: Full=Nephrocystin-3
ZFG-16-14_01_21399_CGATGT_L001_R1_001_(paired)_trimmed_(paired)_contig_11411	6.50658	2.23838e-09	7.31382e-08	0.000223437	MYLKD_DICDI ame: Full=Probable myosin light chain kinase DDB_G0292624
ZFG-16-14_01_21399_CGATGT_L001_R1_001_(paired)_trimmed_(paired)_contig_8478	6.47673	1.08331e-11	4.74078e-10	1.08137e-06	YIA6_YEAST ame: Full=Mitochondrial nicotinamide adenine dinucleotide transporter 1 ame: Full=Mitochondrial NAD(+) transporter 1
ZFG-16-14_01_21399_CGATGT_L001_R1_001_(paired)_trimmed_(paired)_contig_11050	6.44064	6.4726e-14	3.62571e-12	6.46101e-09	RF1_METEP ame: Full=Peptide chain release factor 1 Short=RF-1
ZFG-16-14_01_21399_CGATGT_L001_R1_001_(paired)_trimmed_(paired)_contig_4174	6.42488	0	0	0	ZCHC9_HUMAN ame: Full=Zinc finger CCHC domain-containing 9
ZFG-16-14_01_21399_CGATGT_L001_R1_001_(paired)_trimmed_(paired)_contig_4908	6.39724	1.76898e-10	6.65844e-09	1.76582e-05	LMLN_CAEEL ame: Full=Leishmanolysin-like peptidase
ZFG-16-14_01_21399_CGATGT_L001_R1_001_(paired)_trimmed_(paired)_contig_15970	6.37885	1.3473e-07	3.36054e-06	0.0134489	RAB7A_PAROT ame: Full=Ras-related Rab-7a
ZFG-16-14_01_21399_CGATGT_L001_R1_001_(paired)_trimmed_(paired)_contig_668	6.3217	0	0	0	NOP56_SCHPO ame: Full=Nucleolar 56 ame: Full=Ribosome biosynthesis sik1
ZFG-16-14_01_21399_CGATGT_L001_R1_001_(paired)_trimmed_(paired)_contig_16009	6.28383	2.41608e-09	7.85588e-08	0.000241176	ZDHC9_MOUSE ame: Full=Palmitoyltransferase ZDHHC9 ame: Full=Zinc finger DHHC domain-containing 9 Short=DHHC-9 Short=DHHC9
ZFG-16-14_01_21399_CGATGT_L001_R1_001_(paired)_trimmed_(paired)_contig_3597	6.27246	0	0	0	UTP7_SCHPO ame: Full=Probable U3 small nucleolar RNA-associated 7 Short=U3 snoRNA-associated 7 ame: Full=U three 7
ZFG-16-14_01_21399_CGATGT_L001_R1_001_(paired)_trimmed_(paired)_contig_14027	6.26308	1.44329e-15	9.50334e-14	1.44071e-10	GCN2_YEAST ame: Full=eIF-2-alpha kinase GCN2 ame: Full=General control non-derepressible 2 ame: Full=Serine threonine- kinase GCN2
ZFG-16-14_01_21399_CGATGT_L001_R1_001_(paired)_trimmed_(paired)_contig_12778	6.24927	8.72145e-10	2.99273e-08	8.70584e-05	TIM50_SCHPO ame: Full=Mitochondrial import inner membrane translocase subunit tim50 Flags: Precursor
ZFG-16-14_01_21399_CGATGT_L001_R1_001_(paired)_trimmed_(paired)_contig_4655	6.23085	1.70697e-12	8.11387e-11	1.70391e-07	DCTD_SCHPO ame: Full=Deoxycytidylate deaminase ame: Full=dCMP deaminase
ZFG-16-14_01_21399_CGATGT_L001_R1_001_(paired)_trimmed_(paired)_contig_6607	6.21996	0	0	0	RFA1C_ORYSJ ame: Full=Replication A 70 kDa DNA-binding subunit C Short= 70c ame: Full=Replication factor A 1C ame: Full=Replication A 1C
ZFG-16-14_01_21399_CGATGT_L001_R1_001_(paired)_trimmed_(paired)_contig_2283	6.18424	0	0	0	RH5_ORYSJ ame: Full=DEAD-box ATP-dependent RNA helicase 5
ZFG-16-14_01_21399_CGATGT_L001_R1_001_(paired)_trimmed_(paired)_contig_9708	6.15608	5.9952e-15	3.72169e-13	5.98447e-10	5NT3B_HUMAN ame: Full=7-methylguanosine phosphate-specific 5 -nucleotidase Short=7-methylguanosine nucleotidase ame: Full=Cytosolic 5 -nucleotidase 3B ame: Full=Cytosolic 5 -nucleotidase III Short=cN-III ame: Full=N(7)-methylguanylate 5 -phosphatase
ZFG-16-14_01_21399_CGATGT_L001_R1_001_(paired)_trimmed_(paired)_contig_8182	6.14604	0	0	0	ZN593_CAEEL ame: Full=Zinc finger 593 homolog
ZFG-16-14_01_21399_CGATGT_L001_R1_001_(paired)_trimmed_(paired)_contig_8463	6.13	4.00733e-11	1.64277e-09	4.00015e-06	ATP9B_BOVIN ame: Full=Probable phospholipid-transporting ATPase IIB ame: Full=ATPase class II type 9B
ZFG-16-14_01_21399_CGATGT_L001_R1_001_(paired)_trimmed_(paired)_contig_1937	6.11772	0	0	0	DISP1_DANRE ame: Full= dispatched homolog 1 ame: Full= chameleon
ZFG-16-14_01_21399_CGATGT_L001_R1_001_(paired)_trimmed_(paired)_contig_1467	6.05811	2.75043e-11	1.14875e-09	2.74551e-06	DPH2_XENLA ame: Full=2-(3-amino-3-carboxypropyl)histidine synthase subunit 2 ame: Full=Diphthamide biosynthesis 2 ame: Full=Diphtheria toxin resistance 2 ame: Full=S-adenosyl-L-methionine:L-histidine 3-amino-3-carboxypropyltransferase 2
ZFG-16-14_01_21399_CGATGT_L001_R1_001_(paired)_trimmed_(paired)_contig_13006	6.05018	2.84217e-14	1.64469e-12	2.83708e-09	WDR55_RAT ame: Full=WD repeat-containing 55
ZFG-16-14_01_21399_CGATGT_L001_R1_001_(paired)_trimmed_(paired)_contig_4506	6.01617	1.11022e-16	8.09522e-15	1.10824e-11	NOM1_DROME ame: Full=Nucleolar MIF4G domain-containing 1 homolog
ZFG-16-14_01_21399_CGATGT_L001_R1_001_(paired)_trimmed_(paired)_contig_3199	5.99416	0	0	0	DPH1_DICDI ame: Full=2-(3-amino-3-carboxypropyl)histidine synthase subunit 1 ame: Full=Diphthamide biosynthesis 1 ame: Full=Diphtheria toxin resistance 1 ame: Full=S-adenosyl-L-methionine:L-histidine 3-amino-3-carboxypropyltransferase 1
ZFG-16-14_01_21399_CGATGT_L001_R1_001_(paired)_trimmed_(paired)_contig_5697	5.97262	1.11022e-16	8.09522e-15	1.10824e-11	AB3F_ARATH ame: Full=ABC transporter F family member 3 Short=ABC transporter Short= 3 ame: Full=GCN20-type ATP-binding cassette GCN3
ZFG-16-14_01_21399_CGATGT_L001_R1_001_(paired)_trimmed_(paired)_contig_15812	5.94705	1.53093e-09	5.10929e-08	0.000152819	RBG1L_CHICK ame: Full=Rab GTPase-activating 1-like
ZFG-16-14_01_21399_CGATGT_L001_R1_001_(paired)_trimmed_(paired)_contig_9096	5.93652	1.22125e-15	8.10545e-14	1.21906e-10	LMLN_CAEEL ame: Full=Leishmanolysin-like peptidase
ZFG-16-14_01_21399_CGATGT_L001_R1_001_(paired)_trimmed_(paired)_contig_3668	5.9319	0	0	0	EBP2_ARATH ame: Full=Probable rRNA-processing EBP2 homolog
ZFG-16-14_01_21399_CGATGT_L001_R1_001_(paired)_trimmed_(paired)_contig_6433	5.92444	1.47649e-10	5.61678e-09	1.47384e-05	BPG2_ARATH ame: Full=GTP-binding BRASSINAZOLE INSENSITIVE PALE GREEN chloroplastic Short= BRZ-INSENSITIVE-PALE GREEN 2 Flags: Precursor
ZFG-16-14_01_21399_CGATGT_L001_R1_001_(paired)_trimmed_(paired)_contig_7430	5.90948	0	0	0	ADRL_DROME ame: Full=Adiponectin receptor
ZFG-16-14_01_21399_CGATGT_L001_R1_001_(paired)_trimmed_(paired)_contig_1104	5.87795	0	0	0	ATG1C_ARATH ame: Full=Serine threonine- kinase ATG1c ame: Full=Autophagy-related 1c Short= 1c
ZFG-16-14_01_21399_CGATGT_L001_R1_001_(paired)_trimmed_(paired)_contig_6241	5.85829	0	0	0	MAK16_DANRE ame: Full= MAK16 homolog ame: Full=MAK16 ame: Full= RBM13
ZFG-16-14_01_21399_CGATGT_L001_R1_001_(paired)_trimmed_(paired)_contig_7647	5.81767	4.44089e-15	2.79505e-13	4.43294e-10	CTU1_DICDI ame: Full=Cytoplasmic tRNA 2-thiolation 1 ame: Full=ATP-binding domain-containing 3 ame: Full=Cytoplasmic tRNA adenylyltransferase 1
ZFG-16-14_01_21399_CGATGT_L001_R1_001_(paired)_trimmed_(paired)_contig_2455	5.81709	0	0	0	CEBPZ_MOUSE ame: Full=CCAAT enhancer-binding zeta ame: Full=CCAAT-box-binding transcription factor Short=CBF Short=CCAAT-binding factor
ZFG-16-14_01_21399_CGATGT_L001_R1_001_(paired)_trimmed_(paired)_contig_2448	5.77963	9.76996e-15	5.91776e-13	9.75247e-10	NOP58_MACFA ame: Full=Nucleolar 58 ame: Full=Nucleolar 5
ZFG-16-14_01_21399_CGATGT_L001_R1_001_(paired)_trimmed_(paired)_contig_13086	5.76791	1.34559e-13	7.27617e-12	1.34318e-08	ERA_FUSNN ame: Full=GTPase Era
ZFG-16-14_01_21399_CGATGT_L001_R1_001_(paired)_trimmed_(paired)_contig_8886	5.75236	0	0	0	SERC_METBF ame: Full=Phosphoserine aminotransferase ame: Full=Phosphohydroxythreonine aminotransferase Short=PSAT
ZFG-16-14_01_21399_CGATGT_L001_R1_001_(paired)_trimmed_(paired)_contig_12024	5.73913	5.24185e-09	1.61996e-07	0.000523247	TTP_SHEEP ame: Full=mRNA decay activator ZFP36 ame: Full=Tristetraprolin Short=TTP ame: Full=Zinc finger 36 Short=Zfp-36
ZFG-16-14_01_21399_CGATGT_L001_R1_001_(paired)_trimmed_(paired)_contig_151	5.73169	1.66533e-15	1.08864e-13	1.66235e-10	AT1A_HYDVU ame: Full=Sodium potassium-transporting ATPase subunit alpha Short=Na(+) K(+) ATPase alpha subunit ame: Full=Sodium pump subunit alpha
ZFG-16-14_01_21399_CGATGT_L001_R1_001_(paired)_trimmed_(paired)_contig_7075	5.72506	0	0	0	TRM10_SCHPO ame: Full=tRNA (guanine(9)-N1)-methyltransferase ame: Full=tRNA methyltransferase 10 ame: Full=tRNA(m1G9)-methyltransferase Short=tRNA(m1G9)MTase
ZFG-16-14_01_21399_CGATGT_L001_R1_001_(paired)_trimmed_(paired)_contig_4360	5.7076	3.51053e-13	1.80724e-11	3.50424e-08	AB22G_ARATH ame: Full=ABC transporter G family member 22 Short=ABC transporter Short= 22 ame: Full=White-brown complex homolog 23 Short= 23
ZFG-16-14_01_21399_CGATGT_L001_R1_001_(paired)_trimmed_(paired)_contig_5958	5.5877	0	0	0	CPNE1_HUMAN ame: Full=Copine-1 ame: Full=Chromobindin 17 ame: Full=Copine I
ZFG-16-14_01_21399_CGATGT_L001_R1_001_(paired)_trimmed_(paired)_contig_3488	5.57002	9.14555e-08	2.36018e-06	0.00912918	CK5P1_RAT ame: Full=CDK5 regulatory subunit-associated 1 ame: Full=CDK5 activator-binding C42
ZFG-16-14_01_21399_CGATGT_L001_R1_001_(paired)_trimmed_(paired)_contig_11663	5.55635	1.56541e-14	9.32903e-13	1.56261e-09	CDPK1_PLAFK ame: Full=Calcium-dependent kinase 1 ame: Full= 1 Short=
ZFG-16-14_01_21399_CGATGT_L001_R1_001_(paired)_trimmed_(paired)_contig_4973	5.52181	3.33067e-16	2.3463e-14	3.32471e-11	GOR_HUMANPUTATIVE PSEUDOGENE: ame: Full= exonuclease GOR ame: Full=Antigen GOR homolog ame: Full=RNA exonuclease 1 homolog-like 1
ZFG-16-14_01_21399_CGATGT_L001_R1_001_(paired)_trimmed_(paired)_contig_17671	5.49311	1.13064e-10	4.36434e-09	1.12862e-05	DPH6_DANRE ame: Full=Diphthine--ammonia ligase ame: Full=ATP-binding domain-containing 4 ame: Full=Diphthamide synthase ame: Full=Diphthamide synthetase ame: Full= DPH6 homolog
ZFG-16-14_01_21399_CGATGT_L001_R1_001_(paired)_trimmed_(paired)_contig_11135	5.48641	0	0	0	YY46_NOSS1 ame: Full=Uncharacterized WD repeat-containing alr3466
ZFG-16-14_01_21399_CGATGT_L001_R1_001_(paired)_trimmed_(paired)_contig_11123	5.45027	4.20775e-14	2.40012e-12	4.20021e-09	NVL_DICDI ame: Full= ribosome biogenesis ATPase nvl ame: Full=Nuclear valosin-containing -like
ZFG-16-14_01_21399_CGATGT_L001_R1_001_(paired)_trimmed_(paired)_contig_12041	5.43317	0	0	0	TGL5_YEAST ame: Full=Lipase 5 ame: Full=Triacylglycerol lipase 5
ZFG-16-14_01_21399_CGATGT_L001_R1_001_(paired)_trimmed_(paired)_contig_4794	5.42845	1.82077e-14	1.07608e-12	1.81751e-09	PCX4_MOUSE ame: Full=Pecanex 4 ame: Full=Pecanex homolog 4
ZFG-16-14_01_21399_CGATGT_L001_R1_001_(paired)_trimmed_(paired)_contig_6644	5.40411	1.13676e-12	5.50569e-11	1.13472e-07	RPAB3_HUMAN ame: Full=DNA-directed RNA polymerases and III subunit RPABC3 Short=RNA polymerases and III subunit ABC3 ame: Full=DNA-directed RNA polymerase II subunit H ame: Full=DNA-directed RNA polymerases and III kDa polypeptide ame: Full=RPB17 ame: Full=RPB8 homolog Short=hRPB8
ZFG-16-14_01_21399_CGATGT_L001_R1_001_(paired)_trimmed_(paired)_contig_10442	5.3806	2.18936e-09	7.16774e-08	0.000218544	TARB1_HUMAN ame: Full=Probable methyltransferase TARBP1 ame: Full=TAR RNA-binding 1 ame: Full=TAR RNA-binding of 185 kDa Short=TRP-185
ZFG-16-14_01_21399_CGATGT_L001_R1_001_(paired)_trimmed_(paired)_contig_8125	5.37845	7.19477e-10	2.50502e-08	7.18189e-05	CHK2_HUMAN ame: Full=Serine threonine- kinase Chk2 ame: Full=CHK2 checkpoint homolog ame: Full=Cds1 homolog Short=Hucds1 Short=hCds1 ame: Full=Checkpoint kinase 2
ZFG-16-14_01_21399_CGATGT_L001_R1_001_(paired)_trimmed_(paired)_contig_16433	5.31037	4.76594e-09	1.48298e-07	0.000475741	DUSA_SHEON ame: Full=tRNA-dihydrouridine(20 20a) synthase ame: Full=U20-specific dihydrouridine synthase Short=U20-specific Dus ame: Full=tRNA-dihydrouridine synthase A
ZFG-16-14_01_21399_CGATGT_L001_R1_001_(paired)_trimmed_(paired)_contig_237	5.27207	5.55112e-16	3.83473e-14	5.54118e-11	MOGT2_MOUSE ame: Full=2-acylglycerol O-acyltransferase 2 ame: Full=Acyl- :monoacylglycerol acyltransferase 2 Short=MGAT2 ame: Full=Diacylglycerol acyltransferase 2 5 ame: Full=Monoacylglycerol O-acyltransferase 1-like ame: Full=Monoacylglycerol O-acyltransferase 2
ZFG-16-14_01_21399_CGATGT_L001_R1_001_(paired)_trimmed_(paired)_contig_6824	5.2484	1.11022e-16	8.09522e-15	1.10824e-11	TRUA_MOUSE ame: Full=tRNA pseudouridine synthase mitochondrial ame: Full=tRNA pseudouridine(38-40) synthase ame: Full=tRNA pseudouridylate synthase I ame: Full=tRNA-uridine isomerase I Flags: Precursor
ZFG-16-14_01_21399_CGATGT_L001_R1_001_(paired)_trimmed_(paired)_contig_1906	5.22328	2.58771e-09	8.38934e-08	0.000258308	PANK4_HUMAN ame: Full=Pantothenate kinase 4 Short=h 4 ame: Full=Pantothenic acid kinase 4
ZFG-16-14_01_21399_CGATGT_L001_R1_001_(paired)_trimmed_(paired)_contig_9542	5.17064	3.88272e-08	1.05664e-06	0.00387577	PAR12_HUMAN ame: Full=Poly
ZFG-16-14_01_21399_CGATGT_L001_R1_001_(paired)_trimmed_(paired)_contig_12110	5.13776	2.68674e-14	1.56199e-12	2.68193e-09	YBAR_BACSU ame: Full= sulfate transporter
ZFG-16-14_01_21399_CGATGT_L001_R1_001_(paired)_trimmed_(paired)_contig_8990	5.11932	3.36398e-13	1.73269e-11	3.35795e-08	ZN668_BOVIN ame: Full=Zinc finger 668
ZFG-16-14_01_21399_CGATGT_L001_R1_001_(paired)_trimmed_(paired)_contig_1558	5.11313	5.61828e-12	2.54111e-10	5.60823e-07	ABCA2_MOUSE ame: Full=ATP-binding cassette sub-family A member 2 ame: Full=ATP-binding cassette transporter 2 Short=ATP-binding cassette 2
ZFG-16-14_01_21399_CGATGT_L001_R1_001_(paired)_trimmed_(paired)_contig_13217	5.0962	2.83662e-13	1.47784e-11	2.83154e-08	YO283_YEAST ame: Full=Broad-specificity phosphatase YOR283W
ZFG-16-14_01_21399_CGATGT_L001_R1_001_(paired)_trimmed_(paired)_contig_2215	5.08826	3.33067e-16	2.3463e-14	3.32471e-11	PHKG2_BOVIN ame: Full=Phosphorylase b kinase gamma catalytic liver testis isoform Short=PHK-gamma-LT Short=PHK-gamma-T ame: Full=Phosphorylase kinase subunit gamma-2
ZFG-16-14_01_21399_CGATGT_L001_R1_001_(paired)_trimmed_(paired)_contig_1732	5.03057	1.66533e-14	9.8832e-13	1.66235e-09	NHX7_ARATH ame: Full=Sodium hydrogen exchanger 7 ame: Full=Na(+) H(+) exchanger 7 Short=NHE-7 ame: Full= SALT OVERLY SENSITIVE 1
ZFG-16-14_01_21399_CGATGT_L001_R1_001_(paired)_trimmed_(paired)_contig_2387	4.99792	4.10783e-15	2.59032e-13	4.10047e-10	IF6_TETTS ame: Full=Eukaryotic translation initiation factor 6 Short=eIF-6
ZFG-16-14_01_21399_CGATGT_L001_R1_001_(paired)_trimmed_(paired)_contig_13840	4.98245	1.65212e-12	7.86066e-11	1.64917e-07	SHQ1_BOVIN ame: Full= SHQ1 homolog
ZFG-16-14_01_21399_CGATGT_L001_R1_001_(paired)_trimmed_(paired)_contig_5256	4.95246	2.16109e-10	8.05375e-09	2.15723e-05	IPO5_MOUSE ame: Full=Importin-5 Short=Imp5 ame: Full=Importin subunit beta-3 ame: Full=Karyopherin beta-3 ame: Full=Ran-binding 5 Short= 5
ZFG-16-14_01_21399_CGATGT_L001_R1_001_(paired)_trimmed_(paired)_contig_3522	4.92777	2.76446e-14	1.6053e-12	2.75951e-09	GPN3_DICDI ame: Full=GPN-loop GTPase 3 ame: Full=ATP-binding domain 1 family member C homolog
ZFG-16-14_01_21399_CGATGT_L001_R1_001_(paired)_trimmed_(paired)_contig_6703	4.92033	2.83328e-07	6.72499e-06	0.0282821	NPHP3_MOUSE ame: Full=Nephrocystin-3
ZFG-16-14_01_21399_CGATGT_L001_R1_001_(paired)_trimmed_(paired)_contig_12445	4.85954	1.64634e-07	4.06076e-06	0.0164339	SUV3M_ARATH ame: Full=D -box ATP-dependent RNA helicase mitochondrial ame: Full=ATP-dependent RNA helicase SUV3 Short= 3 ame: Full= EMBRYO SAC DEVELOPMENT ARREST 15 ame: Full= POLLEN DEVELOPMENT DEFECTIVE 17 ame: Full= POLLEN DEVELOPMENT DEFECTIVE 26 ame: Full= SUPPRESSOR OF VAR 3 Flags: Precursor
ZFG-16-14_01_21399_CGATGT_L001_R1_001_(paired)_trimmed_(paired)_contig_9366	4.8578	7.17415e-12	3.21135e-10	7.16131e-07	EXOSX_MOUSE ame: Full=Exosome component 10 ame: Full=Autoantigen PM Scl 2 homolog ame: Full=Polymyositis scleroderma autoantigen 2 homolog
ZFG-16-14_01_21399_CGATGT_L001_R1_001_(paired)_trimmed_(paired)_contig_18001	4.79204	1.02243e-07	2.61129e-06	0.010206	VWA5A_RAT ame: Full=von Willebrand factor A domain-containing 5A ame: Full=Loss of heterozygosity 11 chromosomal region 2 gene A homolog ame: Full=Mast cell surface antigen 1 Short=Masa-1
ZFG-16-14_01_21399_CGATGT_L001_R1_001_(paired)_trimmed_(paired)_contig_6735	4.78786	3.66374e-15	2.32054e-13	3.65718e-10	EMB8_PICGL ame: Full=Embryogenesis-associated EMB8
ZFG-16-14_01_21399_CGATGT_L001_R1_001_(paired)_trimmed_(paired)_contig_7897	4.78203	1.9482e-11	8.28947e-10	1.94471e-06	NDOR1_XENLA ame: Full=NADPH-dependent diflavin oxidoreductase 1 ame: Full=NADPH-dependent FMN and FAD-containing oxidoreductase
ZFG-16-14_01_21399_CGATGT_L001_R1_001_(paired)_trimmed_(paired)_contig_8874	4.77574	8.32667e-15	5.08054e-13	8.31177e-10	PHOP2_MOUSE ame: Full=Pyridoxal phosphate phosphatase PHOSPHO2
ZFG-16-14_01_21399_CGATGT_L001_R1_001_(paired)_trimmed_(paired)_contig_6180	4.73701	8.5898e-13	4.21555e-11	8.57442e-08	SNU13_YARLI ame: Full=13 kDa ribonucleo -associated
ZFG-16-14_01_21399_CGATGT_L001_R1_001_(paired)_trimmed_(paired)_contig_19212	4.72241	1.2572e-08	3.66517e-07	0.00125495	WAP53_MESAU ame: Full=Telomerase Cajal body 1 ame: Full=Guanine nucleotide-binding beta 5 ame: Full=WD repeat-containing 79 ame: Full=WD repeat-containing WRAP53 ame: Full=WD40 repeat-containing antisense to TP53 gene
ZFG-16-14_01_21399_CGATGT_L001_R1_001_(paired)_trimmed_(paired)_contig_14163	4.69643	1.10602e-07	2.80357e-06	0.0110405	ATXR5_RICCO ame: Full=Probable Histone-lysine N-methyltransferase ATXR5 Flags: Precursor
ZFG-16-14_01_21399_CGATGT_L001_R1_001_(paired)_trimmed_(paired)_contig_7730	4.68029	8.43636e-12	3.74112e-10	8.42126e-07	CWH41_YEAST ame: Full=Mannosyl-oligosaccharide glucosidase ame: Full=Processing A-glucosidase I Short=Glucosidase I
ZFG-16-14_01_21399_CGATGT_L001_R1_001_(paired)_trimmed_(paired)_contig_10134	4.66731	5.5405e-10	1.95912e-08	5.53059e-05	LOVG_CAEEL ame: Full=Esterase
ZFG-16-14_01_21399_CGATGT_L001_R1_001_(paired)_trimmed_(paired)_contig_5786	4.66717	2.51154e-11	1.05515e-09	2.50704e-06	PAE9_ARATH ame: Full=Pectin acetylesterase 9 Flags: Precursor
ZFG-16-14_01_21399_CGATGT_L001_R1_001_(paired)_trimmed_(paired)_contig_3048	4.66336	1.39888e-14	8.38161e-13	1.39638e-09	MAP11_DICDI ame: Full=Methionine aminopeptidase 1 Short=MAP 1 Short= 1 ame: Full=Peptidase M 1
ZFG-16-14_01_21399_CGATGT_L001_R1_001_(paired)_trimmed_(paired)_contig_9992	4.65602	7.36808e-08	1.92973e-06	0.00735489	PRP43_ARATH ame: Full=Probable pre-mRNA-splicing factor ATP-dependent RNA helicase DEAH3 ame: Full=DEAH RNA helicase homolog PRP43
ZFG-16-14_01_21399_CGATGT_L001_R1_001_(paired)_trimmed_(paired)_contig_13334	4.65164	1.38939e-07	3.45978e-06	0.013869	PPDEX_ARATH ame: Full= At4g17486
ZFG-16-14_01_21399_CGATGT_L001_R1_001_(paired)_trimmed_(paired)_contig_1629	4.61866	1.73936e-11	7.44214e-10	1.73625e-06	CEP1_ARATH ame: Full=KDEL-tailed cysteine endopeptidase CEP1 ame: Full=Cysteine ase CP56 Short= 56 Flags: Precursor
ZFG-16-14_01_21399_CGATGT_L001_R1_001_(paired)_trimmed_(paired)_contig_6738	4.53891	3.98356e-09	1.25189e-07	0.000397642	S238A_DANRE ame: Full=Solute carrier family 25 member 38-A
ZFG-16-14_01_21399_CGATGT_L001_R1_001_(paired)_trimmed_(paired)_contig_18925	4.53573	9.72069e-10	3.32077e-08	9.70329e-05	NOSIP_CAEEL ame: Full=Nitric oxide synthase-interacting homolog
ZFG-16-14_01_21399_CGATGT_L001_R1_001_(paired)_trimmed_(paired)_contig_4115	4.53453	3.04756e-13	1.57949e-11	3.04211e-08	PUS7_YEAST ame: Full=Multisubstrate pseudouridine synthase 7 ame: Full=RNA pseudouridylate synthase 7 ame: Full=RNA-uridine isomerase 7 ame: Full=tRNA pseudouridine(13) synthase
ZFG-16-14_01_21399_CGATGT_L001_R1_001_(paired)_trimmed_(paired)_contig_13884	4.53192	1.02258e-07	2.61129e-06	0.0102075	SRFR1_ARATH ame: Full=Suppressor of RPS4-RLD 1 ame: Full= SUPPRESSOR OF npr1- CONSTITUTIVE 5 Short= 5
ZFG-16-14_01_21399_CGATGT_L001_R1_001_(paired)_trimmed_(paired)_contig_5869	4.47862	5.64646e-09	1.7364e-07	0.000563636	EFM3_CHATD ame: Full= -lysine N-methyltransferase EFM3 ame: Full=Elongation factor methyltransferase 3
ZFG-16-14_01_21399_CGATGT_L001_R1_001_(paired)_trimmed_(paired)_contig_473	4.46179	1.76303e-13	9.38101e-12	1.75988e-08	NTF2_ARATH ame: Full=Nuclear transport factor 2 Short=NTF-2
ZFG-16-14_01_21399_CGATGT_L001_R1_001_(paired)_trimmed_(paired)_contig_5367	4.44082	1.54432e-13	8.29239e-12	1.54156e-08	YFEW_SALPA ame: Full=UPF0214 Flags: Precursor
ZFG-16-14_01_21399_CGATGT_L001_R1_001_(paired)_trimmed_(paired)_contig_13612	4.43515	1.59259e-10	6.03318e-09	1.58974e-05	TGT_DROME ame: Full=Queuine tRNA-ribosyltransferase catalytic subunit ame: Full=Guanine insertion enzyme ame: Full=tRNA-guanine transglycosylase
ZFG-16-14_01_21399_CGATGT_L001_R1_001_(paired)_trimmed_(paired)_contig_8041	4.42663	2.9865e-14	1.72221e-12	2.98115e-09	EIF3L_COCIM ame: Full=Eukaryotic translation initiation factor 3 subunit L Short=eIF3l
ZFG-16-14_01_21399_CGATGT_L001_R1_001_(paired)_trimmed_(paired)_contig_2690	4.40674	1.89848e-14	1.1187e-12	1.89508e-09	PHMT_MYCLE ame: Full=Phthiotriol phenolphthiotriol dimycocerosates methyltransferase
ZFG-16-14_01_21399_CGATGT_L001_R1_001_(paired)_trimmed_(paired)_contig_9075	4.37623	4.51567e-07	1.03814e-05	0.0450759	PUS10_HUMAN ame: Full= tRNA pseudouridine synthase Pus10 ame: Full=Coiled-coil domain-containing 139 ame: Full=tRNA pseudouridine 55 synthase Short=Psi55 synthase ame: Full=tRNA pseudouridylate synthase ame: Full=tRNA-uridine isomerase
ZFG-16-14_01_21399_CGATGT_L001_R1_001_(paired)_trimmed_(paired)_contig_14756	4.35933	1.7884e-09	5.92893e-08	0.00017852	L259_DROME ame: Full=Probable multidrug resistance-associated lethal(2)03659 ame: Full=Wunen region A
ZFG-16-14_01_21399_CGATGT_L001_R1_001_(paired)_trimmed_(paired)_contig_1571	4.35586	4.35207e-14	2.47961e-12	4.34428e-09	TBL3_BOVIN ame: Full=Transducin beta 3
ZFG-16-14_01_21399_CGATGT_L001_R1_001_(paired)_trimmed_(paired)_contig_7242	4.34987	4.23515e-11	1.72765e-09	4.22756e-06	ITPR2_RAT ame: Full=Inositol 1,4,5-trisphosphate receptor type 2 ame: Full=IP3 receptor isoform 2 Short=IP3R 2 Short= 3R2 ame: Full=Type 2 inositol 1,4,5-trisphosphate receptor Short=Type 2 3 receptor
ZFG-16-14_01_21399_CGATGT_L001_R1_001_(paired)_trimmed_(paired)_contig_8027	4.32017	5.03718e-08	1.35129e-06	0.00502817	Y103_SYNY3RecName: Full=Uncharacterized protein sll0103
ZFG-16-14_01_21399_CGATGT_L001_R1_001_(paired)_trimmed_(paired)_contig_1524	4.30998	2.04734e-11	8.69279e-10	2.04368e-06	SGPL_ORYSJ ame: Full=Sphingosine-1-phosphate lyase Short=S1PL Short=SP-lyase Short=SPL ame: Full=Sphingosine-1-phosphate aldolase Flags: Precursor
ZFG-16-14_01_21399_CGATGT_L001_R1_001_(paired)_trimmed_(paired)_contig_1259	4.303	2.96874e-13	1.54265e-11	2.96342e-08	AATF_DROME ame: Full= Aatf ame: Full=Apoptosis antagonizing transcription factor ortholog
ZFG-16-14_01_21399_CGATGT_L001_R1_001_(paired)_trimmed_(paired)_contig_1472	4.25831	9.81326e-13	4.79007e-11	9.7957e-08	NEP1_HUMAN ame: Full=Ribosomal RNA small subunit methyltransferase NEP1 ame: Full=18S rRNA (pseudouridine(1248)-N1)-methyltransferase ame: Full=18S rRNA Psi1248 methyltransferase ame: Full=Nucleolar EMG1 homolog ame: Full= C2f ame: Full=Ribosome biogenesis NEP1
ZFG-16-14_01_21399_CGATGT_L001_R1_001_(paired)_trimmed_(paired)_contig_4372	4.21096	2.89591e-12	1.35144e-10	2.89072e-07	EI3HB_DANRE ame: Full=Eukaryotic translation initiation factor 3 subunit H-B Short=eIF3h-B ame: Full=Eukaryotic translation initiation factor 3 subunit 3-B ame: Full=eIF-3-gamma-B ame: Full=eIF3 p40 subunit B
ZFG-16-14_01_21399_CGATGT_L001_R1_001_(paired)_trimmed_(paired)_contig_14723	4.19005	1.18266e-07	2.98042e-06	0.0118054	PP156_ARATH ame: Full=Pentatricopeptide repeat-containing At2g16880
ZFG-16-14_01_21399_CGATGT_L001_R1_001_(paired)_trimmed_(paired)_contig_11046	4.17017	2.14898e-07	5.19402e-06	0.0214513	TRM13_HUMAN ame: Full=tRNA:m(4)X modification enzyme TRM13 homolog ame: Full=Coiled-coil domain-containing 76
ZFG-16-14_01_21399_CGATGT_L001_R1_001_(paired)_trimmed_(paired)_contig_2763	4.12658	3.24896e-12	1.50354e-10	3.24314e-07	NOP10_ARATH ame: Full=H ACA ribonucleo complex subunit 3 ame: Full=Nucleolar 10
ZFG-16-14_01_21399_CGATGT_L001_R1_001_(paired)_trimmed_(paired)_contig_522	4.08947	1.01097e-12	4.92273e-11	1.00916e-07	ZNT2_MOUSE ame: Full=Zinc transporter 2 Short= -2 ame: Full=Solute carrier family 30 member 2
ZFG-16-14_01_21399_CGATGT_L001_R1_001_(paired)_trimmed_(paired)_contig_1989	4.08837	3.12639e-13	1.6184e-11	3.12079e-08	PLS3_HUMAN ame: Full=Phospholipid scramblase 3 Short=PL scramblase 3 ame: Full=Ca(2+)-dependent phospholipid scramblase 3
ZFG-16-14_01_21399_CGATGT_L001_R1_001_(paired)_trimmed_(paired)_contig_3232	4.08145	1.94529e-07	4.74189e-06	0.019418	UBB_GORGO ame: Full=Polyubiquitin-B Contains: ame: Full=Ubiquitin Flags: Precursor
ZFG-16-14_01_21399_CGATGT_L001_R1_001_(paired)_trimmed_(paired)_contig_9620	4.06142	1.17262e-09	3.96652e-08	0.000117052	TRM4B_SCHPO ame: Full=Multisite-specific tRNA:(cytosine-C(5))-methyltransferase trm4b ame: Full=tRNA (cytosine-5-)-methyltransferase trm4b
ZFG-16-14_01_21399_CGATGT_L001_R1_001_(paired)_trimmed_(paired)_contig_2045	4.04207	8.27587e-10	2.8457e-08	8.26106e-05	SK2L2_HUMAN ame: Full=Superkiller viralicidic activity 2-like 2 ame: Full=ATP-dependent RNA helicase DOB1 ame: Full=ATP-dependent RNA helicase SKIV2L2 ame: Full=TRAMP-like complex helicase
ZFG-16-14_01_21399_CGATGT_L001_R1_001_(paired)_trimmed_(paired)_contig_1984	4.04062	4.81215e-12	2.1894e-10	4.80354e-07	DKC1_MOUSE ame: Full=H ACA ribonucleo complex subunit 4 ame: Full=Dyskerin ame: Full=Nopp140-associated of 57 kDa ame: Full=Nucleolar NAP57 ame: Full=Nucleolar family A member 4 ame: Full=snoRNP DKC1
ZFG-16-14_01_21399_CGATGT_L001_R1_001_(paired)_trimmed_(paired)_contig_5034	4.03033	1.96843e-13	1.04294e-11	1.9649e-08	CLN3_DICDI ame: Full=Battenin ame: Full= CLN3 homolog
ZFG-16-14_01_21399_CGATGT_L001_R1_001_(paired)_trimmed_(paired)_contig_9714	3.96121	5.31387e-11	2.14058e-09	5.30436e-06	OSB9_DICDI ame: Full=Oxysterol-binding 9 Short=OSBPi
ZFG-16-14_01_21399_CGATGT_L001_R1_001_(paired)_trimmed_(paired)_contig_13267	3.94717	3.94527e-09	1.24155e-07	0.000393821	EMB8_PICGL ame: Full=Embryogenesis-associated EMB8
ZFG-16-14_01_21399_CGATGT_L001_R1_001_(paired)_trimmed_(paired)_contig_1414	3.94485	1.99622e-08	5.66415e-07	0.00199265	CGI58_CAEEL ame: Full=Abhydrolase domain-containing cgi-58
ZFG-16-14_01_21399_CGATGT_L001_R1_001_(paired)_trimmed_(paired)_contig_4880	3.94172	2.20479e-12	1.03813e-10	2.20085e-07	CCT2_ARATH ame: Full=Choline-phosphate cytidylyltransferase 2 Short= 2 ame: Full=CTP:phosphocholine cytidylyltransferase 2 ame: Full=Phosphorylcholine transferase 2
ZFG-16-14_01_21399_CGATGT_L001_R1_001_(paired)_trimmed_(paired)_contig_5127	3.93808	4.28116e-07	9.88093e-06	0.042735	RDR1_ORYSJ ame: Full=Probable RNA-dependent RNA polymerase 1 Short= 1
ZFG-16-14_01_21399_CGATGT_L001_R1_001_(paired)_trimmed_(paired)_contig_4935	3.93505	1.06811e-10	4.14379e-09	1.0662e-05	RAGP1_XENLA ame: Full=Ran GTPase-activating 1 Short= 1
ZFG-16-14_01_21399_CGATGT_L001_R1_001_(paired)_trimmed_(paired)_contig_1451	3.92684	1.21552e-08	3.55404e-07	0.00121335	RPAC2_YEAST ame: Full=DNA-directed RNA polymerases I and III subunit RPAC2 Short=RNA polymerases I and III subunit AC2 ame: Full=AC19 ame: Full=DNA-directed RNA polymerases I and III 16 kDa polypeptide ame: Full=RPA19
ZFG-16-14_01_21399_CGATGT_L001_R1_001_(paired)_trimmed_(paired)_contig_5568	3.91863	4.45954e-12	2.0364e-10	4.45156e-07	PEPC_CAVPO ame: Full=Gastricsin ame: Full=Pepsinogen C Flags: Precursor
ZFG-16-14_01_21399_CGATGT_L001_R1_001_(paired)_trimmed_(paired)_contig_4370	3.9032	4.05137e-09	1.27133e-07	0.000404412	NEK7_HUMAN ame: Full=Serine threonine- kinase Nek7 ame: Full=Never in mitosis A-related kinase 7 Short= -related kinase 7
ZFG-16-14_01_21399_CGATGT_L001_R1_001_(paired)_trimmed_(paired)_contig_7508	3.89473	1.75705e-10	6.61601e-09	1.7539e-05	MYBH_DICDI ame: Full=Myb H
ZFG-16-14_01_21399_CGATGT_L001_R1_001_(paired)_trimmed_(paired)_contig_4578	3.87687	2.67948e-11	1.12052e-09	2.67468e-06	VPS4_CANAL ame: Full=Vacuolar sorting-associated 4
ZFG-16-14_01_21399_CGATGT_L001_R1_001_(paired)_trimmed_(paired)_contig_8963	3.87454	3.18366e-09	1.0163e-07	0.000317797	WDR89_DICDI ame: Full=WD repeat-containing 89 homolog
ZFG-16-14_01_21399_CGATGT_L001_R1_001_(paired)_trimmed_(paired)_contig_6254	3.87421	5.54667e-12	2.511e-10	5.53675e-07	YBAR_BACSU ame: Full= sulfate transporter
ZFG-16-14_01_21399_CGATGT_L001_R1_001_(paired)_trimmed_(paired)_contig_1514	3.87222	2.49719e-11	1.05034e-09	2.49272e-06	ADRO_BOVIN ame: Full=NADPH:adrenodoxin mitochondrial Short=AR Short=Adrenodoxin reductase ame: Full=Ferredoxin--NADP(+) reductase Short=Ferredoxin reductase Flags: Precursor
ZFG-16-14_01_21399_CGATGT_L001_R1_001_(paired)_trimmed_(paired)_contig_5687	3.86426	2.07604e-08	5.87061e-07	0.00207233	TLDC2_BOVIN ame: Full=TLD domain-containing 2 ame: Full=TBC -associated domain-containing 2
ZFG-16-14_01_21399_CGATGT_L001_R1_001_(paired)_trimmed_(paired)_contig_510	3.85672	5.54439e-10	1.9598e-08	5.53446e-05	CSBC_BACSU ame: Full=Probable metabolite transport
ZFG-16-14_01_21399_CGATGT_L001_R1_001_(paired)_trimmed_(paired)_contig_10888	3.83967	2.41336e-10	8.93229e-09	2.40904e-05	TISB_HUMAN ame: Full=mRNA decay activator ZFP36L1 ame: Full=Butyrate response factor 1 ame: Full=EGF-response factor 1 Short=ERF-1 ame: Full=TPA-induced sequence 11b ame: Full=Zinc finger C3H1 type-like 1 Short=ZFP36-like 1
ZFG-16-14_01_21399_CGATGT_L001_R1_001_(paired)_trimmed_(paired)_contig_11281	3.83171	1.62276e-07	4.00656e-06	0.0161985	YDH1_SCHPORecName: Full=Uncharacterized protein C6G9.01c
ZFG-16-14_01_21399_CGATGT_L001_R1_001_(paired)_trimmed_(paired)_contig_9485	3.82133	1.3598e-10	5.18674e-09	1.35737e-05	PIGM_DICDI ame: Full=GPI mannosyltransferase 1 ame: Full=GPI mannosyltransferase I Short=GPI-MT-I ame: Full=Phosphatidylinositol-glycan biosynthesis class M Short=PIG-M
ZFG-16-14_01_21399_CGATGT_L001_R1_001_(paired)_trimmed_(paired)_contig_9514	3.81373	6.46083e-12	2.90901e-10	6.44927e-07	BYST_MONBE ame: Full=Bystin
ZFG-16-14_01_21399_CGATGT_L001_R1_001_(paired)_trimmed_(paired)_contig_4154	3.81239	4.53835e-09	1.41569e-07	0.000453022	DNLZ_XENLA ame: Full=DNL-type zinc finger ame: Full=mtHsp70-escort Flags: Precursor
ZFG-16-14_01_21399_CGATGT_L001_R1_001_(paired)_trimmed_(paired)_contig_8210	3.80279	2.02923e-08	5.74789e-07	0.0020256	DEN2D_HUMAN ame: Full=DENN domain-containing 2D
ZFG-16-14_01_21399_CGATGT_L001_R1_001_(paired)_trimmed_(paired)_contig_7225	3.77592	1.25483e-07	3.14562e-06	0.0125259	Y8017_DICDI ame: Full=Sphingomyelinase DDB_G0288017
ZFG-16-14_01_21399_CGATGT_L001_R1_001_(paired)_trimmed_(paired)_contig_6276	3.76907	2.07296e-10	7.74418e-09	2.06924e-05	IMA1B_ORYSJ ame: Full=Importin subunit alpha-1b
ZFG-16-14_01_21399_CGATGT_L001_R1_001_(paired)_trimmed_(paired)_contig_12242	3.74534	1.88978e-10	7.09974e-09	1.8864e-05	ABCB4_DICDI ame: Full=ABC transporter B family member 4 ame: Full=ABC transporter
ZFG-16-14_01_21399_CGATGT_L001_R1_001_(paired)_trimmed_(paired)_contig_3635	3.7431	6.0576e-12	2.73361e-10	6.04676e-07	LIPS_HUMAN ame: Full=Hormone-sensitive lipase Short=HSL
ZFG-16-14_01_21399_CGATGT_L001_R1_001_(paired)_trimmed_(paired)_contig_5280	3.74091	1.93501e-10	7.26145e-09	1.93155e-05	EIF3B_AEDAE ame: Full=Eukaryotic translation initiation factor 3 subunit B Short=eIF3b ame: Full=Eukaryotic translation initiation factor 3 subunit 9
ZFG-16-14_01_21399_CGATGT_L001_R1_001_(paired)_trimmed_(paired)_contig_2278	3.71409	6.82633e-11	2.72129e-09	6.81411e-06	TTL10_MACFA ame: Full= polyglycylase TTLL10 ame: Full=Tubulin--tyrosine ligase 10
ZFG-16-14_01_21399_CGATGT_L001_R1_001_(paired)_trimmed_(paired)_contig_3814	3.70872	9.41993e-11	3.68892e-09	9.40307e-06	PABP1_HUMAN ame: Full=Polyadenylate-binding 1 Short=PABP-1 Short=Poly(A)-binding 1
ZFG-16-14_01_21399_CGATGT_L001_R1_001_(paired)_trimmed_(paired)_contig_3216	3.70474	7.88131e-11	3.11538e-09	7.8672e-06	KRAC_DICDI ame: Full=RAC family serine threonine- kinase homolog
ZFG-16-14_01_21399_CGATGT_L001_R1_001_(paired)_trimmed_(paired)_contig_5833	3.69908	1.17929e-08	3.45416e-07	0.00117718	CTDS2_MOUSE ame: Full=Carboxy-terminal domain RNA polymerase II polypeptide A small phosphatase 2 ame: Full=Small C-terminal domain phosphatase 2 ame: Full=Small CTD phosphatase 2 Short=SCP2
ZFG-16-14_01_21399_CGATGT_L001_R1_001_(paired)_trimmed_(paired)_contig_10558	3.68642	5.46813e-08	1.45984e-06	0.00545834	Y321_RICBR ame: Full=Uncharacterized RNA pseudouridine synthase RBE_0321 ame: Full=RNA pseudouridylate synthase ame: Full=RNA-uridine isomerase
ZFG-16-14_01_21399_CGATGT_L001_R1_001_(paired)_trimmed_(paired)_contig_8371	3.68368	5.17808e-11	2.09094e-09	5.16881e-06	MARH7_RAT ame: Full=E3 ubiquitin- ligase MARCH7 ame: Full=Membrane-associated RING finger 7 ame: Full=Membrane-associated RING-CH VII Short=MARCH-VII ame: Full=RING-type E3 ubiquitin transferase MARCH7
ZFG-16-14_01_21399_CGATGT_L001_R1_001_(paired)_trimmed_(paired)_contig_5271	3.67577	1.13285e-09	3.83981e-08	0.000113082	S22AD_MOUSE ame: Full=Solute carrier family 22 member 13 ame: Full=Organic cation transporter-like 3 Short=ORCTL-3
ZFG-16-14_01_21399_CGATGT_L001_R1_001_(paired)_trimmed_(paired)_contig_6070	3.65011	1.45605e-10	5.54751e-09	1.45345e-05	ALKB8_MACFA ame: Full=Alkylated DNA repair alkB homolog 8 ame: Full=Probable alpha-ketoglutarate-dependent dioxygenase ABH8 ame: Full=S-adenosyl-L-methionine-dependent tRNA methyltransferase ABH8 ame: Full=tRNA (carboxymethyluridine(34)-5-O)-methyltransferase ABH8
ZFG-16-14_01_21399_CGATGT_L001_R1_001_(paired)_trimmed_(paired)_contig_8456	3.64894	9.16145e-09	2.72718e-07	0.000914505	NEK1_HUMAN ame: Full=Serine threonine- kinase Nek1 ame: Full=Never in mitosis A-related kinase 1 Short= -related kinase 1 ame: Full=Renal carcinoma antigen NY-REN-55
ZFG-16-14_01_21399_CGATGT_L001_R1_001_(paired)_trimmed_(paired)_contig_5226	3.64369	2.42738e-10	8.97752e-09	2.42303e-05	CATD_DICDI ame: Full=Cathepsin D ame: Full=Ddp44 Flags: Precursor
ZFG-16-14_01_21399_CGATGT_L001_R1_001_(paired)_trimmed_(paired)_contig_1458	3.6303	1.01388e-10	3.95337e-09	1.01206e-05	ACP7_MOUSE ame: Full=Acid phosphatase type 7 ame: Full=Purple acid phosphatase long form Flags: Precursor
ZFG-16-14_01_21399_CGATGT_L001_R1_001_(paired)_trimmed_(paired)_contig_1790	3.61162	3.53635e-11	1.45748e-09	3.53002e-06	DEK1_ARATH ame: Full=Calpain-type cysteine protease DEK1 ame: Full=Phytocalpain DEK1 ame: Full= DEFECTIVE KERNEL 1 Short= 1 ame: Full= EMBRYO DEFECTIVE 1275 ame: Full= EMBRYO DEFECTIVE 80 Flags: Precursor
ZFG-16-14_01_21399_CGATGT_L001_R1_001_(paired)_trimmed_(paired)_contig_2809	3.58761	2.12789e-10	7.93454e-09	2.12408e-05	METK_DICDI ame: Full=S-adenosylmethionine synthase Short= et synthase ame: Full=Methionine adenosyltransferase Short=MAT
ZFG-16-14_01_21399_CGATGT_L001_R1_001_(paired)_trimmed_(paired)_contig_6000	3.57661	1.74557e-08	4.98698e-07	0.00174245	LUL1_ARATH ame: Full=Probable E3 ubiquitin- ligase LUL1 ame: Full=Probable RING-type E3 ubiquitin transferase LUL1 ame: Full= LOG2-LIKE UBIQUITIN LIGASE 1 ame: Full=RING finger 370
ZFG-16-14_01_21399_CGATGT_L001_R1_001_(paired)_trimmed_(paired)_contig_6643	3.57188	1.52077e-08	4.38995e-07	0.00151804	UBC2_KLULA ame: Full=Ubiquitin-conjugating enzyme E2 2 ame: Full=E2 ubiquitin-conjugating enzyme 2 ame: Full=Ubiquitin carrier UBC2 ame: Full=Ubiquitin- ligase UBC2
ZFG-16-14_01_21399_CGATGT_L001_R1_001_(paired)_trimmed_(paired)_contig_12679	3.57135	1.14663e-08	3.36444e-07	0.00114458	GYP5_YEAST ame: Full=GTPase-activating GYP5
ZFG-16-14_01_21399_CGATGT_L001_R1_001_(paired)_trimmed_(paired)_contig_320	3.57057	1.92912e-08	5.48623e-07	0.00192567	MGLL_MYCTU ame: Full=Monoacylglycerol lipase Short=MGL
ZFG-16-14_01_21399_CGATGT_L001_R1_001_(paired)_trimmed_(paired)_contig_10327	3.56407	4.6024e-07	1.05637e-05	0.0459416	PI3K2_DICDI ame: Full=Phosphatidylinositol 3-kinase 2 Short=PI3-kinase Short=PI3K Short= ns-3-kinase
ZFG-16-14_01_21399_CGATGT_L001_R1_001_(paired)_trimmed_(paired)_contig_11611	3.54444	1.3181e-08	3.8315e-07	0.00131574	RENT2_ARATH ame: Full=Regulator of nonsense transcripts UPF2 ame: Full=Nonsense mRNA reducing factor UPF2 ame: Full=Up-frameshift suppressor 2 homolog Short= pf2
ZFG-16-14_01_21399_CGATGT_L001_R1_001_(paired)_trimmed_(paired)_contig_2560	3.53254	9.24325e-10	3.162e-08	9.22671e-05	ABCA7_DICDI ame: Full=ABC transporter A family member 7 ame: Full=ABC transporter
ZFG-16-14_01_21399_CGATGT_L001_R1_001_(paired)_trimmed_(paired)_contig_1856	3.49106	8.98696e-10	3.0796e-08	8.97087e-05	FAD3C_HELAN ame: Full=sn-2 acyl-lipid omega-3 desaturase (ferredoxin) chloroplastic ame: Full=Omega-3 fatty acid desaturase chloroplastic Short= 7 Flags: Precursor
ZFG-16-14_01_21399_CGATGT_L001_R1_001_(paired)_trimmed_(paired)_contig_906	3.47813	5.20801e-10	1.84926e-08	5.19869e-05	LMLN_MOUSE ame: Full=Leishmanolysin-like peptidase
ZFG-16-14_01_21399_CGATGT_L001_R1_001_(paired)_trimmed_(paired)_contig_8582	3.47038	6.37128e-10	2.23295e-08	6.35988e-05	SRPK2_MOUSE ame: Full=SRSF kinase 2 ame: Full=SFRS kinase 2 ame: Full=Serine arginine-rich -specific kinase 2 Short=SR- -specific kinase 2 Contains: ame: Full=SRSF kinase 2 N-terminal Contains: ame: Full=SRSF kinase 2 C-terminal
ZFG-16-14_01_21399_CGATGT_L001_R1_001_(paired)_trimmed_(paired)_contig_1708	3.42917	4.65773e-10	1.66622e-08	4.64939e-05	RAN_TETPY ame: Full=GTP-binding nuclear Ran ame: Full=GTPase Ran ame: Full=Ras TC4
ZFG-16-14_01_21399_CGATGT_L001_R1_001_(paired)_trimmed_(paired)_contig_7623	3.39643	1.2743e-09	4.29155e-08	0.000127202	OSB9_DICDI ame: Full=Oxysterol-binding 9 Short=OSBPi
ZFG-16-14_01_21399_CGATGT_L001_R1_001_(paired)_trimmed_(paired)_contig_8036	3.38629	1.63826e-08	4.69518e-07	0.00163533	SSH3_HUMAN ame: Full= phosphatase Slingshot homolog 3 ame: Full=SSH 3 Short=SSH-3L Short=hSSH-3L
ZFG-16-14_01_21399_CGATGT_L001_R1_001_(paired)_trimmed_(paired)_contig_1909	3.38467	5.36723e-09	1.65659e-07	0.000535762	LIP_RHIMI ame: Full=Lipase ame: Full=Triacylglycerol lipase Flags: Precursor
ZFG-16-14_01_21399_CGATGT_L001_R1_001_(paired)_trimmed_(paired)_contig_3669	3.38129	4.24415e-10	1.52779e-08	4.23656e-05	HEXP_LEIMA ame: Full=DNA-binding HEXBP ame: Full=Hexamer-binding
ZFG-16-14_01_21399_CGATGT_L001_R1_001_(paired)_trimmed_(paired)_contig_4729	3.35888	1.027e-07	2.62112e-06	0.0102516	CTSL2_DICDI ame: Full=CTD small phosphatase 2 Short=CTDSP-like 2
ZFG-16-14_01_21399_CGATGT_L001_R1_001_(paired)_trimmed_(paired)_contig_2266	3.34473	3.58179e-09	1.13432e-07	0.000357538	CHM2A_XENLA ame: Full=Charged multivesicular body 2a ame: Full=Chromatin-modifying 2a Short=CHMP2a
ZFG-16-14_01_21399_CGATGT_L001_R1_001_(paired)_trimmed_(paired)_contig_4168	3.33315	5.11832e-09	1.58423e-07	0.000510916	ZDHC7_DICDI ame: Full= ZDHHC-type palmitoyltransferase 7 ame: Full=Zinc finger DHHC domain-containing 7
ZFG-16-14_01_21399_CGATGT_L001_R1_001_(paired)_trimmed_(paired)_contig_5386	3.33157	2.28587e-08	6.40958e-07	0.00228177	TRM4B_SCHPO ame: Full=Multisite-specific tRNA:(cytosine-C(5))-methyltransferase trm4b ame: Full=tRNA (cytosine-5-)-methyltransferase trm4b
ZFG-16-14_01_21399_CGATGT_L001_R1_001_(paired)_trimmed_(paired)_contig_3517	3.25706	1.75569e-08	5.01301e-07	0.00175255	DBP2_CHATD ame: Full=ATP-dependent RNA helicase DBP2 ame: Full=DEAD box 2
ZFG-16-14_01_21399_CGATGT_L001_R1_001_(paired)_trimmed_(paired)_contig_11847	3.23785	1.17796e-07	2.96933e-06	0.0117585	ATG1_DICDI ame: Full=Serine threonine- kinase atg1 ame: Full=Autophagy-related 1
ZFG-16-14_01_21399_CGATGT_L001_R1_001_(paired)_trimmed_(paired)_contig_9035	3.22746	8.78634e-08	2.27513e-06	0.00877062	CNGA3_HUMAN ame: Full=Cyclic nucleotide-gated cation channel alpha-3 ame: Full=Cone photoreceptor cGMP-gated channel subunit alpha ame: Full=Cyclic nucleotide-gated channel alpha-3 Short=CNG channel alpha-3 Short=CNG-3 Short=CNG3
ZFG-16-14_01_21399_CGATGT_L001_R1_001_(paired)_trimmed_(paired)_contig_3533	3.22718	2.58347e-07	6.16507e-06	0.0257885	CDKAL_XENTR ame: Full=Threonylcarbamoyladenosine tRNA methylthiotransferase ame: Full=CDK5 regulatory subunit-associated 1-like 1 ame: Full=tRNA-t(6)A37 methylthiotransferase
ZFG-16-14_01_21399_CGATGT_L001_R1_001_(paired)_trimmed_(paired)_contig_177	3.22707	4.66739e-09	1.45368e-07	0.000465904	EIF3C_XENLA ame: Full=Eukaryotic translation initiation factor 3 subunit C Short=eIF3c ame: Full=Eukaryotic translation initiation factor 3 subunit 8
ZFG-16-14_01_21399_CGATGT_L001_R1_001_(paired)_trimmed_(paired)_contig_7595	3.21693	4.86689e-07	1.11222e-05	0.0485818	MYBA_CHICK ame: Full=Myb-related A Short=A-Myb ame: Full=Myb 1
ZFG-16-14_01_21399_CGATGT_L001_R1_001_(paired)_trimmed_(paired)_contig_416	3.20924	2.79981e-09	9.03003e-08	0.00027948	PAC2_PSES3 ame: Full=Penicillin acylase 2 ame: Full=Cephalosporin acylase II ame: Full=Penicillin acylase II ame: Full=Penicillin amidase II Contains: ame: Full=Penicillin acylase 2 small subunit ame: Full=Penicillin acylase II small subunit Contains: ame: Full=Penicillin acylase 2 large subunit ame: Full=Penicillin acylase II large subunit Flags: Precursor
ZFG-16-14_01_21399_CGATGT_L001_R1_001_(paired)_trimmed_(paired)_contig_2095	3.19818	3.98439e-09	1.25189e-07	0.000397725	ALIS3_ARATH ame: Full=ALA-interacting subunit 3 Short= 3
ZFG-16-14_01_21399_CGATGT_L001_R1_001_(paired)_trimmed_(paired)_contig_2862	3.18054	7.36438e-10	2.55694e-08	7.3512e-05	EIF3I_DROGR ame: Full=Eukaryotic translation initiation factor 3 subunit I Short=eIF3i ame: Full=Eukaryotic translation initiation factor 3 subunit 2 ame: Full=TRIP-1 homolog
ZFG-16-14_01_21399_CGATGT_L001_R1_001_(paired)_trimmed_(paired)_contig_6117	3.12062	2.11415e-07	5.11481e-06	0.0211037	LIPS_MOUSE ame: Full=Hormone-sensitive lipase Short=HSL
ZFG-16-14_01_21399_CGATGT_L001_R1_001_(paired)_trimmed_(paired)_contig_11729	3.09878	9.50424e-08	2.44264e-06	0.00948723	CPAS1_DICDI ame: Full=Circularly permutated Ras 1 Short= as1
ZFG-16-14_01_21399_CGATGT_L001_R1_001_(paired)_trimmed_(paired)_contig_1186	3.09245	2.07227e-08	5.8616e-07	0.00206856	SGK1_CAEBR ame: Full=Serine threonine- kinase sgk-1 ame: Full=Serum- and glucocorticoid-inducible kinase homolog ame: Full=Serum glucocorticoid-regulated kinase 1
ZFG-16-14_01_21399_CGATGT_L001_R1_001_(paired)_trimmed_(paired)_contig_6575	3.08988	5.29479e-08	1.41583e-06	0.00528531	BUD32_DICDI ame: Full=EKC KEOPS complex subunit bud32 ame: Full=Atypical serine threonine kinase bud32
ZFG-16-14_01_21399_CGATGT_L001_R1_001_(paired)_trimmed_(paired)_contig_1456	3.08974	2.01777e-08	5.71718e-07	0.00201416	VSR7_ARATH ame: Full=Vacuolar-sorting receptor 7 Short= 7 ame: Full=BP80 f Short= 80f ame: Full=Epidermal growth factor receptor 3 Short= 3 Flags: Precursor
ZFG-16-14_01_21399_CGATGT_L001_R1_001_(paired)_trimmed_(paired)_contig_664	3.0887	8.58173e-08	2.22735e-06	0.00856637	DEK1_MAIZE ame: Full=Calpain-type cysteine protease DEK1 ame: Full=Phytocalpain DEK1 ame: Full= DEFECTIVE KERNEL 1 Short= 1 Flags: Precursor
ZFG-16-14_01_21399_CGATGT_L001_R1_001_(paired)_trimmed_(paired)_contig_17921	3.0051	1.13933e-08	3.34399e-07	0.00113729	TCTP_PLAYO ame: Full=Translationally-controlled tumor homolog Short=TCTP
ZFG-16-14_01_21399_CGATGT_L001_R1_001_(paired)_trimmed_(paired)_contig_4975	2.99781	7.4451e-09	2.25193e-07	0.000743177	CTSL2_HUMAN ame: Full=CTD small phosphatase 2 Short=CTDSP-like 2
ZFG-16-14_01_21399_CGATGT_L001_R1_001_(paired)_trimmed_(paired)_contig_3365	2.9896	2.20047e-08	6.18393e-07	0.00219653	MRP5_HUMAN ame: Full=Multidrug resistance-associated 5 ame: Full=ATP-binding cassette sub-family C member 5 ame: Full=Multi-specific organic anion transporter C Short=MOAT-C ame: Full=SMRP ame: Full=pABC11
ZFG-16-14_01_21399_CGATGT_L001_R1_001_(paired)_trimmed_(paired)_contig_8304	2.98804	1.39101e-08	4.0317e-07	0.00138852	IMP3_YEAST ame: Full=U3 small nucleolar ribonucleo IMP3 Short=U3 snoRNP IMP3 ame: Full=Interacting with MPP10 3
ZFG-16-14_01_21399_CGATGT_L001_R1_001_(paired)_trimmed_(paired)_contig_2885	2.97071	1.07763e-07	2.73915e-06	0.010757	IDH3A_DROME ame: Full=Probable isocitrate dehydrogenase
ZFG-16-14_01_21399_CGATGT_L001_R1_001_(paired)_trimmed_(paired)_contig_8025	2.94619	2.187e-07	5.27825e-06	0.0218309	TRAP1_HUMAN ame: Full=Heat shock 75 mitochondrial Short=HSP 75 ame: Full=TNFR-associated 1 ame: Full=Tumor necrosis factor type 1 receptor-associated Short=TRAP-1 Flags: Precursor
ZFG-16-14_01_21399_CGATGT_L001_R1_001_(paired)_trimmed_(paired)_contig_3077	2.92158	5.2762e-08	1.412e-06	0.00526675	HMT2_SCHPO ame: Full=Sulfide:quinone mitochondrial ame: Full=Cadmium resistance 1 ame: Full=Heavy metal tolerance 2 Flags: Precursor
ZFG-16-14_01_21399_CGATGT_L001_R1_001_(paired)_trimmed_(paired)_contig_13259	2.87454	2.24617e-07	5.41322e-06	0.0224215	Y0010_DICDI ame: Full=Probable serine threonine- kinase DDB_G0279405
ZFG-16-14_01_21399_CGATGT_L001_R1_001_(paired)_trimmed_(paired)_contig_10252	2.86283	3.13451e-07	7.39167e-06	0.0312889	HPRT_DICDI ame: Full=Hypoxanthine-guanine phosphoribosyltransferase Short=HGPRT Short=HGPRTase
ZFG-16-14_01_21399_CGATGT_L001_R1_001_(paired)_trimmed_(paired)_contig_2327	2.86122	2.46431e-07	5.90142e-06	0.024599	EF1G1_ORYSJ ame: Full=Elongation factor 1-gamma 1 Short=EF-1-gamma 1 ame: Full=eEF-1B gamma 1
ZFG-16-14_01_21399_CGATGT_L001_R1_001_(paired)_trimmed_(paired)_contig_3611	2.84533	3.08471e-07	7.2863e-06	0.0307919	DOP1_MOUSE ame: Full= dopey-1
ZFG-16-14_01_21399_CGATGT_L001_R1_001_(paired)_trimmed_(paired)_contig_2036	2.83295	2.02246e-07	4.91323e-06	0.0201884	EIF3E_BOMMO ame: Full=Eukaryotic translation initiation factor 3 subunit E Short=eIF3e ame: Full=Eukaryotic translation initiation factor 3 subunit 6
ZFG-16-14_01_21399_CGATGT_L001_R1_001_(paired)_trimmed_(paired)_contig_6709	2.82067	4.11446e-07	9.51599e-06	0.041071	TRM1_SCHPO ame: Full=tRNA (guanine(26)-N(2))-dimethyltransferase ame: Full=tRNA 2,2-dimethylguanosine-26 methyltransferase ame: Full=tRNA(guanine-26,N(2)-N(2)) methyltransferase ame: Full=tRNA(m(2,2)G26)dimethyltransferase
ZFG-16-14_01_21399_CGATGT_L001_R1_001_(paired)_trimmed_(paired)_contig_3659	2.81793	2.60183e-07	6.20295e-06	0.0259718	RIPK1_HUMAN ame: Full=Receptor-interacting serine threonine- kinase 1 ame: Full=Cell death RIP ame: Full=Receptor-interacting 1 Short=RIP-1 ame: Full=Serine threonine- kinase RIP
ZFG-16-14_01_21399_CGATGT_L001_R1_001_(paired)_trimmed_(paired)_contig_6920	2.77297	1.03745e-07	2.64435e-06	0.0103559	CTL1_HUMAN ame: Full=Choline transporter 1 ame: Full=CDw92 ame: Full=Solute carrier family 44 member 1 ame: CD_antigen=CD92
ZFG-16-14_01_21399_CGATGT_L001_R1_001_(paired)_trimmed_(paired)_contig_1169	2.7621	2.30746e-07	5.5542e-06	0.0230333	ELP2_DROME ame: Full=Probable elongator complex 2 Short=ELP2 ame: Full=Stat3-interacting homolog
ZFG-16-14_01_21399_CGATGT_L001_R1_001_(paired)_trimmed_(paired)_contig_1373	-2.53912	3.63555e-07	8.48898e-06	0.0362904	CFA43_HUMAN ame: Full=Cilia- and flagella-associated 43 ame: Full=WD repeat-containing 96
ZFG-16-14_01_21399_CGATGT_L001_R1_001_(paired)_trimmed_(paired)_contig_140	-2.59641	3.98505e-07	9.2295e-06	0.0397792	TCPA_TETPY ame: Full=T-complex 1 subunit alpha Short=TCP-1-alpha ame: Full=CCT-alpha
ZFG-16-14_01_21399_CGATGT_L001_R1_001_(paired)_trimmed_(paired)_contig_2916	-2.59836	3.6471e-07	8.51232e-06	0.0364057	VPS5_SCHPO ame: Full=Vacuolar sorting-associated vps5
ZFG-16-14_01_21399_CGATGT_L001_R1_001_(paired)_trimmed_(paired)_contig_2662	-2.61783	4.55422e-07	1.04627e-05	0.0454606	KAD8_XENTR ame: Full=Adenylate kinase 8 Short=AK 8 ame: Full=ATP-AMP transphosphorylase 8
ZFG-16-14_01_21399_CGATGT_L001_R1_001_(paired)_trimmed_(paired)_contig_3643	-2.63008	3.47174e-07	8.1274e-06	0.0346552	PPDK_CLOSY ame: Full= phosphate dikinase ame: Full= orthophosphate dikinase
ZFG-16-14_01_21399_CGATGT_L001_R1_001_(paired)_trimmed_(paired)_contig_565	-2.64556	2.34755e-07	5.64119e-06	0.0234335	NEUL_RABIT ame: Full= mitochondrial ame: Full=Microsomal endopeptidase Short=MEP ame: Full=Mitochondrial oligopeptidase M ame: Full=Neurotensin endopeptidase Flags: Precursor
ZFG-16-14_01_21399_CGATGT_L001_R1_001_(paired)_trimmed_(paired)_contig_1352	-2.65397	2.65938e-07	6.33108e-06	0.0265462	PP2C1_PARTE ame: Full= phosphatase 2C 1 Short=PP2C 1
ZFG-16-14_01_21399_CGATGT_L001_R1_001_(paired)_trimmed_(paired)_contig_5037	-2.67516	1.19922e-07	3.01682e-06	0.0119707	CBPA4_HUMAN ame: Full=Carboxypeptidase A4 ame: Full=Carboxypeptidase A3 Flags: Precursor
ZFG-16-14_01_21399_CGATGT_L001_R1_001_(paired)_trimmed_(paired)_contig_1993	-2.69316	1.89862e-07	4.63834e-06	0.0189523	ETFD_CAEEL ame: Full=Electron transfer flavo -ubiquinone mitochondrial Short=ETF-QO Short=ETF-ubiquinone oxidoreductase ame: Full=Electron-transferring-flavo dehydrogenase Short=ETF dehydrogenase ame: Full=Lethal 721 Flags: Precursor
ZFG-16-14_01_21399_CGATGT_L001_R1_001_(paired)_trimmed_(paired)_contig_344	-2.71476	4.91134e-07	1.12161e-05	0.0490255	ASM_BOVIN ame: Full=Sphingomyelin phosphodiesterase ame: Full=Acid sphingomyelinase Short=aSMase Flags: Precursor
ZFG-16-14_01_21399_CGATGT_L001_R1_001_(paired)_trimmed_(paired)_contig_1096	-2.72508	2.06455e-07	5.00451e-06	0.0206086	PROF_TETPY ame: Full=Profilin
ZFG-16-14_01_21399_CGATGT_L001_R1_001_(paired)_trimmed_(paired)_contig_1901	-2.73209	2.87725e-07	6.82534e-06	0.028721	BIG_ARATH ame: Full=Auxin transport BIG ame: Full= ATTENUATED SHADE AVOIDANCE 1 ame: Full= CORYMBOSA1 ame: Full= DARK OVER-EXPRESSION OF CAB 1 ame: Full= LOW PHOSPHATE-RESISTANT ROOT 1 ame: Full= TRANSPORT INHIBITOR RESPONSE 3 ame: Full= UMBRELLA 1
ZFG-16-14_01_21399_CGATGT_L001_R1_001_(paired)_trimmed_(paired)_contig_2094	-2.75462	1.17136e-07	2.95493e-06	0.0116927	IFT74_MOUSE ame: Full=Intraflagellar transport 74 homolog ame: Full=Capillary morphogenesis gene 1 Short=CMG-1 ame: Full=Coiled-coil domain-containing 2
ZFG-16-14_01_21399_CGATGT_L001_R1_001_(paired)_trimmed_(paired)_contig_2594	-2.75495	2.17607e-07	5.25441e-06	0.0217217	PSA6B_ARATH ame: Full=Proteasome subunit alpha type-6-B ame: Full=20S proteasome subunit alpha A-2 ame: Full=Proteasome subunit alpha type-1
ZFG-16-14_01_21399_CGATGT_L001_R1_001_(paired)_trimmed_(paired)_contig_696	-2.76548	9.19424e-08	2.37091e-06	0.00917778	TCPH_TETPY ame: Full=T-complex 1 subunit eta Short=TCP-1-eta ame: Full=CCT-eta
ZFG-16-14_01_21399_CGATGT_L001_R1_001_(paired)_trimmed_(paired)_contig_1670	-2.76702	1.03325e-07	2.63583e-06	0.010314	TM41A_MOUSE ame: Full=Transmembrane 41A Flags: Precursor
ZFG-16-14_01_21399_CGATGT_L001_R1_001_(paired)_trimmed_(paired)_contig_7859	-2.77217	4.63719e-07	1.06387e-05	0.0462889	MARH7_HUMAN ame: Full=E3 ubiquitin- ligase MARCH7 ame: Full=Axotrophin ame: Full=Membrane-associated RING finger 7 ame: Full=Membrane-associated RING-CH VII Short=MARCH-VII ame: Full=RING finger 177 ame: Full=RING-type E3 ubiquitin transferase MARCH7
ZFG-16-14_01_21399_CGATGT_L001_R1_001_(paired)_trimmed_(paired)_contig_2269	-2.77635	8.33852e-08	2.16704e-06	0.00832359	AMPA_PELCD ame: Full=Probable cytosol aminopeptidase ame: Full=Leucine aminopeptidase Short=LAP ame: Full=Leucyl aminopeptidase
ZFG-16-14_01_21399_CGATGT_L001_R1_001_(paired)_trimmed_(paired)_contig_1653	-2.78189	7.64421e-08	1.99491e-06	0.00763053	DYL2_DROME ame: Full=Dynein light chain cytoplasmic ame: Full=8 kDa dynein light chain
ZFG-16-14_01_21399_CGATGT_L001_R1_001_(paired)_trimmed_(paired)_contig_3252	-2.78602	3.69545e-07	8.61676e-06	0.0368883	GSTT2_HUMAN ame: Full=Glutathione S-transferase theta-2B ame: Full=GST class-theta-2 ame: Full=Glutathione S-transferase theta-2
ZFG-16-14_01_21399_CGATGT_L001_R1_001_(paired)_trimmed_(paired)_contig_1250	-2.81778	3.72443e-07	8.67622e-06	0.0371776	PSB7A_ARATH ame: Full=Proteasome subunit beta type-7-A ame: Full=20S proteasome beta subunit B-1 ame: Full=Proteasome component FA ame: Full=Proteasome component FB ame: Full=Proteasome subunit beta type-2 Flags: Precursor
ZFG-16-14_01_21399_CGATGT_L001_R1_001_(paired)_trimmed_(paired)_contig_6270	-2.81853	3.30651e-07	7.76062e-06	0.0330059	XRP2_MOUSE ame: Full= XRP2
ZFG-16-14_01_21399_CGATGT_L001_R1_001_(paired)_trimmed_(paired)_contig_4096	-2.82146	4.33215e-08	1.17192e-06	0.00432439	PSA7_CARAU ame: Full=Proteasome subunit alpha type-7 ame: Full=Proteasome subunit alpha 4
ZFG-16-14_01_21399_CGATGT_L001_R1_001_(paired)_trimmed_(paired)_contig_1893	-2.82654	9.22158e-08	2.37734e-06	0.00920507	HUWE1_RAT ame: Full=E3 ubiquitin- ligase HUWE1 ame: Full= UBA and WWE domain-containing 1 ame: Full=HECT-type E3 ubiquitin transferase HUWE1 ame: Full=Upstream regulatory element-binding 1 Short=URE-B1 Short=URE-binding 1
ZFG-16-14_01_21399_CGATGT_L001_R1_001_(paired)_trimmed_(paired)_contig_568	-2.8316	1.05528e-07	2.68516e-06	0.0105339	MMSA_MOUSE ame: Full=Methylmalonate-semialdehyde dehydrogenase [acylating] mitochondrial Short=MMSDH Short=Malonate-semialdehyde dehydrogenase
ZFG-16-14_01_21399_CGATGT_L001_R1_001_(paired)_trimmed_(paired)_contig_7587	-2.83805	1.77476e-07	4.35601e-06	0.0177159	PUX1_ARATH ame: Full=Plant UBX domain-containing 1 Short=PUX1 ame: Full=CDC48-interacting UBX-domain 1
ZFG-16-14_01_21399_CGATGT_L001_R1_001_(paired)_trimmed_(paired)_contig_6149	-2.85978	4.49205e-07	1.03294e-05	0.04484	DC1L2_MOUSE ame: Full=Cytoplasmic dynein 1 light intermediate chain 2 ame: Full=Dynein light intermediate chain cytosolic
ZFG-16-14_01_21399_CGATGT_L001_R1_001_(paired)_trimmed_(paired)_contig_2805	-2.8664	6.77413e-08	1.78558e-06	0.006762	VHAA3_ARATH ame: Full=V-type proton ATPase subunit a3 Short=V-ATPase subunit a3 ame: Full=V-type proton ATPase 95 kDa subunit a isoform 3 Short=V-ATPase 95 kDa isoform a3 ame: Full=Vacuolar H(+)-ATPase subunit a isoform 3 ame: Full=Vacuolar proton pump subunit a3 ame: Full=Vacuolar proton translocating ATPase 95 kDa subunit a isoform 3
ZFG-16-14_01_21399_CGATGT_L001_R1_001_(paired)_trimmed_(paired)_contig_297	-2.86668	3.07879e-07	7.27404e-06	0.0307328	PPT1_CAEEL ame: Full=Palmitoyl- thioesterase 1 Short=PPT-1 ame: Full=Palmitoyl- hydrolase 1 Flags: Precursor
ZFG-16-14_01_21399_CGATGT_L001_R1_001_(paired)_trimmed_(paired)_contig_4076	-2.87249	1.62983e-08	4.67369e-07	0.00162691	ABCB1_DICDI ame: Full=ABC transporter B family member 1 ame: Full=ABC transporter
ZFG-16-14_01_21399_CGATGT_L001_R1_001_(paired)_trimmed_(paired)_contig_3314	-2.8748	5.32474e-08	1.42346e-06	0.00531521	PSB5A_ARATH ame: Full=Proteasome subunit beta type-5-A ame: Full=20S proteasome beta subunit E-1 ame: Full=Proteasome component E ame: Full=Proteasome epsilon-1 chain Flags: Precursor
ZFG-16-14_01_21399_CGATGT_L001_R1_001_(paired)_trimmed_(paired)_contig_1193	-2.87751	2.76767e-08	7.68062e-07	0.00276272	Y2449_MYCTU ame: Full= trans-acting enoyl reductase Rv2449c
ZFG-16-14_01_21399_CGATGT_L001_R1_001_(paired)_trimmed_(paired)_contig_1345	-2.87883	1.78344e-07	4.37622e-06	0.0178025	EMAL6_HUMAN ame: Full=Echinoderm microtubule-associated -like 6 Short=EMAP-6 ame: Full=Echinoderm microtubule-associated -like 5-like
ZFG-16-14_01_21399_CGATGT_L001_R1_001_(paired)_trimmed_(paired)_contig_2235	-2.87909	4.90498e-08	1.31689e-06	0.0048962	CFA45_CHLRE ame: Full=Cilia- and flagella-associated 45 ame: Full=Flagellum-associated 45
ZFG-16-14_01_21399_CGATGT_L001_R1_001_(paired)_trimmed_(paired)_contig_1297	-2.88035	3.59308e-08	9.82914e-07	0.00358665	PI5K6_ARATH ame: Full=Phosphatidylinositol 4-phosphate 5-kinase 6 Short= 5K6 ame: Full=1-phosphatidylinositol 4-phosphate kinase 6 ame: Full=Diphosphoinositide kinase 6 ame: Full= ns(4)P-5-kinase 6
ZFG-16-14_01_21399_CGATGT_L001_R1_001_(paired)_trimmed_(paired)_contig_1914	-2.90487	2.926e-08	8.08181e-07	0.00292076	TCPG_TETPY ame: Full=T-complex 1 subunit gamma Short=TCP-1-gamma ame: Full=CCT-gamma
ZFG-16-14_01_21399_CGATGT_L001_R1_001_(paired)_trimmed_(paired)_contig_596	-2.92793	6.07208e-08	1.61209e-06	0.00606122	ACBG2_XENLA ame: Full=Long-chain-fatty-acid-- ligase ACSBG2 ame: Full=Acyl- synthetase bubblegum family member 2
ZFG-16-14_01_21399_CGATGT_L001_R1_001_(paired)_trimmed_(paired)_contig_2922	-2.93177	1.05037e-07	2.67405e-06	0.0104849	DYH7_HUMAN ame: Full=Dynein heavy chain axonemal ame: Full=Axonemal beta dynein heavy chain 7 ame: Full=Ciliary dynein heavy chain 7 ame: Full=Dynein heavy chain 2 ame: Full=hDHC2
ZFG-16-14_01_21399_CGATGT_L001_R1_001_(paired)_trimmed_(paired)_contig_1616	-2.93212	1.15077e-08	3.37559e-07	0.00114871	RU2A_YARLI ame: Full=U2 small nuclear ribonucleo A Short=U2 snRNP A
ZFG-16-14_01_21399_CGATGT_L001_R1_001_(paired)_trimmed_(paired)_contig_866	-2.9477	2.20422e-08	6.19097e-07	0.00220027	HUTH_BOVIN ame: Full=Histidine ammonia-lyase Short=Histidase
ZFG-16-14_01_21399_CGATGT_L001_R1_001_(paired)_trimmed_(paired)_contig_3382	-2.95003	4.82655e-08	1.29723e-06	0.00481791	SMUF1_MOUSE ame: Full=E3 ubiquitin- ligase SMURF1 ame: Full=HECT-type E3 ubiquitin transferase SMURF1 ame: Full=SMAD ubiquitination regulatory factor 1 ame: Full=SMAD-specific E3 ubiquitin- ligase 1
ZFG-16-14_01_21399_CGATGT_L001_R1_001_(paired)_trimmed_(paired)_contig_91	-2.95252	1.08492e-07	2.75566e-06	0.0108298	CATD_CLUHA ame: Full=Cathepsin D Flags: Precursor
ZFG-16-14_01_21399_CGATGT_L001_R1_001_(paired)_trimmed_(paired)_contig_252	-2.96111	7.80314e-09	2.35322e-07	0.000778917	ERLN2_DANRE ame: Full=Erlin-2 ame: Full=Endoplasmic reticulum lipid raft-associated 2
ZFG-16-14_01_21399_CGATGT_L001_R1_001_(paired)_trimmed_(paired)_contig_1834	-2.96273	8.94538e-09	2.66899e-07	0.000892936	CSN2_ARATH ame: Full=COP9 signalosome complex subunit 2 Short=Signalosome subunit 2 ame: Full= FUSCA 12
ZFG-16-14_01_21399_CGATGT_L001_R1_001_(paired)_trimmed_(paired)_contig_2127	-2.97213	3.2661e-09	1.04195e-07	0.000326025	ABCG2_MACMU ame: Full=ATP-binding cassette sub-family G member 2 ame: Full=Urate exporter ame: CD_antigen=CD338
ZFG-16-14_01_21399_CGATGT_L001_R1_001_(paired)_trimmed_(paired)_contig_2	-2.97605	4.06526e-07	9.40874e-06	0.0405799	G3P2_MUCCL ame: Full=Glyceraldehyde-3-phosphate dehydrogenase 2 Short=GAPDH 2
ZFG-16-14_01_21399_CGATGT_L001_R1_001_(paired)_trimmed_(paired)_contig_372	-2.98468	4.57309e-07	1.04989e-05	0.0456491	CCB23_ARATH ame: Full=Cyclin-B2-3 ame: Full=G2 mitotic-specific cyclin-B2-3 Short= 2 3
ZFG-16-14_01_21399_CGATGT_L001_R1_001_(paired)_trimmed_(paired)_contig_4651	-2.98724	2.5865e-07	6.17004e-06	0.0258187	UCP3_PIG ame: Full=Mitochondrial uncoupling 3 Short=UCP 3 ame: Full=Solute carrier family 25 member 9
ZFG-16-14_01_21399_CGATGT_L001_R1_001_(paired)_trimmed_(paired)_contig_4299	-2.9939	2.95751e-09	9.48045e-08	0.000295221	RSH4A_MOUSE ame: Full=Radial spoke head 4 homolog A ame: Full=Radial spoke head 3
ZFG-16-14_01_21399_CGATGT_L001_R1_001_(paired)_trimmed_(paired)_contig_5417	-3.00954	1.60061e-08	4.59517e-07	0.00159774	PSD1B_ARATH ame: Full=26S proteasome non-ATPase regulatory subunit 1 homolog B ame: Full=26S proteasome regulatory subunit RPN2b Short= 2b ame: Full=26S proteasome regulatory subunit S1 homolog B
ZFG-16-14_01_21399_CGATGT_L001_R1_001_(paired)_trimmed_(paired)_contig_643	-3.02202	8.66569e-09	2.59531e-07	0.000865018	PSD2A_ARATH ame: Full=26S proteasome non-ATPase regulatory subunit 2 homolog A ame: Full=26S proteasome regulatory subunit RPN1a Short= 1a ame: Full=26S proteasome regulatory subunit S2 homolog A
ZFG-16-14_01_21399_CGATGT_L001_R1_001_(paired)_trimmed_(paired)_contig_8419	-3.02277	1.18977e-07	2.99457e-06	0.0118764	APGM_METKA ame: Full=2,3-bisphosphoglycerate-independent phosphoglycerate mutase Short=BPG-independent PGAM Short=Phosphoglyceromutase Short=aPGAM
ZFG-16-14_01_21399_CGATGT_L001_R1_001_(paired)_trimmed_(paired)_contig_457	-3.02472	9.25278e-09	2.75051e-07	0.000923622	TCPZA_ARATH ame: Full=T-complex 1 subunit zeta 1 Short=TCP-1-zeta 1 ame: Full=CCT-zeta 1 ame: Full=Chaperonin CCT6A
ZFG-16-14_01_21399_CGATGT_L001_R1_001_(paired)_trimmed_(paired)_contig_5241	-3.02673	1.38783e-08	4.02367e-07	0.00138535	GSTUP_ARATH ame: Full=Glutathione S-transferase U25 Short= 25 ame: Full=GST class-tau member 25
ZFG-16-14_01_21399_CGATGT_L001_R1_001_(paired)_trimmed_(paired)_contig_2226	-3.02803	6.05906e-09	1.85585e-07	0.000604821	KCAB_SCHPO ame: Full= voltage-gated potassium channel subunit beta ame: Full=K(+) channel subunit beta
ZFG-16-14_01_21399_CGATGT_L001_R1_001_(paired)_trimmed_(paired)_contig_1619	-3.03602	2.51328e-07	6.00989e-06	0.0250878	HUWE1_RAT ame: Full=E3 ubiquitin- ligase HUWE1 ame: Full= UBA and WWE domain-containing 1 ame: Full=HECT-type E3 ubiquitin transferase HUWE1 ame: Full=Upstream regulatory element-binding 1 Short=URE-B1 Short=URE-binding 1
ZFG-16-14_01_21399_CGATGT_L001_R1_001_(paired)_trimmed_(paired)_contig_5951	-3.05014	8.78393e-08	2.27509e-06	0.00876821	HERC2_DROME ame: Full=Probable E3 ubiquitin- ligase HERC2 ame: Full=HECT domain and RCC1-like domain-containing 2 ame: Full=HECT-type E3 ubiquitin transferase HERC2
ZFG-16-14_01_21399_CGATGT_L001_R1_001_(paired)_trimmed_(paired)_contig_1740	-3.05061	1.93169e-07	4.71219e-06	0.0192823	HFA1E_ARATH ame: Full=Heat stress transcription factor A-1e Short= sfA1e ame: Full= sf-06 ame: Full=Heat shock factor 2 Short=HSF 2 ame: Full=Heat shock transcription factor 2 Short=HSTF 2
ZFG-16-14_01_21399_CGATGT_L001_R1_001_(paired)_trimmed_(paired)_contig_4742	-3.05364	1.23376e-07	3.09669e-06	0.0123155	GST3_CAEEL ame: Full=Glutathione S-transferase 3 ame: Full= 3 ame: Full=GST class-sigma
ZFG-16-14_01_21399_CGATGT_L001_R1_001_(paired)_trimmed_(paired)_contig_2563	-3.05614	1.35727e-08	3.94077e-07	0.00135484	CCPR_NEUCR ame: Full=Cytochrome c mitochondrial Short=CCP Flags: Precursor
ZFG-16-14_01_21399_CGATGT_L001_R1_001_(paired)_trimmed_(paired)_contig_2398	-3.05747	3.81381e-09	1.2036e-07	0.000380699	IQCA1_HUMAN ame: Full=IQ and AAA domain-containing 1
ZFG-16-14_01_21399_CGATGT_L001_R1_001_(paired)_trimmed_(paired)_contig_1147	-3.05948	7.57736e-09	2.28998e-07	0.00075638	DEK1_ORYSJ ame: Full=Calpain-type cysteine protease ADL1 ame: Full=Phytocalpain ADL1 ame: Full= ADAXIALIZED LEAF1 ame: Full= DEFECTIVE KERNEL 1 Short= 1 ame: Full= SHOOTLESS 3 Flags: Precursor
ZFG-16-14_01_21399_CGATGT_L001_R1_001_(paired)_trimmed_(paired)_contig_968	-3.06249	7.10842e-08	1.86743e-06	0.0070957	PDIA6_CAEEL ame: Full=Probable disulfide-isomerase A6 Flags: Precursor
ZFG-16-14_01_21399_CGATGT_L001_R1_001_(paired)_trimmed_(paired)_contig_2192	-3.06447	2.03632e-08	5.76481e-07	0.00203267	FLA10_CHLRE ame: Full=Kinesin FLA10 ame: Full= KHP1
ZFG-16-14_01_21399_CGATGT_L001_R1_001_(paired)_trimmed_(paired)_contig_1206	-3.06726	6.78793e-09	2.06516e-07	0.000677578	DEOC_MOUSE ame: Full=Deoxyribose-phosphate aldolase Short=DERA ame: Full=2-deoxy-D-ribose 5-phosphate aldolase ame: Full=Phosphodeoxyriboaldolase Short=Deoxyriboaldolase
ZFG-16-14_01_21399_CGATGT_L001_R1_001_(paired)_trimmed_(paired)_contig_3958	-3.07175	3.56758e-07	8.33808e-06	0.0356119	AL3A1_RAT ame: Full=Aldehyde dimeric NADP-preferring ame: Full=Aldehyde dehydrogenase family 3 member A1 ame: Full=HTC-ALDH ame: Full=Tumor-associated aldehyde dehydrogenase
ZFG-16-14_01_21399_CGATGT_L001_R1_001_(paired)_trimmed_(paired)_contig_3000	-3.07504	1.71426e-08	4.90032e-07	0.00171119	CFA57_HUMAN ame: Full=Cilia- and flagella-associated 57 ame: Full=WD repeat-containing 65
ZFG-16-14_01_21399_CGATGT_L001_R1_001_(paired)_trimmed_(paired)_contig_939	-3.08716	5.44367e-08	1.45409e-06	0.00543392	PI5K1_ARATH ame: Full=Phosphatidylinositol 4-phosphate 5-kinase 1 Short= 5K1 ame: Full=1-phosphatidylinositol 4-phosphate kinase 1 ame: Full=Diphosphoinositide kinase 1 ame: Full= ns(4)P-5-kinase 1
ZFG-16-14_01_21399_CGATGT_L001_R1_001_(paired)_trimmed_(paired)_contig_3080	-3.09068	9.45278e-09	2.80662e-07	0.000943586	TKFC_MOUSE ame: Full=Triokinase FMN cyclase ame: Full=Bifunctional ATP-dependent dihydroxyacetone kinase FAD-AMP lyase (cyclizing) Includes: ame: Full=ATP-dependent dihydroxyacetone kinase Short=DHA kinase ame: Full=Glycerone kinase ame: Full=Triokinase ame: Full=Triose kinase Includes: ame: Full=FAD-AMP lyase (cyclizing) ame: Full=FAD-AMP lyase (cyclic FMN forming) ame: Full=FMN cyclase
ZFG-16-14_01_21399_CGATGT_L001_R1_001_(paired)_trimmed_(paired)_contig_7663	-3.09228	3.77402e-07	8.7815e-06	0.0376726	USP9X_MOUSE ame: Full=Probable ubiquitin carboxyl-terminal hydrolase FAF-X ame: Full=Deubiquitinating enzyme FAF-X ame: Full=Fat facets homolog ame: Full=Fat facets - X-linked ame: Full=Ubiquitin carboxyl-terminal hydrolase FAM ame: Full=Ubiquitin thioesterase FAF-X ame: Full=Ubiquitin-specific protease X chromosome ame: Full=Ubiquitin-specific-processing protease FAF-X
ZFG-16-14_01_21399_CGATGT_L001_R1_001_(paired)_trimmed_(paired)_contig_1666	-3.09812	3.87522e-08	1.05518e-06	0.00386829	CML25_ARATH ame: Full=Probable calcium-binding CML25 ame: Full=Calmodulin 25
ZFG-16-14_01_21399_CGATGT_L001_R1_001_(paired)_trimmed_(paired)_contig_2676	-3.10306	9.149e-08	2.36046e-06	0.00913262	NRK1_HUMAN ame: Full=Nicotinamide riboside kinase 1 Short=NRK 1 Short= -K 1 ame: Full=Nicotinic acid riboside kinase 1 ame: Full=Ribosylnicotinamide kinase 1 Short=RNK 1 ame: Full=Ribosylnicotinic acid kinase 1
ZFG-16-14_01_21399_CGATGT_L001_R1_001_(paired)_trimmed_(paired)_contig_208	-3.10593	1.07207e-08	3.16053e-07	0.00107016	KAD1_RAT ame: Full=Adenylate kinase isoenzyme 1 Short=AK 1 ame: Full=ATP-AMP transphosphorylase 1 ame: Full=ATP:AMP phosphotransferase ame: Full=Adenylate monophosphate kinase ame: Full=Myokinase
ZFG-16-14_01_21399_CGATGT_L001_R1_001_(paired)_trimmed_(paired)_contig_2292	-3.12296	9.33186e-08	2.40391e-06	0.00931516	DYHC1_MOUSE ame: Full=Cytoplasmic dynein 1 heavy chain 1 ame: Full=Cytoplasmic dynein heavy chain 1 ame: Full=Dynein heavy cytosolic
ZFG-16-14_01_21399_CGATGT_L001_R1_001_(paired)_trimmed_(paired)_contig_345	-3.17648	2.52531e-09	8.19235e-08	0.000252079	IQCAL_RAT ame: Full=IQ and AAA domain-containing 1-like ame: Full= IQCA1P1
ZFG-16-14_01_21399_CGATGT_L001_R1_001_(paired)_trimmed_(paired)_contig_737	-3.19376	9.01767e-08	2.33019e-06	0.00900153	UBC4_SCHPO ame: Full=Ubiquitin-conjugating enzyme E2 4 ame: Full=E2 ubiquitin-conjugating enzyme 4 ame: Full=Ubiquitin carrier 4 ame: Full=Ubiquitin- ligase 4
ZFG-16-14_01_21399_CGATGT_L001_R1_001_(paired)_trimmed_(paired)_contig_311	-3.19673	1.68582e-09	5.61121e-08	0.00016828	PI5K1_ARATH ame: Full=Phosphatidylinositol 4-phosphate 5-kinase 1 Short= 5K1 ame: Full=1-phosphatidylinositol 4-phosphate kinase 1 ame: Full=Diphosphoinositide kinase 1 ame: Full= ns(4)P-5-kinase 1
ZFG-16-14_01_21399_CGATGT_L001_R1_001_(paired)_trimmed_(paired)_contig_4375	-3.19841	2.01199e-08	5.7024e-07	0.00200838	POC1A_XENLA ame: Full=POC1 centriolar homolog A ame: Full=Pat-interacting 2 Short=Pix2 Short=xPix2 ame: Full=WD repeat-containing 51A
ZFG-16-14_01_21399_CGATGT_L001_R1_001_(paired)_trimmed_(paired)_contig_4338	-3.20956	1.7826e-08	5.08692e-07	0.00177941	NLRC3_MOUSE ame: Full= NLRC3
ZFG-16-14_01_21399_CGATGT_L001_R1_001_(paired)_trimmed_(paired)_contig_792	-3.21137	2.41873e-09	7.85991e-08	0.00024144	AL121_ARATH ame: Full=Delta-1-pyrroline-5-carboxylate dehydrogenase mitochondrial Short= 5CDH Short=P5C dehydrogenase ame: Full=Aldehyde dehydrogenase family 12 member A1 ame: Full=L-glutamate gamma-semialdehyde dehydrogenase Flags: Precursor
ZFG-16-14_01_21399_CGATGT_L001_R1_001_(paired)_trimmed_(paired)_contig_2261	-3.21318	3.64725e-07	8.51232e-06	0.0364072	KAD8_XENLA ame: Full=Adenylate kinase 8 Short=AK 8 ame: Full=ATP-AMP transphosphorylase 8
ZFG-16-14_01_21399_CGATGT_L001_R1_001_(paired)_trimmed_(paired)_contig_5357	-3.21806	2.28328e-09	7.45565e-08	0.000227919	Y9955_DICDI ame: Full=Probable serine threonine- kinase DDB_G0267514
ZFG-16-14_01_21399_CGATGT_L001_R1_001_(paired)_trimmed_(paired)_contig_2644	-3.22357	2.11406e-09	6.94145e-08	0.000211028	PSD7B_ARATH ame: Full=26S proteasome non-ATPase regulatory subunit 7 homolog B ame: Full=26S proteasome regulatory subunit RPN8b Short= 8b ame: Full= MATERNAL EFFECT EMBRYO ARREST 34
ZFG-16-14_01_21399_CGATGT_L001_R1_001_(paired)_trimmed_(paired)_contig_369	-3.22898	1.29644e-09	4.36318e-08	0.000129412	USP_ORYSI ame: Full=UDP-sugar pyrophosphorylase
ZFG-16-14_01_21399_CGATGT_L001_R1_001_(paired)_trimmed_(paired)_contig_3902	-3.23273	2.15075e-08	6.06314e-07	0.0021469	DYH7_HUMAN ame: Full=Dynein heavy chain axonemal ame: Full=Axonemal beta dynein heavy chain 7 ame: Full=Ciliary dynein heavy chain 7 ame: Full=Dynein heavy chain 2 ame: Full=hDHC2
ZFG-16-14_01_21399_CGATGT_L001_R1_001_(paired)_trimmed_(paired)_contig_4298	-3.23803	6.80377e-09	2.06934e-07	0.000679159	2AAA_ARATH ame: Full=Serine threonine- phosphatase 2A 65 kDa regulatory subunit A alpha isoform Short= alpha Short= subunit alpha isoform Short=PR-65 A ame: Full= ROOTS CURL IN NAPHTHYLPHTHALAMIC ACID 1 ame: Full= enhancer of ethylene-response 1
ZFG-16-14_01_21399_CGATGT_L001_R1_001_(paired)_trimmed_(paired)_contig_1273	-3.24179	1.29103e-08	3.75828e-07	0.00128871	NPL4_RAT ame: Full=Nuclear localization 4 homolog Short= NPL4
ZFG-16-14_01_21399_CGATGT_L001_R1_001_(paired)_trimmed_(paired)_contig_1878	-3.24242	4.91522e-10	1.75167e-08	4.90642e-05	KDM4A_MOUSE ame: Full=Lysine-specific demethylase 4A ame: Full= domain-containing histone demethylation 3A ame: Full=Jumonji domain-containing 2A
ZFG-16-14_01_21399_CGATGT_L001_R1_001_(paired)_trimmed_(paired)_contig_1903	-3.25784	2.8336e-07	6.72499e-06	0.0282853	ARSM_PSEA4 ame: Full=Arsenite methyltransferase
ZFG-16-14_01_21399_CGATGT_L001_R1_001_(paired)_trimmed_(paired)_contig_197	-3.26822	3.32327e-09	1.05917e-07	0.000331732	DGK5_CAEEL ame: Full= diacylglycerol kinase Short=DAG kinase ame: Full=Diglyceride kinase Short=DGK
ZFG-16-14_01_21399_CGATGT_L001_R1_001_(paired)_trimmed_(paired)_contig_4327	-3.27074	6.30409e-10	2.2111e-08	6.2928e-05	MA2B1_FELCA ame: Full=Lysosomal alpha-mannosidase Short=Laman ame: Full=Lysosomal acid alpha-mannosidase ame: Full=Mannosidase alpha class 2B member 1 ame: Full=Mannosidase alpha-B Flags: Precursor
ZFG-16-14_01_21399_CGATGT_L001_R1_001_(paired)_trimmed_(paired)_contig_6733	-3.27389	1.87824e-07	4.59305e-06	0.0187488	TTL3C_TETTS ame: Full=Tubulin glycylase 3C
ZFG-16-14_01_21399_CGATGT_L001_R1_001_(paired)_trimmed_(paired)_contig_4017	-3.29558	5.79343e-08	1.54338e-06	0.00578306	TTL3D_TETTS ame: Full=Tubulin glycylase 3D
ZFG-16-14_01_21399_CGATGT_L001_R1_001_(paired)_trimmed_(paired)_contig_2852	-3.30294	2.16683e-09	7.09861e-08	0.000216295	TBC31_BOVIN ame: Full=TBC1 domain family member 31 ame: Full=WD repeat-containing 67
ZFG-16-14_01_21399_CGATGT_L001_R1_001_(paired)_trimmed_(paired)_contig_1561	-3.31163	3.56446e-09	1.12955e-07	0.000355808	GGPPS_YEAST ame: Full=Geranylgeranyl pyrophosphate synthase Short=GGPP synthase Short=GGPPSase ame: Full=(2E,6E)-farnesyl diphosphate synthase ame: Full=BET2 suppressor 1 ame: Full=Dimethylallyltranstransferase ame: Full=Farnesyl diphosphate synthase ame: Full=Farnesyltranstransferase ame: Full=Geranylgeranyl diphosphate synthase ame: Full=Geranyltranstransferase
ZFG-16-14_01_21399_CGATGT_L001_R1_001_(paired)_trimmed_(paired)_contig_2087	-3.32817	1.71822e-09	5.71523e-08	0.000171514	TSN1_ARATH ame: Full=Ribonuclease TUDOR 1 Short= udor1 Short=TUDOR-SN 1
ZFG-16-14_01_21399_CGATGT_L001_R1_001_(paired)_trimmed_(paired)_contig_894	-3.32881	4.1372e-09	1.29705e-07	0.00041298	FIMB_YEAST ame: Full=Fimbrin ame: Full=ABP67
ZFG-16-14_01_21399_CGATGT_L001_R1_001_(paired)_trimmed_(paired)_contig_5404	-3.32898	3.3878e-07	7.93836e-06	0.0338174	UN103_CAEEL ame: Full=Potassium voltage-gated channel unc-103 ame: Full=Ether-a-go-go-related gene potassium channel homolog Short=ERG homolog Short=Eag-related homolog Short=Ether-a-go-go-related homolog ame: Full=Uncoordinated 103
ZFG-16-14_01_21399_CGATGT_L001_R1_001_(paired)_trimmed_(paired)_contig_118	-3.33965	6.19318e-10	2.1745e-08	6.18209e-05	G6PI1_CLAMI ame: Full=Glucose-6-phosphate cytosolic 1 Short=GPI ame: Full=Phosphoglucose isomerase Short=PGI ame: Full=Phosphohexose isomerase Short=PHI
ZFG-16-14_01_21399_CGATGT_L001_R1_001_(paired)_trimmed_(paired)_contig_3023	-3.34058	1.7483e-10	6.58555e-09	1.74517e-05	CFA70_HUMAN ame: Full=Cilia- and flagella-associated 70 ame: Full=Tetratricopeptide repeat 18 Short=TPR repeat 18
ZFG-16-14_01_21399_CGATGT_L001_R1_001_(paired)_trimmed_(paired)_contig_429	-3.34544	4.5604e-09	1.42213e-07	0.000455224	KPYK_EIMTE ame: Full=Pyruvate kinase Short=PK
ZFG-16-14_01_21399_CGATGT_L001_R1_001_(paired)_trimmed_(paired)_contig_694	-3.34637	6.40128e-10	2.24126e-08	6.38983e-05	CATZ_HUMAN ame: Full=Cathepsin Z ame: Full=Cathepsin P ame: Full=Cathepsin X Flags: Precursor
ZFG-16-14_01_21399_CGATGT_L001_R1_001_(paired)_trimmed_(paired)_contig_394	-3.34988	7.60971e-09	2.29906e-07	0.000759609	GST3_CAEEL ame: Full=Glutathione S-transferase 3 ame: Full= 3 ame: Full=GST class-sigma
ZFG-16-14_01_21399_CGATGT_L001_R1_001_(paired)_trimmed_(paired)_contig_891	-3.35192	5.91731e-10	2.08423e-08	5.90672e-05	UBP24_HUMAN ame: Full=Ubiquitin carboxyl-terminal hydrolase 24 ame: Full=Deubiquitinating enzyme 24 ame: Full=Ubiquitin thioesterase 24 ame: Full=Ubiquitin-specific-processing protease 24
ZFG-16-14_01_21399_CGATGT_L001_R1_001_(paired)_trimmed_(paired)_contig_4179	-3.36787	2.10446e-09	6.91246e-08	0.00021007	2ABB_ARATH ame: Full=Serine threonine phosphatase 2A 55 kDa regulatory subunit B beta isoform Short= beta Short= subunit beta isoform
ZFG-16-14_01_21399_CGATGT_L001_R1_001_(paired)_trimmed_(paired)_contig_6705	-3.37771	3.66398e-09	1.15908e-07	0.000365742	PRP2A_ORYSJ ame: Full=Poly [ADP-ribose] polymerase 2-A Short=PARP-2-A ame: Full=NAD(+) ADP-ribosyltransferase 2-A Short=ADPRT-2-A ame: Full=Poly
ZFG-16-14_01_21399_CGATGT_L001_R1_001_(paired)_trimmed_(paired)_contig_4187	-3.37803	1.80742e-07	4.4307e-06	0.0180418	DYH7_HUMAN ame: Full=Dynein heavy chain axonemal ame: Full=Axonemal beta dynein heavy chain 7 ame: Full=Ciliary dynein heavy chain 7 ame: Full=Dynein heavy chain 2 ame: Full=hDHC2
ZFG-16-14_01_21399_CGATGT_L001_R1_001_(paired)_trimmed_(paired)_contig_2525	-3.38447	3.51983e-09	1.11682e-07	0.000351353	ATL74_ARATH ame: Full=RING-H2 finger ATL74 ame: Full=RING-type E3 ubiquitin transferase ATL74
ZFG-16-14_01_21399_CGATGT_L001_R1_001_(paired)_trimmed_(paired)_contig_1991	-3.38499	4.99699e-10	1.7789e-08	4.98804e-05	RYR1_MOUSE ame: Full=Ryanodine receptor 1 Short=RYR-1 Short= 1 ame: Full=Skeletal muscle calcium release channel ame: Full=Skeletal muscle ryanodine receptor ame: Full=Skeletal muscle-type ryanodine receptor ame: Full=Type 1 ryanodine receptor
ZFG-16-14_01_21399_CGATGT_L001_R1_001_(paired)_trimmed_(paired)_contig_5857	-3.38671	2.57309e-08	7.17453e-07	0.00256848	PCYOX_RAT ame: Full=Prenylcysteine oxidase ame: Full=Chloride ion pump-associated 55 kDa Flags: Precursor
ZFG-16-14_01_21399_CGATGT_L001_R1_001_(paired)_trimmed_(paired)_contig_1244	-3.40961	3.68136e-07	8.58592e-06	0.0367477	GPT_DICDI ame: Full=UDP-N-acetylglucosamine--dolichyl-phosphate N-acetylglucosaminephosphotransferase ame: Full= c-1-P transferase Short=G1PT Short=GPT ame: Full=N-acetylglucosamine-1-phosphate transferase
ZFG-16-14_01_21399_CGATGT_L001_R1_001_(paired)_trimmed_(paired)_contig_1628	-3.41431	1.97563e-11	8.39904e-10	1.97209e-06	PARP_SARPE ame: Full=Poly [ADP-ribose] polymerase Short=PARP ame: Full=NAD(+) ADP-ribosyltransferase Short=ADPRT ame: Full=Poly
ZFG-16-14_01_21399_CGATGT_L001_R1_001_(paired)_trimmed_(paired)_contig_1062	-3.41486	1.52615e-09	5.09505e-08	0.000152342	SC5D_MOUSE ame: Full=Lathosterol oxidase ame: Full=C-5 sterol desaturase ame: Full=Delta(7)-sterol 5-desaturase ame: Full=Delta(7)-sterol C5(6)-desaturase ame: Full=Lathosterol 5-desaturase ame: Full=Sterol-C5-desaturase
ZFG-16-14_01_21399_CGATGT_L001_R1_001_(paired)_trimmed_(paired)_contig_296	-3.41932	3.0192e-10	1.1072e-08	3.01379e-05	GLNA_NICPL ame: Full=Glutamine synthetase ame: Full=Glutamate--ammonia ligase
ZFG-16-14_01_21399_CGATGT_L001_R1_001_(paired)_trimmed_(paired)_contig_1014	-3.43492	3.77567e-09	1.19232e-07	0.000376891	GBP2_MOUSE ame: Full=Guanylate-binding 2 ame: Full=GTP-binding 2 Short=GBP-2 Short=mGBP-2 Short=mGBP2 ame: Full=Guanine nucleotide-binding 2 ame: Full=Interferon-induced guanylate-binding 2 Flags: Precursor
ZFG-16-14_01_21399_CGATGT_L001_R1_001_(paired)_trimmed_(paired)_contig_4913	-3.43783	2.00809e-07	4.88187e-06	0.0200449	RD10B_DANRE ame: Full=Retinol dehydrogenase 10-B
ZFG-16-14_01_21399_CGATGT_L001_R1_001_(paired)_trimmed_(paired)_contig_708	-3.44849	8.04583e-09	2.42202e-07	0.000803143	BIP4_TOBAC ame: Full=Luminal-binding 4 Short= 4 ame: Full=78 kDa glucose-regulated homolog 4 Short=GRP-78-4 Flags: Precursor
ZFG-16-14_01_21399_CGATGT_L001_R1_001_(paired)_trimmed_(paired)_contig_969	-3.4536	3.92041e-09	1.2349e-07	0.00039134	THIO_COPCM ame: Full=Thioredoxin Short=Trx ame: Allergen=Cop c 2
ZFG-16-14_01_21399_CGATGT_L001_R1_001_(paired)_trimmed_(paired)_contig_346	-3.46133	2.83014e-07	6.71997e-06	0.0282507	PCSK5_MOUSE ame: Full=Pro convertase subtilisin kexin type 5 ame: Full=Pro convertase 5 Short=PC5 ame: Full=Pro convertase 6 Short=PC6 ame: Full=Subtilisin-like pro convertase 6 Short=SPC6 ame: Full=Subtilisin kexin-like protease PC5 Flags: Precursor
ZFG-16-14_01_21399_CGATGT_L001_R1_001_(paired)_trimmed_(paired)_contig_4045	-3.46357	2.02977e-08	5.74789e-07	0.00202613	APDG_EMENI ame: Full=Acyl- dehydrogenase apdG ame: Full=Aspyridones biosynthesis G
ZFG-16-14_01_21399_CGATGT_L001_R1_001_(paired)_trimmed_(paired)_contig_191	-3.4777	1.01328e-10	3.95257e-09	1.01146e-05	UBE2B_RAT ame: Full=Ubiquitin-conjugating enzyme E2 B ame: Full=E2 ubiquitin-conjugating enzyme B ame: Full=RAD6 homolog B Short=HR6B ame: Full=Ubiquitin carrier B ame: Full=Ubiquitin-conjugating enzyme E2(14k) ame: Full=Ubiquitin- ligase B
ZFG-16-14_01_21399_CGATGT_L001_R1_001_(paired)_trimmed_(paired)_contig_443	-3.48189	6.04018e-09	1.85063e-07	0.000602937	HCP_GEOMG ame: Full=Hydroxylamine reductase ame: Full=Hybrid-cluster Short=HCP ame: Full=Prismane
ZFG-16-14_01_21399_CGATGT_L001_R1_001_(paired)_trimmed_(paired)_contig_925	-3.48446	3.40089e-10	1.23853e-08	3.3948e-05	GLGB_YARLI ame: Full=1,4-alpha-glucan-branching enzyme ame: Full=Glycogen-branching enzyme
ZFG-16-14_01_21399_CGATGT_L001_R1_001_(paired)_trimmed_(paired)_contig_3079	-3.48708	3.87138e-10	1.40016e-08	3.86445e-05	DPP3_NEMVE ame: Full=Dipeptidyl peptidase 3 ame: Full=Dipeptidyl aminopeptidase III ame: Full=Dipeptidyl arylamidase III ame: Full=Dipeptidyl peptidase III Short=DPP III
ZFG-16-14_01_21399_CGATGT_L001_R1_001_(paired)_trimmed_(paired)_contig_1436	-3.49115	4.10786e-10	1.47979e-08	4.10051e-05	AARE2_ORYSJ ame: Full=Acylamino-acid-releasing enzyme 2 Short=AARE2
ZFG-16-14_01_21399_CGATGT_L001_R1_001_(paired)_trimmed_(paired)_contig_289	-3.49438	3.29984e-07	7.75043e-06	0.0329393	TBB1_PARTE ame: Full=Tubulin beta chain ame: Full=Beta-tubulin
ZFG-16-14_01_21399_CGATGT_L001_R1_001_(paired)_trimmed_(paired)_contig_4358	-3.49839	2.88758e-09	9.28611e-08	0.000288241	SYT5_ARATH ame: Full=Synaptotagmin-5 ame: Full= ame: Full=Synaptotagmin E
ZFG-16-14_01_21399_CGATGT_L001_R1_001_(paired)_trimmed_(paired)_contig_290	-3.5011	2.49356e-09	8.09198e-08	0.000248909	GILT_BOVIN ame: Full=Gamma-interferon-inducible lysosomal thiol reductase ame: Full=IFI30 Flags: Precursor
ZFG-16-14_01_21399_CGATGT_L001_R1_001_(paired)_trimmed_(paired)_contig_2380	-3.50756	3.008e-08	8.29453e-07	0.00300262	HKE41_CAEEL ame: Full=Histidine-rich membrane KE4 homolog 1
ZFG-16-14_01_21399_CGATGT_L001_R1_001_(paired)_trimmed_(paired)_contig_1703	-3.51178	2.007e-10	7.52029e-09	2.00341e-05	S6A13_MOUSE ame: Full=Sodium- and chloride-dependent GABA transporter 2 Short=GAT-2 ame: Full=Sodium- and chloride-dependent GABA transporter 3 Short=GAT-3 ame: Full=Solute carrier family 6 member 13
ZFG-16-14_01_21399_CGATGT_L001_R1_001_(paired)_trimmed_(paired)_contig_218	-3.54169	2.14931e-09	7.04584e-08	0.000214546	TBA_TETTH ame: Full=Tubulin alpha chain ame: Full=Alpha-tubulin Contains: ame: Full=Detyrosinated tubulin alpha chain
ZFG-16-14_01_21399_CGATGT_L001_R1_001_(paired)_trimmed_(paired)_contig_523	-3.54259	1.0849e-08	3.1955e-07	0.00108295	LEGU_CANEN ame: Full=Legumain ame: Full=Asparaginyl endopeptidase Flags: Precursor
ZFG-16-14_01_21399_CGATGT_L001_R1_001_(paired)_trimmed_(paired)_contig_2340	-3.56613	3.41225e-11	1.40983e-09	3.40614e-06	DYHC_PARTE ame: Full=Dynein heavy cytoplasmic ame: Full=DHC08 ame: Full=Dynein heavy cytosolic Short=DYHC
ZFG-16-14_01_21399_CGATGT_L001_R1_001_(paired)_trimmed_(paired)_contig_3621	-3.56682	1.21978e-08	3.56463e-07	0.0012176	HUTG_HAHCH ame: Full=Formimidoylglutamase ame: Full=Formiminoglutamase ame: Full=Formiminoglutamate hydrolase
ZFG-16-14_01_21399_CGATGT_L001_R1_001_(paired)_trimmed_(paired)_contig_611	-3.58151	1.22653e-11	5.35345e-10	1.22433e-06	PK2_DICDI ame: Full= kinase 2 Short=PK2
ZFG-16-14_01_21399_CGATGT_L001_R1_001_(paired)_trimmed_(paired)_contig_3037	-3.58204	1.36817e-09	4.59683e-08	0.000136572	ATTY_DICDI ame: Full=Tyrosine aminotransferase Short=TAT ame: Full=L-tyrosine:2-oxoglutarate aminotransferase
ZFG-16-14_01_21399_CGATGT_L001_R1_001_(paired)_trimmed_(paired)_contig_2332	-3.597	1.27824e-11	5.57429e-10	1.27596e-06	CSK22_CHICK ame: Full=Casein kinase II subunit alpha Short=CK II
ZFG-16-14_01_21399_CGATGT_L001_R1_001_(paired)_trimmed_(paired)_contig_4451	-3.59863	1.2972e-10	4.97076e-09	1.29488e-05	PKHL1_HUMAN ame: Full=Fibrocystin-L ame: Full=Polycystic kidney and hepatic disease 1 1 Short=PKHD1 1 Flags: Precursor
ZFG-16-14_01_21399_CGATGT_L001_R1_001_(paired)_trimmed_(paired)_contig_3912	-3.61882	1.43244e-08	4.14503e-07	0.00142987	XRCC5_HUMAN ame: Full=X-ray repair cross-complementing 5 ame: Full=86 kDa subunit of Ku antigen ame: Full=ATP-dependent DNA helicase 2 subunit 2 ame: Full=ATP-dependent DNA helicase II 80 kDa subunit ame: Full=CTC box-binding factor 85 kDa subunit Short=CTC85 Short=CTCBF ame: Full=DNA repair XRCC5 ame: Full=Ku80 ame: Full=Ku86 ame: Full=Lupus Ku autoantigen p86 ame: Full=Nuclear factor IV ame: Fu…
ZFG-16-14_01_21399_CGATGT_L001_R1_001_(paired)_trimmed_(paired)_contig_219	-3.61978	7.733e-11	3.06073e-09	7.71916e-06	IDHP_MEDSA ame: Full=Isocitrate dehydrogenase
ZFG-16-14_01_21399_CGATGT_L001_R1_001_(paired)_trimmed_(paired)_contig_4254	-3.63113	2.14653e-07	5.18936e-06	0.0214268	RDHE2_HUMAN ame: Full=Epidermal retinol dehydrogenase 2 Short=EPHD-2 Short=RDH-E2 ame: Full=Retinal short-chain dehydrogenase reductase 2 Short=retSDR2 ame: Full=Short-chain dehydrogenase reductase family 16C member 5
ZFG-16-14_01_21399_CGATGT_L001_R1_001_(paired)_trimmed_(paired)_contig_1685	-3.63888	7.21043e-08	1.89209e-06	0.00719752	CNGA1_CANFA ame: Full=cGMP-gated cation channel alpha-1 ame: Full=Cyclic nucleotide-gated cation channel 1 ame: Full=Cyclic nucleotide-gated channel alpha-1 Short=CNG channel alpha-1 Short=CNG-1 Short=CNG1 ame: Full=Cyclic nucleotide-gated photoreceptor ame: Full=Rod photoreceptor cGMP-gated channel subunit alpha
ZFG-16-14_01_21399_CGATGT_L001_R1_001_(paired)_trimmed_(paired)_contig_3040	-3.64381	1.48023e-07	3.67102e-06	0.0147758	PPIH_SCHPO ame: Full=Peptidyl-prolyl cis-trans isomerase cyp3 Short=PPIase cyp3 ame: Full=Rotamase cyp3
ZFG-16-14_01_21399_CGATGT_L001_R1_001_(paired)_trimmed_(paired)_contig_4417	-3.67756	1.85278e-09	6.13218e-08	0.000184947	CISY_BRADU ame: Full=Citrate synthase
ZFG-16-14_01_21399_CGATGT_L001_R1_001_(paired)_trimmed_(paired)_contig_5430	-3.67791	1.1182e-10	4.32133e-09	1.1162e-05	DCD1B_DICDI ame: Full= dcd1B ame: Full=Acid ceramidase B Flags: Precursor
ZFG-16-14_01_21399_CGATGT_L001_R1_001_(paired)_trimmed_(paired)_contig_578	-3.68433	1.50038e-08	4.33485e-07	0.00149769	CP4B1_RABIT ame: Full=Cytochrome P450 4B1 ame: Full=CYPIVB1 ame: Full=Cytochrome P450 isozyme 5
ZFG-16-14_01_21399_CGATGT_L001_R1_001_(paired)_trimmed_(paired)_contig_8637	-3.68895	1.78502e-08	5.09238e-07	0.00178183	VP13A_DICDI ame: Full= vacuolar sorting-associated 13A
ZFG-16-14_01_21399_CGATGT_L001_R1_001_(paired)_trimmed_(paired)_contig_6858	-3.69125	1.79346e-08	5.11353e-07	0.00179025	CTL2_DICDI ame: Full=Choline transporter 2 ame: Full=Solute carrier family 44 member 2
ZFG-16-14_01_21399_CGATGT_L001_R1_001_(paired)_trimmed_(paired)_contig_6414	-3.69362	9.76229e-10	3.3327e-08	9.74481e-05	GLYM1_ARATH ame: Full=Serine hydroxymethyltransferase mitochondrial Short= 1 ame: Full=Glycine hydroxymethyltransferase 1 ame: Full=Serine Transhydroxymethyltransferase Short=STM ame: Full=Serine methylase 1 Flags: Precursor
ZFG-16-14_01_21399_CGATGT_L001_R1_001_(paired)_trimmed_(paired)_contig_1296	-3.7046	2.80794e-08	7.7794e-07	0.00280292	HGD_RHILO ame: Full=Homogentisate 1,2-dioxygenase Short=HGDO ame: Full=Homogentisate oxygenase ame: Full=Homogentisic acid oxidase ame: Full=Homogentisicase
ZFG-16-14_01_21399_CGATGT_L001_R1_001_(paired)_trimmed_(paired)_contig_1410	-3.71007	8.86747e-09	2.65012e-07	0.00088516	SGPL_ARATH ame: Full=Sphingosine-1-phosphate lyase Short= 1 Short=S1PL Short=SP-lyase Short=SPL ame: Full=Dihydrosphingosine phosphate lyase 1 Short= 1 ame: Full=Sphingosine-1-phosphate aldolase
ZFG-16-14_01_21399_CGATGT_L001_R1_001_(paired)_trimmed_(paired)_contig_3501	-3.71581	5.12014e-11	2.07006e-09	5.11097e-06	Y2164_STAS1 ame: Full=Uncharacterized epimerase dehydratase SSP2164
ZFG-16-14_01_21399_CGATGT_L001_R1_001_(paired)_trimmed_(paired)_contig_3215	-3.71829	2.90296e-09	9.32357e-08	0.000289777	DHMA_PSYCK ame: Full=Haloalkane dehalogenase
ZFG-16-14_01_21399_CGATGT_L001_R1_001_(paired)_trimmed_(paired)_contig_2313	-3.76621	4.76463e-08	1.28093e-06	0.00475611	EB1B_ARATH ame: Full=Microtubule-associated RP EB family member 1B ame: Full=APC-binding EB1B ame: Full=End-binding 1 Short= 1 ame: Full=End-binding 1B Short= 1B ame: Full= ATEB1 homolog 2 Short=ATEB1H2
ZFG-16-14_01_21399_CGATGT_L001_R1_001_(paired)_trimmed_(paired)_contig_789	-3.79728	4.28546e-13	2.17699e-11	4.27779e-08	MA2B1_HUMAN ame: Full=Lysosomal alpha-mannosidase Short=Laman ame: Full=Lysosomal acid alpha-mannosidase ame: Full=Mannosidase alpha class 2B member 1 ame: Full=Mannosidase alpha-B Contains: ame: Full=Lysosomal alpha-mannosidase A peptide Contains: ame: Full=Lysosomal alpha-mannosidase B peptide Contains: ame: Full=Lysosomal alpha-mannosidase C peptide Contains: ame: Full=Lysosomal alpha-mannosid…
ZFG-16-14_01_21399_CGATGT_L001_R1_001_(paired)_trimmed_(paired)_contig_1137	-3.80762	1.72164e-09	5.7247e-08	0.000171856	ERG3_LEPMC ame: Full=Delta(7)-sterol 5(6)-desaturase ame: Full=C-5 sterol desaturase ame: Full=Ergosterol Delta(5,6) desaturase ame: Full=Sterol-C5-desaturase
ZFG-16-14_01_21399_CGATGT_L001_R1_001_(paired)_trimmed_(paired)_contig_3504	-3.80805	6.94908e-10	2.42201e-08	6.93664e-05	CSN5_DICDI ame: Full=COP9 signalosome complex subunit 5 Short=Signalosome subunit 5
ZFG-16-14_01_21399_CGATGT_L001_R1_001_(paired)_trimmed_(paired)_contig_816	-3.8109	6.22036e-09	1.90234e-07	0.000620923	PCSK5_HUMAN ame: Full=Pro convertase subtilisin kexin type 5 ame: Full=Pro convertase 5 Short=PC5 ame: Full=Pro convertase 6 Short=PC6 Short=hPC6 ame: Full=Subtilisin kexin-like protease PC5 Flags: Precursor
ZFG-16-14_01_21399_CGATGT_L001_R1_001_(paired)_trimmed_(paired)_contig_176	-3.81993	1.07309e-08	3.16258e-07	0.00107117	CYSP_HEMSP ame: Full=Thiol protease SEN102 Flags: Precursor
ZFG-16-14_01_21399_CGATGT_L001_R1_001_(paired)_trimmed_(paired)_contig_1803	-3.82495	1.23512e-12	5.96005e-11	1.23291e-07	DYHC_PARTE ame: Full=Dynein heavy cytoplasmic ame: Full=DHC08 ame: Full=Dynein heavy cytosolic Short=DYHC
ZFG-16-14_01_21399_CGATGT_L001_R1_001_(paired)_trimmed_(paired)_contig_532	-3.83865	1.42186e-09	4.7708e-08	0.000141931	ENPL_HORVU ame: Full=Endoplasmin homolog ame: Full=Glucose-regulated 94 homolog Short=GRP-94 homolog Flags: Precursor
ZFG-16-14_01_21399_CGATGT_L001_R1_001_(paired)_trimmed_(paired)_contig_1100	-3.84208	3.7818e-09	1.19387e-07	0.000377503	MRP1_MOUSE ame: Full=Multidrug resistance-associated 1 ame: Full=ATP-binding cassette sub-family C member 1 ame: Full=Leukotriene C(4) transporter Short=LTC4 transporter
ZFG-16-14_01_21399_CGATGT_L001_R1_001_(paired)_trimmed_(paired)_contig_2240	-3.8853	2.91878e-13	1.51747e-11	2.91355e-08	DHTK1_DICDI ame: Full=Probable 2-oxoglutarate dehydrogenase E1 component DHKTD1 mitochondrial ame: Full=Oxoglutarate dehydrogenase A Flags: Precursor
ZFG-16-14_01_21399_CGATGT_L001_R1_001_(paired)_trimmed_(paired)_contig_2929	-3.89242	1.10246e-10	4.27043e-09	1.10049e-05	ADCA_DICDI ame: Full=Arrestin domain-containing A
ZFG-16-14_01_21399_CGATGT_L001_R1_001_(paired)_trimmed_(paired)_contig_3104	-3.8999	7.99483e-08	2.08097e-06	0.00798052	GSHB_SOLLC ame: Full=Glutathione chloroplastic Short=GSH synthetase Short=GSH-S Short=Glutathione synthase Flags: Precursor
ZFG-16-14_01_21399_CGATGT_L001_R1_001_(paired)_trimmed_(paired)_contig_182	-3.91286	4.16494e-11	1.70179e-09	4.15748e-06	RDL2_ARATH ame: Full=Probable cysteine protease RDL2 ame: Full=Probable cysteine ase At3g19400 ame: Full=RD21A-like protease 2 Flags: Precursor
ZFG-16-14_01_21399_CGATGT_L001_R1_001_(paired)_trimmed_(paired)_contig_2667	-3.94204	3.59943e-07	8.40857e-06	0.0359298	PI5K2_ARATH ame: Full=Phosphatidylinositol 4-phosphate 5-kinase 2 Short= 5K2 ame: Full=1-phosphatidylinositol 4-phosphate kinase 2 ame: Full=Diphosphoinositide kinase 2 ame: Full= ns(4)P-5-kinase 2
ZFG-16-14_01_21399_CGATGT_L001_R1_001_(paired)_trimmed_(paired)_contig_6818	-3.95002	1.35779e-07	3.38501e-06	0.0135536	LFG4_MOUSE ame: Full= lifeguard 4 ame: Full=Transmembrane BAX inhibitor motif-containing 4 ame: Full=Z-
ZFG-16-14_01_21399_CGATGT_L001_R1_001_(paired)_trimmed_(paired)_contig_10776	-3.95985	6.26518e-08	1.6602e-06	0.00625397	ER21A_XENLA ame: Full=ER lumen -retaining receptor 1-A ame: Full=KDEL endoplasmic reticulum retention receptor 1-A Short=KDEL receptor 1-A
ZFG-16-14_01_21399_CGATGT_L001_R1_001_(paired)_trimmed_(paired)_contig_4170	-3.97149	1.57866e-11	6.79825e-10	1.57583e-06	NCX6_CAEEL ame: Full= sodium calcium exchanger 6 ame: Full=Na(+) Ca(2+)-exchange 6 Flags: Precursor
ZFG-16-14_01_21399_CGATGT_L001_R1_001_(paired)_trimmed_(paired)_contig_1768	-3.98112	4.52284e-09	1.41174e-07	0.000451474	TOP2_PLAFK ame: Full=DNA topoisomerase 2 ame: Full=DNA topoisomerase II
ZFG-16-14_01_21399_CGATGT_L001_R1_001_(paired)_trimmed_(paired)_contig_1019	-4.00431	7.0549e-10	2.45803e-08	7.04227e-05	CSN4_EMENI ame: Full=COP9 signalosome complex subunit 4 Short=Signalosome subunit 4
ZFG-16-14_01_21399_CGATGT_L001_R1_001_(paired)_trimmed_(paired)_contig_4004	-4.00672	2.46445e-11	1.03755e-09	2.46004e-06	AOAH_RABIT ame: Full=Acyloxyacyl hydrolase Contains: ame: Full=Acyloxyacyl hydrolase small subunit Contains: ame: Full=Acyloxyacyl hydrolase large subunit Flags: Precursor
ZFG-16-14_01_21399_CGATGT_L001_R1_001_(paired)_trimmed_(paired)_contig_6528	-4.00679	2.8131e-08	7.78937e-07	0.00280807	SMC22_ARATH ame: Full=Structural maintenance of chromosomes 2-2 Short= 2-2 ame: Full=Chromosome-associated E-2 Short= -E2
ZFG-16-14_01_21399_CGATGT_L001_R1_001_(paired)_trimmed_(paired)_contig_332	-4.02396	2.11009e-12	9.94482e-11	2.10631e-07	AMYG_BLAAD ame: Full=Glucoamylase ame: Full=1,4-alpha-D-glucan glucohydrolase ame: Full=Glucan 1,4-alpha-glucosidase Flags: Precursor
ZFG-16-14_01_21399_CGATGT_L001_R1_001_(paired)_trimmed_(paired)_contig_2018	-4.02542	9.13203e-12	4.03527e-10	9.11568e-07	CAND1_HUMAN ame: Full=Cullin-associated NEDD8-dissociated 1 ame: Full=Cullin-associated and neddylation-dissociated 1 ame: Full=TBP-interacting of 120 kDa A Short=TBP-interacting 120A ame: Full=p120 CAND1
ZFG-16-14_01_21399_CGATGT_L001_R1_001_(paired)_trimmed_(paired)_contig_3656	-4.02616	8.30666e-10	2.8553e-08	8.29179e-05	CATL_SCHMA ame: Full=Cathepsin L ame: Full=SMCL1 Flags: Precursor
ZFG-16-14_01_21399_CGATGT_L001_R1_001_(paired)_trimmed_(paired)_contig_1490	-4.0288	4.76751e-11	1.93454e-09	4.75897e-06	LIPS_MOUSE ame: Full=Hormone-sensitive lipase Short=HSL
ZFG-16-14_01_21399_CGATGT_L001_R1_001_(paired)_trimmed_(paired)_contig_2830	-4.03131	2.57683e-12	1.20705e-10	2.57222e-07	XRCC6_CHICK ame: Full=X-ray repair cross-complementing 5 ame: Full=5 -deoxyribose-5-phosphate lyase Ku70 Short=5 -dRP AP lyase Ku70 ame: Full=ATP-dependent DNA helicase 2 subunit 1 ame: Full=ATP-dependent DNA helicase II 70 kDa subunit ame: Full=DNA repair XRCC6 ame: Full=Ku autoantigen p70 homolog Short=Ku70
ZFG-16-14_01_21399_CGATGT_L001_R1_001_(paired)_trimmed_(paired)_contig_649	-4.06828	4.05816e-11	1.66293e-09	4.0509e-06	CKS2_ARATH ame: Full=Cyclin-dependent kinases regulatory subunit 2
ZFG-16-14_01_21399_CGATGT_L001_R1_001_(paired)_trimmed_(paired)_contig_7986	-4.07091	2.01493e-07	4.89612e-06	0.0201133	NAP1C_ORYSI ame: Full=Nucleosome assembly 1 3 Short= 1 3 ame: Full=Nucleosome assembly 1-like 3 Short= 1_L3
ZFG-16-14_01_21399_CGATGT_L001_R1_001_(paired)_trimmed_(paired)_contig_2009	-4.0972	1.82765e-12	8.66688e-11	1.82438e-07	ORYC_ORYSJ ame: Full=Oryzain gamma chain Flags: Precursor
ZFG-16-14_01_21399_CGATGT_L001_R1_001_(paired)_trimmed_(paired)_contig_7138	-4.11364	4.43127e-09	1.38402e-07	0.000442333	WDR38_MOUSE ame: Full=WD repeat-containing 38
ZFG-16-14_01_21399_CGATGT_L001_R1_001_(paired)_trimmed_(paired)_contig_8588	-4.12764	4.81723e-07	1.10239e-05	0.0480861	14338_ARATH ame: Full=14-3-3 GF14 kappa ame: Full=General regulatory factor 8
ZFG-16-14_01_21399_CGATGT_L001_R1_001_(paired)_trimmed_(paired)_contig_6171	-4.14756	1.15208e-08	3.37842e-07	0.00115001	DCE2_PIG ame: Full=Glutamate decarboxylase 2 ame: Full=65 kDa glutamic acid decarboxylase Short=GAD-65 ame: Full=Glutamate decarboxylase 65 kDa isoform
ZFG-16-14_01_21399_CGATGT_L001_R1_001_(paired)_trimmed_(paired)_contig_477	-4.15043	1.79856e-13	9.55986e-12	1.79534e-08	RETST_DANRE ame: Full= all-trans-retinol 13,14-reductase ame: Full=All-trans-13,14-dihydroretinol saturase Short= at Flags: Precursor
ZFG-16-14_01_21399_CGATGT_L001_R1_001_(paired)_trimmed_(paired)_contig_5572	-4.15069	1.74305e-14	1.03383e-12	1.73993e-09	ABPF_DICDI ame: Full=Actin-binding F
ZFG-16-14_01_21399_CGATGT_L001_R1_001_(paired)_trimmed_(paired)_contig_771	-4.16421	3.94684e-13	2.01317e-11	3.93978e-08	E2AK1_MOUSE ame: Full=Eukaryotic translation initiation factor 2-alpha kinase 1 ame: Full=Heme-controlled repressor Short=HCR ame: Full=Heme-regulated eukaryotic initiation factor eIF-2-alpha kinase ame: Full=Heme-regulated inhibitor ame: Full=Hemin-sensitive initiation factor 2-alpha kinase
ZFG-16-14_01_21399_CGATGT_L001_R1_001_(paired)_trimmed_(paired)_contig_2790	-4.18018	1.18905e-13	6.47529e-12	1.18692e-08	CAPSL_MOUSE ame: Full=Calcyphosin
ZFG-16-14_01_21399_CGATGT_L001_R1_001_(paired)_trimmed_(paired)_contig_2121	-4.19229	4.45544e-12	2.03638e-10	4.44746e-07	PFP_SPITD ame: Full=Pyrophosphate--fructose 6-phosphate 1-phosphotransferase ame: Full=6- pyrophosphate dependent ame: Full=PPi-dependent phosphofructokinase Short=PPi-PFK ame: Full=Pyrophosphate-dependent 6-phosphofructose-1-kinase
ZFG-16-14_01_21399_CGATGT_L001_R1_001_(paired)_trimmed_(paired)_contig_577	-4.20846	7.22755e-14	4.03051e-12	7.21461e-09	ACP7_MOUSE ame: Full=Acid phosphatase type 7 ame: Full=Purple acid phosphatase long form Flags: Precursor
ZFG-16-14_01_21399_CGATGT_L001_R1_001_(paired)_trimmed_(paired)_contig_215	-4.21697	1.38012e-12	6.61377e-11	1.37765e-07	MANA_DICDI ame: Full=Lysosomal alpha-mannosidase Short=Laman ame: Full=Alpha-D-mannoside mannohydrolase ame: Full=Alpha-mannosidase A Contains: ame: Full=Alpha-mannosidase 60 kDa subunit Contains: ame: Full=Alpha-mannosidase 58 kDa subunit Flags: Precursor
ZFG-16-14_01_21399_CGATGT_L001_R1_001_(paired)_trimmed_(paired)_contig_3230	-4.21698	1.1886e-12	5.75122e-11	1.18648e-07	EGTB_MYCTU ame: Full=Hercynine oxygenase ame: Full=Gamma-glutamyl hercynylcysteine S-oxide synthase
ZFG-16-14_01_21399_CGATGT_L001_R1_001_(paired)_trimmed_(paired)_contig_843	-4.24594	3.23852e-13	1.67066e-11	3.23272e-08	3HIDH_DICDI ame: Full=Probable 3-hydroxyisobutyrate mitochondrial Short=HIBADH Flags: Precursor
ZFG-16-14_01_21399_CGATGT_L001_R1_001_(paired)_trimmed_(paired)_contig_2979	-4.25797	9.91762e-13	4.83628e-11	9.89987e-08	ALRA_DICDI ame: Full=Aldose reductase A Short=ARA ame: Full=Aldehyde reductase A
ZFG-16-14_01_21399_CGATGT_L001_R1_001_(paired)_trimmed_(paired)_contig_1420	-4.25806	2.59862e-11	1.08853e-09	2.59397e-06	CRJ1C_TRICY ame: Full=Crystallin J1C
ZFG-16-14_01_21399_CGATGT_L001_R1_001_(paired)_trimmed_(paired)_contig_1036	-4.26342	7.21645e-15	4.43294e-13	7.20353e-10	DYHC_PARTE ame: Full=Dynein heavy cytoplasmic ame: Full=DHC08 ame: Full=Dynein heavy cytosolic Short=DYHC
ZFG-16-14_01_21399_CGATGT_L001_R1_001_(paired)_trimmed_(paired)_contig_4479	-4.29078	1.5367e-10	5.83196e-09	1.53395e-05	SVOP_XENLA ame: Full=Synaptic vesicle 2-related Short=SV2-related
ZFG-16-14_01_21399_CGATGT_L001_R1_001_(paired)_trimmed_(paired)_contig_4821	-4.29246	8.53762e-14	4.71629e-12	8.52233e-09	HEXO2_ARATH ame: Full=Beta-hexosaminidase 2 ame: Full=Beta- case 2 ame: Full=Beta-N-acetylhexosaminidase 2 ame: Full=Beta-hexosaminidase 3 Short= 3 ame: Full=N-acetyl-beta-glucosaminidase 2 Flags: Precursor
ZFG-16-14_01_21399_CGATGT_L001_R1_001_(paired)_trimmed_(paired)_contig_3798	-4.29539	4.46719e-11	1.8186e-09	4.4592e-06	PRP2A_ORYSJ ame: Full=Poly [ADP-ribose] polymerase 2-A Short=PARP-2-A ame: Full=NAD(+) ADP-ribosyltransferase 2-A Short=ADPRT-2-A ame: Full=Poly
ZFG-16-14_01_21399_CGATGT_L001_R1_001_(paired)_trimmed_(paired)_contig_6052	-4.30979	7.55039e-08	1.97278e-06	0.00753687	AOFA_DICDI ame: Full=Probable flavin-containing monoamine oxidase A
ZFG-16-14_01_21399_CGATGT_L001_R1_001_(paired)_trimmed_(paired)_contig_3025	-4.32594	7.56062e-14	4.20685e-12	7.54709e-09	PCSK5_MOUSE ame: Full=Pro convertase subtilisin kexin type 5 ame: Full=Pro convertase 5 Short=PC5 ame: Full=Pro convertase 6 Short=PC6 ame: Full=Subtilisin-like pro convertase 6 Short=SPC6 ame: Full=Subtilisin kexin-like protease PC5 Flags: Precursor
ZFG-16-14_01_21399_CGATGT_L001_R1_001_(paired)_trimmed_(paired)_contig_2780	-4.32786	5.79237e-08	1.54338e-06	0.005782	HECD1_HUMAN ame: Full=E3 ubiquitin- ligase HECTD1 ame: Full=E3 ligase for inhibin receptor ame: Full=EULIR ame: Full=HECT domain-containing 1 ame: Full=HECT-type E3 ubiquitin transferase HECTD1
ZFG-16-14_01_21399_CGATGT_L001_R1_001_(paired)_trimmed_(paired)_contig_4915	-4.33044	1.60993e-09	5.3622e-08	0.000160705	CATZ_BOVIN ame: Full=Cathepsin Z Flags: Precursor
ZFG-16-14_01_21399_CGATGT_L001_R1_001_(paired)_trimmed_(paired)_contig_6680	-4.35263	7.66732e-09	2.31506e-07	0.00076536	GDPD1_RAT ame: Full=Glycerophosphodiester phosphodiesterase domain-containing 1
ZFG-16-14_01_21399_CGATGT_L001_R1_001_(paired)_trimmed_(paired)_contig_813	-4.36793	2.1716e-13	1.14694e-11	2.16771e-08	PCSK5_MOUSE ame: Full=Pro convertase subtilisin kexin type 5 ame: Full=Pro convertase 5 Short=PC5 ame: Full=Pro convertase 6 Short=PC6 ame: Full=Subtilisin-like pro convertase 6 Short=SPC6 ame: Full=Subtilisin kexin-like protease PC5 Flags: Precursor
ZFG-16-14_01_21399_CGATGT_L001_R1_001_(paired)_trimmed_(paired)_contig_6135	-4.3739	4.20132e-07	9.70562e-06	0.041938	LVSC_DICDI ame: Full=BEACH domain-containing lvsC
ZFG-16-14_01_21399_CGATGT_L001_R1_001_(paired)_trimmed_(paired)_contig_6296	-4.37588	3.05977e-13	1.585e-11	3.0543e-08	ACSA_XANP2 ame: Full=Acetyl-coenzyme A synthetase Short= oA synthetase Short=Acs ame: Full=Acetate-- ligase ame: Full=Acyl-activating enzyme
ZFG-16-14_01_21399_CGATGT_L001_R1_001_(paired)_trimmed_(paired)_contig_5765	-4.40442	9.82652e-10	3.35233e-08	9.80893e-05	CP3AJ_CAPHE ame: Full=Cytochrome P450 3A19 ame: Full=CYPIIIA19
ZFG-16-14_01_21399_CGATGT_L001_R1_001_(paired)_trimmed_(paired)_contig_9412	-4.40763	2.81221e-08	7.78906e-07	0.00280718	KAPR_EMENI ame: Full=cAMP-dependent kinase regulatory subunit Short=PKA regulatory subunit
ZFG-16-14_01_21399_CGATGT_L001_R1_001_(paired)_trimmed_(paired)_contig_6257	-4.40928	2.30494e-09	7.52147e-08	0.000230082	ST38L_HUMAN ame: Full=Serine threonine- kinase 38-like ame: Full=NDR2 kinase ame: Full=Nuclear Dbf2-related kinase 2
ZFG-16-14_01_21399_CGATGT_L001_R1_001_(paired)_trimmed_(paired)_contig_4707	-4.42354	2.02354e-09	6.66421e-08	0.000201992	LRC45_HUMAN ame: Full=Leucine-rich repeat-containing 45
ZFG-16-14_01_21399_CGATGT_L001_R1_001_(paired)_trimmed_(paired)_contig_3253	-4.44897	1.12244e-13	6.12925e-12	1.12043e-08	PARP_SARPE ame: Full=Poly [ADP-ribose] polymerase Short=PARP ame: Full=NAD(+) ADP-ribosyltransferase Short=ADPRT ame: Full=Poly
ZFG-16-14_01_21399_CGATGT_L001_R1_001_(paired)_trimmed_(paired)_contig_580	-4.45985	1.64246e-12	7.82216e-11	1.63952e-07	1433_HELAN ame: Full=14-3-3 protein
ZFG-16-14_01_21399_CGATGT_L001_R1_001_(paired)_trimmed_(paired)_contig_1910	-4.47006	2.5544e-12	1.1971e-10	2.54983e-07	HACL1_MOUSE ame: Full=2-hydroxyacyl- lyase 1 ame: Full=2-hydroxyphytanoyl- lyase Short=2-HPCL ame: Full=Phytanoyl- 2-hydroxylase 2
ZFG-16-14_01_21399_CGATGT_L001_R1_001_(paired)_trimmed_(paired)_contig_7318	-4.48184	3.41076e-07	7.9884e-06	0.0340466	YCFI_YEAST ame: Full=Metal resistance YCF1 ame: Full=Yeast cadmium factor 1
ZFG-16-14_01_21399_CGATGT_L001_R1_001_(paired)_trimmed_(paired)_contig_4524	-4.49986	7.66121e-12	3.41864e-10	7.64749e-07	CEP78_HUMAN ame: Full=Centrosomal of 78 kDa Short=Cep78
ZFG-16-14_01_21399_CGATGT_L001_R1_001_(paired)_trimmed_(paired)_contig_5719	-4.50675	3.86433e-11	1.58611e-09	3.85741e-06	PIBF1_HUMAN ame: Full=Progesterone-induced-blocking factor 1 Short=PIBF ame: Full=Centrosomal of 90 kDa Short=CEP90
ZFG-16-14_01_21399_CGATGT_L001_R1_001_(paired)_trimmed_(paired)_contig_9066	-4.50943	2.52379e-07	6.03274e-06	0.0251927	P2C59_ORYSJ ame: Full=Probable phosphatase 2C 59 Short= 2C59 Flags: Precursor
ZFG-16-14_01_21399_CGATGT_L001_R1_001_(paired)_trimmed_(paired)_contig_3667	-4.5145	8.16678e-08	2.12296e-06	0.00815216	SRPK_PHYPO ame: Full=Serine threonine- kinase SRPK Short=PSRPK
ZFG-16-14_01_21399_CGATGT_L001_R1_001_(paired)_trimmed_(paired)_contig_6164	-4.52218	3.27038e-12	1.51206e-10	3.26453e-07	PCSK5_HUMAN ame: Full=Pro convertase subtilisin kexin type 5 ame: Full=Pro convertase 5 Short=PC5 ame: Full=Pro convertase 6 Short=PC6 Short=hPC6 ame: Full=Subtilisin kexin-like protease PC5 Flags: Precursor
ZFG-16-14_01_21399_CGATGT_L001_R1_001_(paired)_trimmed_(paired)_contig_95	-4.5364	2.61786e-11	1.09613e-09	2.61318e-06	ALFC6_ARATH ame: Full=Fructose-bisphosphate aldolase cytosolic Short= 6 ame: Full=Cytosolic aldolase 2 Short=cAld2
ZFG-16-14_01_21399_CGATGT_L001_R1_001_(paired)_trimmed_(paired)_contig_7649	-4.56929	1.42546e-11	6.18387e-10	1.42291e-06	DPYS_DICDI ame: Full=Dihydropyrimidinase Short=DHP Short=DHPase ame: Full=Dihydropyrimidine amidohydrolase ame: Full=Hydantoinase
ZFG-16-14_01_21399_CGATGT_L001_R1_001_(paired)_trimmed_(paired)_contig_3419	-4.57456	5.47166e-10	1.93615e-08	5.46187e-05	ANO10_HUMAN ame: Full=Anoctamin-10 ame: Full=Transmembrane 16K
ZFG-16-14_01_21399_CGATGT_L001_R1_001_(paired)_trimmed_(paired)_contig_5283	-4.5762	6.84564e-12	3.0698e-10	6.83338e-07	CETN3_MOUSE ame: Full=Centrin-3
ZFG-16-14_01_21399_CGATGT_L001_R1_001_(paired)_trimmed_(paired)_contig_5491	-4.59606	5.70877e-13	2.85928e-11	5.69855e-08	PI5K2_ARATH ame: Full=Phosphatidylinositol 4-phosphate 5-kinase 2 Short= 5K2 ame: Full=1-phosphatidylinositol 4-phosphate kinase 2 ame: Full=Diphosphoinositide kinase 2 ame: Full= ns(4)P-5-kinase 2
ZFG-16-14_01_21399_CGATGT_L001_R1_001_(paired)_trimmed_(paired)_contig_4356	-4.60685	8.26613e-11	3.25882e-09	8.25134e-06	PCSK5_RAT ame: Full=Pro convertase subtilisin kexin type 5 ame: Full=Pro convertase 5 Short=PC5 ame: Full=Pro convertase 6 Short=PC6 ame: Full=Subtilisin kexin-like protease PC5 Short=rPC5 Flags: Precursor
ZFG-16-14_01_21399_CGATGT_L001_R1_001_(paired)_trimmed_(paired)_contig_6441	-4.6121	2.37296e-10	8.79579e-09	2.36871e-05	GABD_DEIRA ame: Full=Succinate-semialdehyde dehydrogenase
ZFG-16-14_01_21399_CGATGT_L001_R1_001_(paired)_trimmed_(paired)_contig_6829	-4.61663	4.61053e-08	1.24185e-06	0.00460228	UFSP_ORYSJ ame: Full=Probable Ufm1-specific protease Short=
ZFG-16-14_01_21399_CGATGT_L001_R1_001_(paired)_trimmed_(paired)_contig_4681	-4.63333	1.61128e-11	6.92676e-10	1.60839e-06	CTL5A_DANRE ame: Full=Choline transporter 5-A ame: Full=Solute carrier family 44 member 5-A
ZFG-16-14_01_21399_CGATGT_L001_R1_001_(paired)_trimmed_(paired)_contig_3052	-4.63905	6.94862e-10	2.42201e-08	6.93618e-05	FOPNL_XENLA ame: Full= domain-containing FOPNL ame: Full=FGFR1OP N-terminal
ZFG-16-14_01_21399_CGATGT_L001_R1_001_(paired)_trimmed_(paired)_contig_5962	-4.6415	6.7391e-09	2.05093e-07	0.000672704	CATR4_PARTE ame: Full=Caltractin ICL1d ame: Full=Centrin-4
ZFG-16-14_01_21399_CGATGT_L001_R1_001_(paired)_trimmed_(paired)_contig_210	-4.65386	1.4766e-14	8.82079e-13	1.47395e-09	EGCSE_CYANO ame: Full=Endoglycoceramidase Short=EGCase ame: Full=Glycosphingolipid-specific enzyme Short=GSL-specific enzyme Flags: Precursor
ZFG-16-14_01_21399_CGATGT_L001_R1_001_(paired)_trimmed_(paired)_contig_713	-4.65668	2.74336e-13	1.43449e-11	2.73845e-08	AQP9_HUMAN ame: Full=Aquaporin-9 Short=AQP-9 ame: Full=Aquaglyceroporin-9 ame: Full=Small solute channel 1
ZFG-16-14_01_21399_CGATGT_L001_R1_001_(paired)_trimmed_(paired)_contig_6462	-4.66817	2.01315e-07	4.89297e-06	0.0200954	TTC5_BOVIN ame: Full=Tetratricopeptide repeat 5 Short=TPR repeat 5 ame: Full=Stress-responsive activator of p300 Short=Strap
ZFG-16-14_01_21399_CGATGT_L001_R1_001_(paired)_trimmed_(paired)_contig_143	-4.68383	3.13471e-12	1.4554e-10	3.1291e-07	TBB1_PARTE ame: Full=Tubulin beta chain ame: Full=Beta-tubulin
ZFG-16-14_01_21399_CGATGT_L001_R1_001_(paired)_trimmed_(paired)_contig_56	-4.6902	5.34017e-14	3.01335e-12	5.33061e-09	GLNA_EMENI ame: Full=Glutamine synthetase Short=GS ame: Full=Glutamate--ammonia ligase
ZFG-16-14_01_21399_CGATGT_L001_R1_001_(paired)_trimmed_(paired)_contig_4458	-4.72862	1.08913e-13	5.96368e-12	1.08718e-08	CND1_XENLA ame: Full=Condensin complex subunit 1 ame: Full=Chromosome assembly XCAP-D2 ame: Full=Chromosome condensation-related SMC-associated 1 ame: Full=Chromosome-associated D2 ame: Full=Eg7 ame: Full=Non-SMC condensin I complex subunit D2
ZFG-16-14_01_21399_CGATGT_L001_R1_001_(paired)_trimmed_(paired)_contig_4850	-4.74607	2.43176e-07	5.8295e-06	0.024274	GCP3_MOUSE ame: Full=Gamma-tubulin complex component 3 Short=GCP-3
ZFG-16-14_01_21399_CGATGT_L001_R1_001_(paired)_trimmed_(paired)_contig_244	-4.75486	5.28889e-08	1.41464e-06	0.00527942	VPS10_ASPFU ame: Full=Vacuolar sorting targeting 10 ame: Full=Carboxypeptidase Y receptor Short=CPY receptor ame: Full=Sortilin vps10 ame: Full=Vacuolar carboxypeptidase sorting receptor vps10 Flags: Precursor
ZFG-16-14_01_21399_CGATGT_L001_R1_001_(paired)_trimmed_(paired)_contig_6094	-4.77122	8.88396e-09	2.65352e-07	0.000886806	DNJB6_RAT ame: Full= homolog subfamily B member 6 ame: Full=Heat shock J2 Short=HSJ-2 ame: Full=Hsp40 homolog ame: Full=MRJ ame: Full=MSJ-1
ZFG-16-14_01_21399_CGATGT_L001_R1_001_(paired)_trimmed_(paired)_contig_310	-4.79818	1.03502e-11	4.5354e-10	1.03316e-06	PKHL1_HUMAN ame: Full=Fibrocystin-L ame: Full=Polycystic kidney and hepatic disease 1 1 Short=PKHD1 1 Flags: Precursor
ZFG-16-14_01_21399_CGATGT_L001_R1_001_(paired)_trimmed_(paired)_contig_663	-4.80229	1.22125e-15	8.10545e-14	1.21906e-10	PP2A1_PARTE ame: Full=Serine threonine- phosphatase PP2A catalytic subunit 1 Short=PPN 1
ZFG-16-14_01_21399_CGATGT_L001_R1_001_(paired)_trimmed_(paired)_contig_3126	-4.91107	2.65606e-08	7.39302e-07	0.00265131	ZDH15_MOUSE ame: Full=Palmitoyltransferase ZDHHC15 ame: Full=Zinc finger DHHC domain-containing 15 Short=DHHC-15
ZFG-16-14_01_21399_CGATGT_L001_R1_001_(paired)_trimmed_(paired)_contig_11030	-4.96053	1.09883e-07	2.78674e-06	0.0109686	DUS5_RAT ame: Full=Dual specificity phosphatase 5 ame: Full=MAP-kinase phosphatase CPG21
ZFG-16-14_01_21399_CGATGT_L001_R1_001_(paired)_trimmed_(paired)_contig_833	-4.97375	4.55191e-15	2.86131e-13	4.54377e-10	MENG_MICLU ame: Full=Demethylmenaquinone methyltransferase
ZFG-16-14_01_21399_CGATGT_L001_R1_001_(paired)_trimmed_(paired)_contig_4206	-4.9845	0	0	0	BUP1_PONAB ame: Full=Beta-ureidopropionase ame: Full=Beta-alanine synthase ame: Full=N-carbamoyl-beta-alanine amidohydrolase
ZFG-16-14_01_21399_CGATGT_L001_R1_001_(paired)_trimmed_(paired)_contig_8492	-4.98845	9.73531e-08	2.49625e-06	0.00971789	CE164_MOUSE ame: Full=Centrosomal of 164 kDa Short=Cep164
ZFG-16-14_01_21399_CGATGT_L001_R1_001_(paired)_trimmed_(paired)_contig_944	-5.0034	3.55271e-15	2.25452e-13	3.54635e-10	PH4H_VIBCH ame: Full=Phenylalanine-4-hydroxylase Short=PAH ame: Full=Phe-4-monooxygenase
ZFG-16-14_01_21399_CGATGT_L001_R1_001_(paired)_trimmed_(paired)_contig_3032	-5.00565	0	0	0	MU157_SCHPO ame: Full=Meiotically up-regulated gene 157
ZFG-16-14_01_21399_CGATGT_L001_R1_001_(paired)_trimmed_(paired)_contig_5303	-5.0156	4.37056e-10	1.57103e-08	4.36274e-05	PI5K9_ARATH ame: Full=Phosphatidylinositol 4-phosphate 5-kinase 9 Short= 5K9 ame: Full=1-phosphatidylinositol 4-phosphate kinase 9 ame: Full=Diphosphoinositide kinase 9 ame: Full= ns(4)P-5-kinase 9
ZFG-16-14_01_21399_CGATGT_L001_R1_001_(paired)_trimmed_(paired)_contig_19	-5.04509	1.55431e-14	9.2684e-13	1.55153e-09	SAG39_ORYSI ame: Full=Senescence-specific cysteine protease SAG39 ame: Full=Cysteine ase SAG39 ame: Full= SENESCENCE-ASSOCIATED GENE 39 Flags: Precursor
ZFG-16-14_01_21399_CGATGT_L001_R1_001_(paired)_trimmed_(paired)_contig_1756	-5.10391	1.39472e-10	5.31588e-09	1.39223e-05	NLTP_MOUSE ame: Full=Non-specific lipid-transfer Short=NSL-TP ame: Full=Propanoyl- C-acyltransferase ame: Full=SCP-chi ame: Full=SCPX ame: Full=Sterol carrier 2 Short=SCP-2 ame: Full=Sterol carrier X Short=SCP-X
ZFG-16-14_01_21399_CGATGT_L001_R1_001_(paired)_trimmed_(paired)_contig_2630	-5.12469	1.11022e-16	8.09522e-15	1.10824e-11	GSTM2_CHICK ame: Full=Glutathione S-transferase 2 ame: Full=GST class-mu ame: Full=GST-CL2 ame: Full=GSTM1-1
ZFG-16-14_01_21399_CGATGT_L001_R1_001_(paired)_trimmed_(paired)_contig_2147	-5.13873	5.04998e-11	2.04335e-09	5.04094e-06	GBP4_HUMAN ame: Full=Guanylate-binding 4 ame: Full=GTP-binding 4 Short=GBP-4 ame: Full=Guanine nucleotide-binding 4
ZFG-16-14_01_21399_CGATGT_L001_R1_001_(paired)_trimmed_(paired)_contig_2678	-5.17557	1.8823e-10	7.0743e-09	1.87893e-05	GST3_CAEEL ame: Full=Glutathione S-transferase 3 ame: Full= 3 ame: Full=GST class-sigma
ZFG-16-14_01_21399_CGATGT_L001_R1_001_(paired)_trimmed_(paired)_contig_1392	-5.19989	1.09024e-13	5.96649e-12	1.08829e-08	PPAL_XENLA ame: Full=Lysosomal acid phosphatase Short=LAP Flags: Precursor
ZFG-16-14_01_21399_CGATGT_L001_R1_001_(paired)_trimmed_(paired)_contig_12131	-5.21228	2.32646e-07	5.59455e-06	0.023223	A3106_ARTBC ame: Full=Extracellular ARB_03106 Flags: Precursor
ZFG-16-14_01_21399_CGATGT_L001_R1_001_(paired)_trimmed_(paired)_contig_1376	-5.23155	8.08242e-14	4.48469e-12	8.06796e-09	VPS10_USTMA ame: Full=Vacuolar sorting targeting 10 ame: Full=Carboxypeptidase Y receptor Short=CPY receptor ame: Full=Sortilin VPS10 ame: Full=Vacuolar carboxypeptidase sorting receptor VPS10 Flags: Precursor
ZFG-16-14_01_21399_CGATGT_L001_R1_001_(paired)_trimmed_(paired)_contig_1160	-5.23938	0	0	0	PCSK5_HUMAN ame: Full=Pro convertase subtilisin kexin type 5 ame: Full=Pro convertase 5 Short=PC5 ame: Full=Pro convertase 6 Short=PC6 Short=hPC6 ame: Full=Subtilisin kexin-like protease PC5 Flags: Precursor
ZFG-16-14_01_21399_CGATGT_L001_R1_001_(paired)_trimmed_(paired)_contig_4346	-5.24565	0	0	0	DEK1_ARATH ame: Full=Calpain-type cysteine protease DEK1 ame: Full=Phytocalpain DEK1 ame: Full= DEFECTIVE KERNEL 1 Short= 1 ame: Full= EMBRYO DEFECTIVE 1275 ame: Full= EMBRYO DEFECTIVE 80 Flags: Precursor
ZFG-16-14_01_21399_CGATGT_L001_R1_001_(paired)_trimmed_(paired)_contig_4847	-5.27722	7.25895e-09	2.19908e-07	0.000724596	ACSF2_DANRE ame: Full=Acyl- synthetase family member mitochondrial Flags: Precursor
ZFG-16-14_01_21399_CGATGT_L001_R1_001_(paired)_trimmed_(paired)_contig_1192	-5.27928	1.36557e-14	8.19189e-13	1.36313e-09	CSN7B_BOVIN ame: Full=COP9 signalosome complex subunit 7b Short=SGN7b Short=Signalosome subunit 7b
ZFG-16-14_01_21399_CGATGT_L001_R1_001_(paired)_trimmed_(paired)_contig_946	-5.3732	7.05225e-12	3.1582e-10	7.03962e-07	CP135_DANRE ame: Full=Centrosomal of 135 kDa Short=Cep135
ZFG-16-14_01_21399_CGATGT_L001_R1_001_(paired)_trimmed_(paired)_contig_633	-5.37687	4.44089e-16	3.08486e-14	4.43294e-11	CATB_CHICK ame: Full=Cathepsin B ame: Full=Cathepsin B1 Contains: ame: Full=Cathepsin B light chain Contains: ame: Full=Cathepsin B heavy chain Flags: Precursor
ZFG-16-14_01_21399_CGATGT_L001_R1_001_(paired)_trimmed_(paired)_contig_10384	-5.38123	1.15987e-07	2.93186e-06	0.0115779	MGLL_MYCTU ame: Full=Monoacylglycerol lipase Short=MGL
ZFG-16-14_01_21399_CGATGT_L001_R1_001_(paired)_trimmed_(paired)_contig_6084	-5.38544	2.74876e-11	1.14853e-09	2.74384e-06	WDR26_HUMAN ame: Full=WD repeat-containing 26 ame: Full=CUL4- and DDB1-associated WDR 2 ame: Full=Myocardial ischemic preconditioning up-regulated 2
ZFG-16-14_01_21399_CGATGT_L001_R1_001_(paired)_trimmed_(paired)_contig_4736	-5.40329	2.27152e-13	1.19781e-11	2.26745e-08	WDR90_XENTR ame: Full=WD repeat-containing 90
ZFG-16-14_01_21399_CGATGT_L001_R1_001_(paired)_trimmed_(paired)_contig_9844	-5.42164	4.32918e-10	1.55671e-08	4.32143e-05	CATR6_PARTE ame: Full=Caltractin ICL1f ame: Full=Centrin-6
ZFG-16-14_01_21399_CGATGT_L001_R1_001_(paired)_trimmed_(paired)_contig_8301	-5.42524	6.66134e-16	4.57319e-14	6.64941e-11	LMLN_MOUSE ame: Full=Leishmanolysin-like peptidase
ZFG-16-14_01_21399_CGATGT_L001_R1_001_(paired)_trimmed_(paired)_contig_309	-5.45833	0	0	0	BVMO_PSEAE ame: Full=Baeyer-Villiger monooxygenase Short=BVMO
ZFG-16-14_01_21399_CGATGT_L001_R1_001_(paired)_trimmed_(paired)_contig_1971	-5.473	3.53969e-11	1.45765e-09	3.53335e-06	KPSH1_BOVIN ame: Full=Serine threonine- kinase H1 ame: Full= serine kinase H1 Short=PSK-H1
ZFG-16-14_01_21399_CGATGT_L001_R1_001_(paired)_trimmed_(paired)_contig_14137	-5.51097	1.21469e-10	4.6707e-09	1.21251e-05	GLO2C_ARATH ame: Full=Hydroxyacylglutathione hydrolase cytoplasmic ame: Full=Glyoxalase II Short=Glx II
ZFG-16-14_01_21399_CGATGT_L001_R1_001_(paired)_trimmed_(paired)_contig_1940	-5.51693	1.11022e-16	8.09522e-15	1.10824e-11	KMO_MYXXD ame: Full=Kynurenine 3-monooxygenase ame: Full=Kynurenine 3-hydroxylase
ZFG-16-14_01_21399_CGATGT_L001_R1_001_(paired)_trimmed_(paired)_contig_6523	-5.51838	1.09702e-10	4.25266e-09	1.09506e-05	COAE_ENTFA ame: Full=Dephospho- kinase ame: Full=Dephosphocoenzyme A kinase
ZFG-16-14_01_21399_CGATGT_L001_R1_001_(paired)_trimmed_(paired)_contig_3895	-5.55103	2.12164e-13	1.12233e-11	2.11784e-08	CND1_XENLA ame: Full=Condensin complex subunit 1 ame: Full=Chromosome assembly XCAP-D2 ame: Full=Chromosome condensation-related SMC-associated 1 ame: Full=Chromosome-associated D2 ame: Full=Eg7 ame: Full=Non-SMC condensin I complex subunit D2
ZFG-16-14_01_21399_CGATGT_L001_R1_001_(paired)_trimmed_(paired)_contig_2336	-5.60015	0	0	0	MOD5_YEAST ame: Full=tRNA mitochondrial Short=DMATase ame: Full=Isopentenyl-diphosphate: tRNA isopentenyltransferase Short=IPP transferase Short=IPPT ame: Full=tRNA isopentenyltransferase Short=IPTase
ZFG-16-14_01_21399_CGATGT_L001_R1_001_(paired)_trimmed_(paired)_contig_5994	-5.65518	5.71615e-11	2.29799e-09	5.70592e-06	KSG1_SCHPO ame: Full=Serine threonine- kinase ksg1 ame: Full=PDK1-like kinase ksg1
ZFG-16-14_01_21399_CGATGT_L001_R1_001_(paired)_trimmed_(paired)_contig_6479	-5.65961	4.28121e-08	1.15846e-06	0.00427354	KN7L_ORYSJ ame: Full=Kinesin KIN-7L
ZFG-16-14_01_21399_CGATGT_L001_R1_001_(paired)_trimmed_(paired)_contig_27967	-5.6659	1.06359e-13	5.83026e-12	1.06169e-08	MIAA_PROAC ame: Full=tRNA dimethylallyltransferase ame: Full=Dimethylallyl diphosphate:tRNA dimethylallyltransferase Short=DMAPP:tRNA dimethylallyltransferase Short=DMATase ame: Full=Isopentenyl-diphosphate:tRNA isopentenyltransferase Short=IPP transferase Short=IPPT Short=IPTase
ZFG-16-14_01_21399_CGATGT_L001_R1_001_(paired)_trimmed_(paired)_contig_371	-5.70846	2.22045e-16	1.59001e-14	2.21647e-11	LIP_THELA ame: Full=Lipase ame: Full=Triacylglycerol lipase Flags: Precursor
ZFG-16-14_01_21399_CGATGT_L001_R1_001_(paired)_trimmed_(paired)_contig_5288	-5.81725	2.11347e-07	5.11439e-06	0.0210969	CHSC_EMENI ame: Full=Chitin synthase C ame: Full=Chitin-UDP acetyl-glucosaminyl transferase C ame: Full=Class-I chitin synthase C
ZFG-16-14_01_21399_CGATGT_L001_R1_001_(paired)_trimmed_(paired)_contig_8316	-5.84695	1.28483e-11	5.60056e-10	1.28253e-06	POC1_TETTS ame: Full=POC1 centriolar homolog
ZFG-16-14_01_21399_CGATGT_L001_R1_001_(paired)_trimmed_(paired)_contig_8079	-5.85743	2.15622e-11	9.12791e-10	2.15236e-06	PO210_RAT ame: Full=Nuclear pore membrane glyco 210 Short=Nuclear pore gp210 ame: Full=Nuclear envelope pore membrane POM 210 Short=POM210 ame: Full=Nucleoporin Nup210 ame: Full=Pore membrane of 210 kDa Flags: Precursor
ZFG-16-14_01_21399_CGATGT_L001_R1_001_(paired)_trimmed_(paired)_contig_717	-5.87287	4.37173e-12	2.00113e-10	4.3639e-07	PGP1B_ARATH ame: Full=Phosphoglycolate phosphatase chloroplastic Flags: Precursor
ZFG-16-14_01_21399_CGATGT_L001_R1_001_(paired)_trimmed_(paired)_contig_6329	-5.96631	1.9984e-15	1.29618e-13	1.99482e-10	MARE1_PONAB ame: Full=Microtubule-associated RP EB family member 1 ame: Full=APC-binding EB1 ame: Full=End-binding 1 Short=EB1
ZFG-16-14_01_21399_CGATGT_L001_R1_001_(paired)_trimmed_(paired)_contig_2027	-5.9699	0	0	0	LIP_RHIMI ame: Full=Lipase ame: Full=Triacylglycerol lipase Flags: Precursor
ZFG-16-14_01_21399_CGATGT_L001_R1_001_(paired)_trimmed_(paired)_contig_2847	-6.01375	1.11022e-16	8.09522e-15	1.10824e-11	NAAA_RAT ame: Full=N-acylethanolamine-hydrolyzing acid amidase ame: Full=N-acylsphingosine amidohydrolase-like Short=ASAH Contains: ame: Full=N-acylethanolamine-hydrolyzing acid amidase subunit alpha Contains: ame: Full=N-acylethanolamine-hydrolyzing acid amidase subunit beta Flags: Precursor
ZFG-16-14_01_21399_CGATGT_L001_R1_001_(paired)_trimmed_(paired)_contig_1562	-6.03089	0	0	0	MRP1_CANFA ame: Full=Multidrug resistance-associated 1 ame: Full=ATP-binding cassette sub-family C member 1 ame: Full=Leukotriene C(4) transporter Short=LTC4 transporter
ZFG-16-14_01_21399_CGATGT_L001_R1_001_(paired)_trimmed_(paired)_contig_5684	-6.07336	0	0	0	PAHX_RAT ame: Full=Phytanoyl- peroxisomal ame: Full=Phytanic acid oxidase ame: Full=Phytanoyl- alpha-hydroxylase Short= Flags: Precursor
ZFG-16-14_01_21399_CGATGT_L001_R1_001_(paired)_trimmed_(paired)_contig_1314	-6.19098	0	0	0	ALDH2_MOUSE ame: Full=Aldehyde mitochondrial ame: Full=AHD-M1 ame: Full=ALDH class 2 ame: Full=ALDH-E2 ame: Full=ALDHI Flags: Precursor
ZFG-16-14_01_21399_CGATGT_L001_R1_001_(paired)_trimmed_(paired)_contig_7016	-6.21707	2.70619e-09	8.75639e-08	0.000270135	PABP2_ARATH ame: Full=Polyadenylate-binding 2 Short=PABP-2 Short=Poly(A)-binding 2
ZFG-16-14_01_21399_CGATGT_L001_R1_001_(paired)_trimmed_(paired)_contig_4443	-6.28148	1.28597e-11	5.6031e-10	1.28367e-06	MSPS_DROME ame: Full= mini spindles
ZFG-16-14_01_21399_CGATGT_L001_R1_001_(paired)_trimmed_(paired)_contig_693	-6.30916	7.64779e-11	3.02941e-09	7.6341e-06	TRHBN_TETPY ame: Full=Group 1 truncated hemoglobin Short=Truncated Hb ame: Full=Hemoglobin ame: Full=Myoglobin
ZFG-16-14_01_21399_CGATGT_L001_R1_001_(paired)_trimmed_(paired)_contig_4290	-6.32827	4.23106e-13	2.15045e-11	4.22349e-08	ESRP1_RAT ame: Full=Epithelial splicing regulatory 1 ame: Full=RNA-binding motif 35A ame: Full=RNA-binding 35A
ZFG-16-14_01_21399_CGATGT_L001_R1_001_(paired)_trimmed_(paired)_contig_5433	-6.34177	1.58096e-13	8.46635e-12	1.57813e-08	PAE5_ARATH ame: Full=Pectin acetylesterase 5 Flags: Precursor
ZFG-16-14_01_21399_CGATGT_L001_R1_001_(paired)_trimmed_(paired)_contig_9756	-6.35659	2.1908e-08	6.16195e-07	0.00218688	TTL3A_DROME ame: Full=Tubulin glycylase 3A Short=dmTTLL3A
ZFG-16-14_01_21399_CGATGT_L001_R1_001_(paired)_trimmed_(paired)_contig_9338	-6.42902	1.96888e-09	6.48847e-08	0.000196536	GSTM2_CHICK ame: Full=Glutathione S-transferase 2 ame: Full=GST class-mu ame: Full=GST-CL2 ame: Full=GSTM1-1
ZFG-16-14_01_21399_CGATGT_L001_R1_001_(paired)_trimmed_(paired)_contig_12117	-6.51709	4.39536e-09	1.37324e-07	0.000438749	CU002_HUMAN ame: Full= C21orf2 ame: Full=C21orf- ame: Full=Leucine-rich repeat-containing 76 ame: Full=YF5 A2
ZFG-16-14_01_21399_CGATGT_L001_R1_001_(paired)_trimmed_(paired)_contig_1441	-6.5667	0	0	0	MORN3_MOUSE ame: Full=MORN repeat-containing 3
ZFG-16-14_01_21399_CGATGT_L001_R1_001_(paired)_trimmed_(paired)_contig_248	-6.60987	2.33147e-15	1.50245e-13	2.3273e-10	PCSK5_RAT ame: Full=Pro convertase subtilisin kexin type 5 ame: Full=Pro convertase 5 Short=PC5 ame: Full=Pro convertase 6 Short=PC6 ame: Full=Subtilisin kexin-like protease PC5 Short=rPC5 Flags: Precursor
ZFG-16-14_01_21399_CGATGT_L001_R1_001_(paired)_trimmed_(paired)_contig_2008	-6.64182	6.48526e-12	2.91869e-10	6.47365e-07	LRC45_HUMAN ame: Full=Leucine-rich repeat-containing 45
ZFG-16-14_01_21399_CGATGT_L001_R1_001_(paired)_trimmed_(paired)_contig_3754	-6.64857	0	0	0	SMO22_ARATH ame: Full=Methylsterol monooxygenase 2-2 ame: Full=Sterol 4-alpha-methyl-oxidase 1 Short= 1 ame: Full=Sterol 4-alpha-methyl-oxidase 2-2
ZFG-16-14_01_21399_CGATGT_L001_R1_001_(paired)_trimmed_(paired)_contig_3044	-6.6884	0	0	0	KIF15_HUMAN ame: Full=Kinesin KIF15 ame: Full=Kinesin 2 Short=hKLP2 ame: Full=Kinesin 7 ame: Full=Serologically defined breast cancer antigen NY-BR-62
ZFG-16-14_01_21399_CGATGT_L001_R1_001_(paired)_trimmed_(paired)_contig_4657	-6.68938	2.52783e-11	1.06066e-09	2.52331e-06	PFM_CHAGB ame: Full= fungistatic metabolite
ZFG-16-14_01_21399_CGATGT_L001_R1_001_(paired)_trimmed_(paired)_contig_10489	-6.74887	7.14465e-09	2.16774e-07	0.000713186	MB3R3_ARATH ame: Full=Transcription factor MYB3R-3 ame: Full=Myb-related 3R-3
ZFG-16-14_01_21399_CGATGT_L001_R1_001_(paired)_trimmed_(paired)_contig_4391	-6.78378	5.22915e-13	2.62829e-11	5.21979e-08	TTLL1_BOVIN ame: Full=Probable tubulin polyglutamylase TTLL1 ame: Full=Tubulin polyglutamylase complex subunit 3 Short=PGs3 ame: Full=Tubulin--tyrosine ligase 1
ZFG-16-14_01_21399_CGATGT_L001_R1_001_(paired)_trimmed_(paired)_contig_2183	-7.08733	0	0	0	LACS7_ARATH ame: Full=Long chain acyl- synthetase peroxisomal
ZFG-16-14_01_21399_CGATGT_L001_R1_001_(paired)_trimmed_(paired)_contig_39	-7.17893	0	0	0	AL7A1_DICDI ame: Full= aldehyde dehydrogenase family 7 member A1 homolog ame: Full=Antiquitin-1
ZFG-16-14_01_21399_CGATGT_L001_R1_001_(paired)_trimmed_(paired)_contig_3884	-7.32047	2.22045e-16	1.59001e-14	2.21647e-11	CAN15_MOUSE ame: Full=Calpain-15 ame: Full=Small optic lobes homolog
ZFG-16-14_01_21399_CGATGT_L001_R1_001_(paired)_trimmed_(paired)_contig_4265	-7.39408	5.46857e-09	1.68533e-07	0.000545878	KAT3_ARATH ame: Full=Potassium channel KAT3 ame: Full=AKT4 ame: Full= 1 ame: Full=Potassium channel TKC
ZFG-16-14_01_21399_CGATGT_L001_R1_001_(paired)_trimmed_(paired)_contig_913	-7.44824	0	0	0	LIP_RHIMI ame: Full=Lipase ame: Full=Triacylglycerol lipase Flags: Precursor
ZFG-16-14_01_21399_CGATGT_L001_R1_001_(paired)_trimmed_(paired)_contig_1712	-7.57265	2.88658e-15	1.84824e-13	2.88141e-10	DPP3_NEMVE ame: Full=Dipeptidyl peptidase 3 ame: Full=Dipeptidyl aminopeptidase III ame: Full=Dipeptidyl arylamidase III ame: Full=Dipeptidyl peptidase III Short=DPP III
ZFG-16-14_01_21399_CGATGT_L001_R1_001_(paired)_trimmed_(paired)_contig_3070	-7.59486	2.07713e-11	8.80055e-10	2.07341e-06	LACT2_CAEEL ame: Full=Beta-lactamase domain-containing 2
ZFG-16-14_01_21399_CGATGT_L001_R1_001_(paired)_trimmed_(paired)_contig_2164	-7.61677	2.02061e-14	1.18786e-12	2.01699e-09	RS10B_DANRE ame: Full=Radial spoke head 10 homolog B
ZFG-16-14_01_21399_CGATGT_L001_R1_001_(paired)_trimmed_(paired)_contig_4390	-7.63188	0	0	0	EGCSE_CYANO ame: Full=Endoglycoceramidase Short=EGCase ame: Full=Glycosphingolipid-specific enzyme Short=GSL-specific enzyme Flags: Precursor
ZFG-16-14_01_21399_CGATGT_L001_R1_001_(paired)_trimmed_(paired)_contig_1609	-7.74634	0	0	0	ASM_HUMAN ame: Full=Sphingomyelin phosphodiesterase ame: Full=Acid sphingomyelinase Short=aSMase Flags: Precursor
ZFG-16-14_01_21399_CGATGT_L001_R1_001_(paired)_trimmed_(paired)_contig_3765	-7.81251	8.54872e-15	5.20648e-13	8.53342e-10	AL3H1_ARATH ame: Full=Aldehyde dehydrogenase family 3 member H1 Short= 4 Short=Ath-ALDH4
ZFG-16-14_01_21399_CGATGT_L001_R1_001_(paired)_trimmed_(paired)_contig_915	-7.82259	0	0	0	GBP2_HUMAN ame: Full=Guanylate-binding 2 ame: Full=GTP-binding 2 Short=GBP-2 Short= -2 ame: Full=Guanine nucleotide-binding 2 ame: Full=Interferon-induced guanylate-binding 2 Flags: Precursor
ZFG-16-14_01_21399_CGATGT_L001_R1_001_(paired)_trimmed_(paired)_contig_10838	-7.83628	1.57276e-07	3.88792e-06	0.0156994	ATL73_ARATH ame: Full=RING-H2 finger ATL73 ame: Full=RING-type E3 ubiquitin transferase ATL73 Flags: Precursor
ZFG-16-14_01_21399_CGATGT_L001_R1_001_(paired)_trimmed_(paired)_contig_5843	-8.03227	2.60902e-14	1.51857e-12	2.60435e-09	CYB5R_DROME ame: Full=Cytochrome b5-related ame: Full= TU-36B
ZFG-16-14_01_21399_CGATGT_L001_R1_001_(paired)_trimmed_(paired)_contig_1997	-8.12225	2.39563e-10	8.87654e-09	2.39134e-05	T4B_PARTE ame: Full=Trichocyst matrix T4-B ame: Full=Secretory granule T4-B ame: Full=TMP 4-B Contains: ame: Full=Trichocyst matrix T4-B 1 Contains: ame: Full=Trichocyst matrix T4-B 2 Flags: Precursor
ZFG-16-14_01_21399_CGATGT_L001_R1_001_(paired)_trimmed_(paired)_contig_4334	-8.15014	1.23346e-13	6.69886e-12	1.23125e-08	NAAA_MOUSE ame: Full=N-acylethanolamine-hydrolyzing acid amidase ame: Full=N-acylsphingosine amidohydrolase-like Short=ASAH Contains: ame: Full=N-acylethanolamine-hydrolyzing acid amidase subunit alpha Contains: ame: Full=N-acylethanolamine-hydrolyzing acid amidase subunit beta Flags: Precursor
ZFG-16-14_01_21399_CGATGT_L001_R1_001_(paired)_trimmed_(paired)_contig_1134	-8.26701	0	0	0	RDHE2_HUMAN ame: Full=Epidermal retinol dehydrogenase 2 Short=EPHD-2 Short=RDH-E2 ame: Full=Retinal short-chain dehydrogenase reductase 2 Short=retSDR2 ame: Full=Short-chain dehydrogenase reductase family 16C member 5
ZFG-16-14_01_21399_CGATGT_L001_R1_001_(paired)_trimmed_(paired)_contig_15661	-8.46505	8.55374e-08	2.22124e-06	0.00853843	KRP95_STRPU ame: Full=Kinesin-II 95 kDa subunit ame: Full=KRP-85 95 95 kDa subunit
ZFG-16-14_01_21399_CGATGT_L001_R1_001_(paired)_trimmed_(paired)_contig_514	-8.61247	0	0	0	VPEG_ARATH ame: Full=Vacuolar-processing enzyme gamma-isozyme ame: Full=Asparaginyl endopeptidase gamma-VPE ame: Full=Gamma-VPE Flags: Precursor
ZFG-16-14_01_21399_CGATGT_L001_R1_001_(paired)_trimmed_(paired)_contig_4081	-8.62903	0	0	0	HYOU1_MOUSE ame: Full=Hypoxia up-regulated 1 Short=GRP-170 ame: Full=140 kDa Ca(2+)-binding Short=CBP-140 Flags: Precursor
ZFG-16-14_01_21399_CGATGT_L001_R1_001_(paired)_trimmed_(paired)_contig_265	-8.63837	0	0	0	VPS10_TRIVH ame: Full=Vacuolar sorting targeting 10 ame: Full=Carboxypeptidase Y receptor Short=CPY receptor ame: Full=Sortilin VPS10 ame: Full=Vacuolar carboxypeptidase sorting receptor VPS10 Flags: Precursor
ZFG-16-14_01_21399_CGATGT_L001_R1_001_(paired)_trimmed_(paired)_contig_556	-8.99461	0	0	0	FUR2_DROME ame: Full=Furin-like protease 2 Short=Furin-2 Flags: Precursor
ZFG-16-14_01_21399_CGATGT_L001_R1_001_(paired)_trimmed_(paired)_contig_5144	-9.05181	0	0	0	ALEU_ARATH ame: Full=Thiol protease aleurain Short= ame: Full=Senescence-associated gene product 2 Flags: Precursor
ZFG-16-14_01_21399_CGATGT_L001_R1_001_(paired)_trimmed_(paired)_contig_1642	-9.08284	0	0	0	CDK1_BOVIN ame: Full=Cyclin-dependent kinase 1 Short=CDK1 ame: Full=Cell division control 2 homolog ame: Full=Cell division kinase 1 ame: Full=p34 kinase
ZFG-16-14_01_21399_CGATGT_L001_R1_001_(paired)_trimmed_(paired)_contig_7009	-9.12765	1.37668e-14	8.25353e-13	1.37421e-09	FDL_DROME ame: Full=Probable beta-hexosaminidase fdl ame: Full= fused lobes Flags: Precursor
ZFG-16-14_01_21399_CGATGT_L001_R1_001_(paired)_trimmed_(paired)_contig_2040	-9.14994	0	0	0	T4B_PARTE ame: Full=Trichocyst matrix T4-B ame: Full=Secretory granule T4-B ame: Full=TMP 4-B Contains: ame: Full=Trichocyst matrix T4-B 1 Contains: ame: Full=Trichocyst matrix T4-B 2 Flags: Precursor
ZFG-16-14_01_21399_CGATGT_L001_R1_001_(paired)_trimmed_(paired)_contig_4805	-9.19432	4.44089e-16	3.08486e-14	4.43294e-11	PCSK5_BRACL ame: Full=Pro convertase subtilisin kexin type 5 ame: Full=Pro convertase PC6-like Short=aPC6 Flags: Precursor
ZFG-16-14_01_21399_CGATGT_L001_R1_001_(paired)_trimmed_(paired)_contig_4161	-9.80364	0	0	0	CTNS_BOVIN ame: Full=Cystinosin
ZFG-16-14_01_21399_CGATGT_L001_R1_001_(paired)_trimmed_(paired)_contig_3790	-9.82737	3.3073e-11	1.3676e-09	3.30138e-06	YP264_YEAST ame: Full=Probable transport YPL264C
ZFG-16-14_01_21399_CGATGT_L001_R1_001_(paired)_trimmed_(paired)_contig_706	-9.84939	0	0	0	KCNN1_MOUSE ame: Full=Small conductance calcium-activated potassium channel 1 Short=SK1 Short=SKCa 1 Short=SKCa1 ame: Full=
ZFG-16-14_01_21399_CGATGT_L001_R1_001_(paired)_trimmed_(paired)_contig_566	-11.2768	4.31044e-07	9.9462e-06	0.0430272	YCX91_PHAAORecName: Full=Uncharacterized protein ORF91 (chloroplast)
ZFG-16-14_01_21399_CGATGT_L001_R1_001_(paired)_trimmed_(paired)_contig_5325	-11.4569	5.18474e-13	2.60991e-11	5.17546e-08	ALKB1_PSEAE ame: Full=Alkane 1-monooxygenase 1 ame: Full=Alkane hydroxylase Short=AHs ame: Full=Terminal alkane hydroxylase
ZFG-16-14_01_21399_CGATGT_L001_R1_001_(paired)_trimmed_(paired)_contig_6767	-11.5067	5.75096e-14	3.23054e-12	5.74066e-09	CSK2A_CAEEL ame: Full=Casein kinase II subunit alpha Short=CK II subunit alpha
ZFG-16-14_01_21399_CGATGT_L001_R1_001_(paired)_trimmed_(paired)_contig_1236	-12.1373	0	0	0	T2A_PARTE ame: Full=Trichocyst matrix T2-A ame: Full=Secretory granule T2-A ame: Full=TMP 2-A Contains: ame: Full=Trichocyst matrix T2-A 1 Contains: ame: Full=Trichocyst matrix T2-A 2 Flags: Precursor
ZFG-16-14_01_21399_CGATGT_L001_R1_001_(paired)_trimmed_(paired)_contig_1196	-13.6146	1.78937e-10	6.73009e-09	1.78617e-05	MEMO1_DICDI ame: Full= MEMO1 homolog
ZFG-16-14_01_21399_CGATGT_L001_R1_001_(paired)_trimmed_(paired)_contig_4086	-13.9585	0	0	0	T1B_PARTE ame: Full=Trichocyst matrix T1-B ame: Full=Secretory granule T1-B ame: Full=TMP 1-B Contains: ame: Full=Trichocyst matrix T1-B 1 Contains: ame: Full=Trichocyst matrix T1-B 2 Flags: Precursor
ZFG-16-14_01_21399_CGATGT_L001_R1_001_(paired)_trimmed_(paired)_contig_4141	-14.2766	0	0	0	GTR5_RAT ame: Full=Solute carrier family facilitated glucose transporter member 5 ame: Full=Fructose transporter ame: Full=Glucose transporter type small intestine Short=GLUT-5
ZFG-16-14_01_21399_CGATGT_L001_R1_001_(paired)_trimmed_(paired)_contig_3159	-14.4261	4.83869e-07	1.10679e-05	0.0483002	COX1_TETPY ame: Full=Cytochrome c oxidase subunit 1 ame: Full=Cytochrome c oxidase polypeptide I
ZFG-16-14_01_21399_CGATGT_L001_R1_001_(paired)_trimmed_(paired)_contig_14525	-14.6369	5.17224e-11	2.08943e-09	5.16298e-06	PIP24_MAIZE ame: Full=Aquaporin PIP2-4 ame: Full=Plasma membrane intrinsic 2-4 ame: Full= 2-4 ame: Full= 2 4
ZFG-16-14_01_21399_CGATGT_L001_R1_001_(paired)_trimmed_(paired)_contig_7032	-16.5682	2.02323e-10	7.57543e-09	2.01961e-05	PLCX1_MOUSE ame: Full=PI-PLC X domain-containing 1
ZFG-16-14_01_21399_CGATGT_L001_R1_001_(paired)_trimmed_(paired)_contig_1589	-19.3447	0	0	0	LMLN_MOUSE ame: Full=Leishmanolysin-like peptidase
ZFG-16-14_01_21399_CGATGT_L001_R1_001_(paired)_trimmed_(paired)_contig_897	-20.1836	0	0	0	PCSK5_HUMAN ame: Full=Pro convertase subtilisin kexin type 5 ame: Full=Pro convertase 5 Short=PC5 ame: Full=Pro convertase 6 Short=PC6 Short=hPC6 ame: Full=Subtilisin kexin-like protease PC5 Flags: Precursor
ZFG-16-14_01_21399_CGATGT_L001_R1_001_(paired)_trimmed_(paired)_contig_7364	-20.8596	3.07276e-10	1.12395e-08	3.06726e-05	STXB_SYNVE ame: Full=Neoverrucotoxin subunit beta Short= subunit beta
ZFG-16-14_01_21399_CGATGT_L001_R1_001_(paired)_trimmed_(paired)_contig_278	-22.1421	0	0	0	YG75_SCHPO ame: Full=Uncharacterized membrane
ZFG-16-14_01_21399_CGATGT_L001_R1_001_(paired)_trimmed_(paired)_contig_449	-27.4745	0	0	0	SGMB_DICDI ame: Full=Sphingomyelin phosphodiesterase B ame: Full=Acid sphingomyelinase B Short=aSMase B Flags: Precursor
ZFG-16-14_01_21399_CGATGT_L001_R1_001_(paired)_trimmed_(paired)_contig_2354	-27.5082	0	0	0	LIP_RHIMI ame: Full=Lipase ame: Full=Triacylglycerol lipase Flags: Precursor
ZFG-16-14_01_21399_CGATGT_L001_R1_001_(paired)_trimmed_(paired)_contig_31468	-23558.2	1.18429e-07	2.98302e-06	0.0118217	HBA_CYPCA ame: Full=Hemoglobin subunit alpha ame: Full=Alpha-globin ame: Full=Hemoglobin alpha chain

## Sheet: Phil 4h vs. Phil 0h
Name	Fold change	P-value	FDR p-value	Bonferroni	Description
ZFG-16-14_01_21399_CGATGT_L001_R1_001_(paired)_trimmed_(paired)_contig_32	14961.4	0	0	0	RRT15_YEAST ame: Full=Regulator of rDNA transcription 15
ZFG-16-14_01_21399_CGATGT_L001_R1_001_(paired)_trimmed_(paired)_contig_15860	135.95	0	0	0	AB10G_ARATH ame: Full=ABC transporter G family member 10 Short=ABC transporter Short= 10 ame: Full=Probable white-brown complex homolog 10 Short= 10
ZFG-16-14_01_21399_CGATGT_L001_R1_001_(paired)_trimmed_(paired)_contig_25790	119.05	0	0	0	CDK2_DROME ame: Full=Cyclin-dependent kinase 2 ame: Full=Cell division control 2 cognate
ZFG-16-14_01_21399_CGATGT_L001_R1_001_(paired)_trimmed_(paired)_contig_28192	103.913	8.03169e-11	4.36197e-09	8.01731e-06	Y3629_DICDI ame: Full=Probable zinc transporter DDB_G0283629
ZFG-16-14_01_21399_CGATGT_L001_R1_001_(paired)_trimmed_(paired)_contig_11342	79.3968	1.44329e-15	1.50702e-13	1.44071e-10	LDL2_ARATH ame: Full=Lysine-specific histone demethylase 1 homolog 2 ame: Full=Flavin-containing amine oxidase domain-containing 2 ame: Full= LSD1-LIKE 2
ZFG-16-14_01_21399_CGATGT_L001_R1_001_(paired)_trimmed_(paired)_contig_10952	52.3264	0	0	0	LDL3_ARATH ame: Full=Lysine-specific histone demethylase 1 homolog 3 ame: Full=Flavin-containing amine oxidase domain-containing 3 ame: Full= LSD1-like 3
ZFG-16-14_01_21399_CGATGT_L001_R1_001_(paired)_trimmed_(paired)_contig_27879	45.2962	2.48235e-09	1.05713e-07	0.00024779	Y798_METJA ame: Full=TPR repeat-containing MJ0798
ZFG-16-14_01_21399_CGATGT_L001_R1_001_(paired)_trimmed_(paired)_contig_23924	42.6696	2.87648e-12	1.91077e-10	2.87133e-07	PCSK5_HUMAN ame: Full=Pro convertase subtilisin kexin type 5 ame: Full=Pro convertase 5 Short=PC5 ame: Full=Pro convertase 6 Short=PC6 Short=hPC6 ame: Full=Subtilisin kexin-like protease PC5 Flags: Precursor
ZFG-16-14_01_21399_CGATGT_L001_R1_001_(paired)_trimmed_(paired)_contig_16564	40.0242	4.2932e-10	2.09152e-08	4.28552e-05	TADBP_XENTR ame: Full=TAR DNA-binding 43 Short=TDP-43
ZFG-16-14_01_21399_CGATGT_L001_R1_001_(paired)_trimmed_(paired)_contig_22553	39.2328	5.06779e-10	2.44265e-08	5.05872e-05	AT132_MOUSE ame: Full=Cation-transporting ATPase 13A2
ZFG-16-14_01_21399_CGATGT_L001_R1_001_(paired)_trimmed_(paired)_contig_4251	39.1587	0	0	0	AB4A_ARATH ame: Full=ABC transporter A family member 4 Short=ABC transporter Short= 4 ame: Full= ABC2 homolog 3
ZFG-16-14_01_21399_CGATGT_L001_R1_001_(paired)_trimmed_(paired)_contig_15897	38.9217	0	0	0	NLE1_HUMAN ame: Full=Notchless homolog 1
ZFG-16-14_01_21399_CGATGT_L001_R1_001_(paired)_trimmed_(paired)_contig_12227	37.5073	0	0	0	ABCBA_HUMAN ame: Full=ATP-binding cassette sub-family B member mitochondrial ame: Full=ATP-binding cassette transporter 10 Short=ABC transporter 10 ame: Full=Mitochondrial ATP-binding cassette 2 Short=M-ABC2 Flags: Precursor
ZFG-16-14_01_21399_CGATGT_L001_R1_001_(paired)_trimmed_(paired)_contig_30090	37.2471	1.4032e-11	8.38233e-10	1.40069e-06	AT135_MOUSE ame: Full=Probable cation-transporting ATPase 13A5 ame: Full=P5-ATPase isoform 5
ZFG-16-14_01_21399_CGATGT_L001_R1_001_(paired)_trimmed_(paired)_contig_21994	32.9868	0	0	0	NAAA_MOUSE ame: Full=N-acylethanolamine-hydrolyzing acid amidase ame: Full=N-acylsphingosine amidohydrolase-like Short=ASAH Contains: ame: Full=N-acylethanolamine-hydrolyzing acid amidase subunit alpha Contains: ame: Full=N-acylethanolamine-hydrolyzing acid amidase subunit beta Flags: Precursor
ZFG-16-14_01_21399_CGATGT_L001_R1_001_(paired)_trimmed_(paired)_contig_8092	26.9303	0	0	0	RNOY_CRAGI ame: Full=Ribonuclease Oy Short=RNase Oy
ZFG-16-14_01_21399_CGATGT_L001_R1_001_(paired)_trimmed_(paired)_contig_5715	26.486	0	0	0	HERC2_MOUSE ame: Full=E3 ubiquitin- ligase HERC2 ame: Full=HECT domain and RCC1-like domain-containing 2 ame: Full=HECT-type E3 ubiquitin transferase HERC2
ZFG-16-14_01_21399_CGATGT_L001_R1_001_(paired)_trimmed_(paired)_contig_3290	20.6293	5.55754e-11	3.10095e-09	5.5476e-06	G2OX2_ARATH ame: Full=Gibberellin 2-beta-dioxygenase 2 ame: Full=GA 2-oxidase 2 ame: Full=Gibberellin 2-beta-hydroxylase 2 ame: Full=Gibberellin 2-oxidase 2
ZFG-16-14_01_21399_CGATGT_L001_R1_001_(paired)_trimmed_(paired)_contig_9358	20.3699	0	0	0	HERC2_HUMAN ame: Full=E3 ubiquitin- ligase HERC2 ame: Full=HECT domain and RCC1-like domain-containing 2 ame: Full=HECT-type E3 ubiquitin transferase HERC2
ZFG-16-14_01_21399_CGATGT_L001_R1_001_(paired)_trimmed_(paired)_contig_9096	18.3686	0	0	0	LMLN_CAEEL ame: Full=Leishmanolysin-like peptidase
ZFG-16-14_01_21399_CGATGT_L001_R1_001_(paired)_trimmed_(paired)_contig_9688	16.4829	4.77396e-15	4.64013e-13	4.76541e-10	UTP21_SCHPO ame: Full=U3 small nucleolar RNA-associated 21 homolog Short=U3 snoRNA-associated 21
ZFG-16-14_01_21399_CGATGT_L001_R1_001_(paired)_trimmed_(paired)_contig_5841	14.6348	1.03251e-14	9.62334e-13	1.03066e-09	DER_HYPNA ame: Full=GTPase Der ame: Full=GTP-binding
ZFG-16-14_01_21399_CGATGT_L001_R1_001_(paired)_trimmed_(paired)_contig_9276	14.2219	0	0	0	PWP2_YEAST ame: Full=Periodic tryptophan 2 ame: Full=U three 1 ame: Full=U3 small nucleolar RNA-associated 1 Short=U3 snoRNA-associated 1
ZFG-16-14_01_21399_CGATGT_L001_R1_001_(paired)_trimmed_(paired)_contig_1710	14.0729	0	0	0	PESC_RAT ame: Full=Pescadillo homolog
ZFG-16-14_01_21399_CGATGT_L001_R1_001_(paired)_trimmed_(paired)_contig_9094	13.8851	0	0	0	YBEG_SCHPO ame: Full=Uncharacterized WD repeat-containing
ZFG-16-14_01_21399_CGATGT_L001_R1_001_(paired)_trimmed_(paired)_contig_17670	13.7957	6.95845e-08	2.30764e-06	0.00694599	LMLN_MOUSE ame: Full=Leishmanolysin-like peptidase
ZFG-16-14_01_21399_CGATGT_L001_R1_001_(paired)_trimmed_(paired)_contig_10750	13.4765	8.59571e-11	4.64555e-09	8.58033e-06	MTK1_ORYSJ ame: Full=Methylthioribose kinase 1 Short=MTR kinase 1 Short= 1
ZFG-16-14_01_21399_CGATGT_L001_R1_001_(paired)_trimmed_(paired)_contig_7365	13.379	0	0	0	RL7_TETTH ame: Full=60S ribosomal L7
ZFG-16-14_01_21399_CGATGT_L001_R1_001_(paired)_trimmed_(paired)_contig_6951	12.5192	4.44089e-16	4.95301e-14	4.43294e-11	DG2L6_HUMAN ame: Full=Diacylglycerol O-acyltransferase 2 6 ame: Full=Diacylglycerol O-acyltransferase candidate 3 Short=hDC3
ZFG-16-14_01_21399_CGATGT_L001_R1_001_(paired)_trimmed_(paired)_contig_15193	12.4094	0	0	0	TSR1_MOUSE ame: Full=Pre-rRNA-processing TSR1 homolog
ZFG-16-14_01_21399_CGATGT_L001_R1_001_(paired)_trimmed_(paired)_contig_4908	12.0971	4.99225e-10	2.40973e-08	4.98331e-05	LMLN_CAEEL ame: Full=Leishmanolysin-like peptidase
ZFG-16-14_01_21399_CGATGT_L001_R1_001_(paired)_trimmed_(paired)_contig_7463	12.0644	1.02141e-14	9.5466e-13	1.01958e-09	U3IP2_MOUSE ame: Full=U3 small nucleolar RNA-interacting 2 ame: Full=RRP9 homolog ame: Full=U3 small nucleolar ribonucleo -associated 55 kDa Short=U3 snoRNP-associated 55 kDa Short=U3-55K
ZFG-16-14_01_21399_CGATGT_L001_R1_001_(paired)_trimmed_(paired)_contig_7706	11.5227	6.66134e-16	7.29903e-14	6.64941e-11	PYRG2_XENLA ame: Full=CTP synthase 2 ame: Full=CTP synthetase 2 ame: Full=UTP--ammonia ligase 2
ZFG-16-14_01_21399_CGATGT_L001_R1_001_(paired)_trimmed_(paired)_contig_6293	11.3932	2.22045e-16	2.54767e-14	2.21647e-11	DDX21_HUMAN ame: Full=Nucleolar RNA helicase 2 ame: Full=DEAD box 21 ame: Full=Gu-alpha ame: Full=Nucleolar RNA helicase Gu ame: Full=Nucleolar RNA helicase II ame: Full=RH II Gu
ZFG-16-14_01_21399_CGATGT_L001_R1_001_(paired)_trimmed_(paired)_contig_1564	10.6933	3.60455e-09	1.49051e-07	0.00035981	UBIQP_TETPY ame: Full=Polyubiquitin Contains: ame: Full=Ubiquitin Flags: Precursor
ZFG-16-14_01_21399_CGATGT_L001_R1_001_(paired)_trimmed_(paired)_contig_6596	10.6668	3.9968e-15	3.95406e-13	3.98965e-10	UCKA_DICDI ame: Full=Uridine-cytidine kinase A ame: Full=Cytidine monophosphokinase A ame: Full=Uridine kinase uracil phosphoribosyltransferase Short=UK-UPRT ame: Full=Uridine monophosphokinase A
ZFG-16-14_01_21399_CGATGT_L001_R1_001_(paired)_trimmed_(paired)_contig_14512	10.4748	1.05249e-13	8.47264e-12	1.05061e-08	IPI3_SCHPO ame: Full=Pre-rRNA-processing crb3 ipi3
ZFG-16-14_01_21399_CGATGT_L001_R1_001_(paired)_trimmed_(paired)_contig_7924	10.4635	1.48992e-13	1.17942e-11	1.48725e-08	RL1D1_HUMAN ame: Full=Ribosomal L1 domain-containing 1 ame: Full=CATX-11 ame: Full=Cellular senescence-inhibited gene ame: Full= PBK1
ZFG-16-14_01_21399_CGATGT_L001_R1_001_(paired)_trimmed_(paired)_contig_11575	10.2625	1.11022e-16	1.31776e-14	1.10824e-11	WDR12_NEMVE ame: Full=Ribosome biogenesis WDR12 homolog
ZFG-16-14_01_21399_CGATGT_L001_R1_001_(paired)_trimmed_(paired)_contig_3631	10.22	2.6075e-09	1.10383e-07	0.000260283	PPD_STRHY ame: Full=Phosphonopyruvate decarboxylase
ZFG-16-14_01_21399_CGATGT_L001_R1_001_(paired)_trimmed_(paired)_contig_11222	10.1802	1.66533e-15	1.72982e-13	1.66235e-10	RRS1_BOVIN ame: Full=Ribosome biogenesis regulatory homolog
ZFG-16-14_01_21399_CGATGT_L001_R1_001_(paired)_trimmed_(paired)_contig_11461	9.98108	6.99552e-13	5.0346e-11	6.98299e-08	NOP2_MOUSE ame: Full=Probable 28S rRNA (cytosine-C(5))-methyltransferase ame: Full=Nucleolar 1 ame: Full=Nucleolar 2 homolog ame: Full=Proliferating-cell nucleolar antigen p120 ame: Full=Proliferation-associated nucleolar p120
ZFG-16-14_01_21399_CGATGT_L001_R1_001_(paired)_trimmed_(paired)_contig_11923	9.92363	4.50844e-11	2.54115e-09	4.50037e-06	ACL4_SCHPO ame: Full=Probable assembly chaperone of rpl4
ZFG-16-14_01_21399_CGATGT_L001_R1_001_(paired)_trimmed_(paired)_contig_6108	9.91049	3.64042e-13	2.73844e-11	3.6339e-08	RH28_ORYSJ ame: Full=DEAD-box ATP-dependent RNA helicase 28
ZFG-16-14_01_21399_CGATGT_L001_R1_001_(paired)_trimmed_(paired)_contig_16346	9.88593	7.2037e-09	2.81111e-07	0.000719081	SCPL3_CAEEL ame: Full=CTD small phosphatase 3 Short=CTDSP-like 3
ZFG-16-14_01_21399_CGATGT_L001_R1_001_(paired)_trimmed_(paired)_contig_17734	9.77372	1.77525e-10	9.21512e-09	1.77207e-05	UTP15_CHICK ame: Full=U3 small nucleolar RNA-associated 15 homolog
ZFG-16-14_01_21399_CGATGT_L001_R1_001_(paired)_trimmed_(paired)_contig_8206	9.50546	1.82883e-10	9.46376e-09	1.82556e-05	COPA_STAEQ ame: Full=Copper-exporting P-type ATPase A ame: Full=Cu(+)-exporting ATPase
ZFG-16-14_01_21399_CGATGT_L001_R1_001_(paired)_trimmed_(paired)_contig_10007	9.49265	2.2353e-08	8.03385e-07	0.0022313	SETD3_XENTR ame: Full=Histone-lysine N-methyltransferase setd3 ame: Full=SET domain-containing 3
ZFG-16-14_01_21399_CGATGT_L001_R1_001_(paired)_trimmed_(paired)_contig_3058	9.24825	3.57981e-09	1.4809e-07	0.00035734	IMB4_SCHPO ame: Full=Probable importin subunit beta-4 ame: Full=Importin-123 ame: Full=Karyopherin subunit beta-4 ame: Full=Karyopherin-123
ZFG-16-14_01_21399_CGATGT_L001_R1_001_(paired)_trimmed_(paired)_contig_8135	9.17092	1.62093e-14	1.46163e-12	1.61802e-09	RLP24_MOUSE ame: Full=Probable ribosome biogenesis RLP24 ame: Full=Ribosomal L24 domain-containing 1 ame: Full=Ribosomal L24-like
ZFG-16-14_01_21399_CGATGT_L001_R1_001_(paired)_trimmed_(paired)_contig_1401	9.1611	2.34688e-11	1.36493e-09	2.34268e-06	BCS1_YEAST ame: Full=Mitochondrial chaperone BCS1
ZFG-16-14_01_21399_CGATGT_L001_R1_001_(paired)_trimmed_(paired)_contig_5851	8.84659	3.15303e-14	2.76087e-12	3.14739e-09	ANM1_SCHPO ame: Full= arginine N-methyltransferase 1 ame: Full=Type I arginine N-methyltransferase Short=Type I PRMT
ZFG-16-14_01_21399_CGATGT_L001_R1_001_(paired)_trimmed_(paired)_contig_14632	8.70991	1.62825e-12	1.11938e-10	1.62534e-07	NOL10_MOUSE ame: Full=Nucleolar 10
ZFG-16-14_01_21399_CGATGT_L001_R1_001_(paired)_trimmed_(paired)_contig_9778	8.59532	7.32525e-13	5.25297e-11	7.31214e-08	RCL1_DICDI ame: Full=Probable RNA 3 -terminal phosphate cyclase
ZFG-16-14_01_21399_CGATGT_L001_R1_001_(paired)_trimmed_(paired)_contig_907	8.58408	2.26041e-12	1.51944e-10	2.25637e-07	RBM34_HUMAN ame: Full=RNA-binding 34 ame: Full=RNA-binding motif 34
ZFG-16-14_01_21399_CGATGT_L001_R1_001_(paired)_trimmed_(paired)_contig_10271	8.39709	2.13163e-13	1.6546e-11	2.12781e-08	RTEL1_ANOGA ame: Full=Regulator of telomere elongation helicase 1 homolog
ZFG-16-14_01_21399_CGATGT_L001_R1_001_(paired)_trimmed_(paired)_contig_7260	8.30977	3.54383e-13	2.6698e-11	3.53749e-08	NOG2_MOUSE ame: Full=Nucleolar GTP-binding 2
ZFG-16-14_01_21399_CGATGT_L001_R1_001_(paired)_trimmed_(paired)_contig_14027	8.06264	5.37352e-11	3.00667e-09	5.36391e-06	GCN2_YEAST ame: Full=eIF-2-alpha kinase GCN2 ame: Full=General control non-derepressible 2 ame: Full=Serine threonine- kinase GCN2
ZFG-16-14_01_21399_CGATGT_L001_R1_001_(paired)_trimmed_(paired)_contig_6492	8.04748	6.43074e-12	4.05255e-10	6.41923e-07	RH17_ARATH ame: Full=DEAD-box ATP-dependent RNA helicase 17
ZFG-16-14_01_21399_CGATGT_L001_R1_001_(paired)_trimmed_(paired)_contig_14166	8.03613	4.72473e-11	2.65407e-09	4.71627e-06	DHX35_HUMAN ame: Full=Probable ATP-dependent RNA helicase DHX35 ame: Full=DEAH box 35
ZFG-16-14_01_21399_CGATGT_L001_R1_001_(paired)_trimmed_(paired)_contig_12738	7.82014	1.51323e-13	1.19598e-11	1.51053e-08	GGHA_DICDI ame: Full=Gamma-glutamyl hydrolase A ame: Full=Conjugase A ame: Full=GH A ame: Full=Gamma-Glu-X carboxypeptidase A Flags: Precursor
ZFG-16-14_01_21399_CGATGT_L001_R1_001_(paired)_trimmed_(paired)_contig_6109	7.73378	1.61927e-11	9.58134e-10	1.61637e-06	DIEXF_RAT ame: Full=Digestive organ expansion factor homolog
ZFG-16-14_01_21399_CGATGT_L001_R1_001_(paired)_trimmed_(paired)_contig_1696	7.63209	1.00741e-11	6.14671e-10	1.0056e-06	Y103_SYNY3RecName: Full=Uncharacterized protein sll0103
ZFG-16-14_01_21399_CGATGT_L001_R1_001_(paired)_trimmed_(paired)_contig_6431	7.60722	2.30899e-08	8.27895e-07	0.00230486	UTP6_SCHPO ame: Full=U3 small nucleolar RNA-associated 6 Short=U3 snoRNA-associated 6
ZFG-16-14_01_21399_CGATGT_L001_R1_001_(paired)_trimmed_(paired)_contig_1328	7.57689	2.26257e-08	8.12418e-07	0.00225852	HSP7C_PETHY ame: Full=Heat shock cognate 70 kDa
ZFG-16-14_01_21399_CGATGT_L001_R1_001_(paired)_trimmed_(paired)_contig_22430	7.28217	3.99755e-07	1.16474e-05	0.039904	DACB_BACSU ame: Full=D-alanyl-D-alanine carboxypeptidase Short=DD-carboxypeptidase Short=DD-peptidase ame: Full=Penicillin-binding 5* Short=PBP-5* Flags: Precursor
ZFG-16-14_01_21399_CGATGT_L001_R1_001_(paired)_trimmed_(paired)_contig_4826	7.09265	1.32736e-11	7.95786e-10	1.32498e-06	NOG1_DICDI ame: Full=Probable nucleolar GTP-binding 1
ZFG-16-14_01_21399_CGATGT_L001_R1_001_(paired)_trimmed_(paired)_contig_7573	7.04486	9.69691e-12	5.9311e-10	9.67955e-07	ANM15_ARATH ame: Full= arginine N-methyltransferase Short= 15 Short= 5 ame: Full=Shk1 kinase-binding 1 homolog
ZFG-16-14_01_21399_CGATGT_L001_R1_001_(paired)_trimmed_(paired)_contig_1458	6.95965	4.87976e-12	3.13891e-10	4.87103e-07	ACP7_MOUSE ame: Full=Acid phosphatase type 7 ame: Full=Purple acid phosphatase long form Flags: Precursor
ZFG-16-14_01_21399_CGATGT_L001_R1_001_(paired)_trimmed_(paired)_contig_2300	6.95907	9.10229e-11	4.90075e-09	9.08599e-06	IMP4_MOUSE ame: Full=U3 small nucleolar ribonucleo IMP4 Short=U3 snoRNP IMP4
ZFG-16-14_01_21399_CGATGT_L001_R1_001_(paired)_trimmed_(paired)_contig_8065	6.88515	5.91397e-11	3.28148e-09	5.90338e-06	NSN1_ARATH ame: Full=Guanine nucleotide-binding -like NSN1 Short=Nucleolar GTP-binding NSN1 ame: Full=DAR GTPase 4 ame: Full= nucleostemin-like 1
ZFG-16-14_01_21399_CGATGT_L001_R1_001_(paired)_trimmed_(paired)_contig_10137	6.8627	6.78679e-12	4.25543e-10	6.77464e-07	S35F6_HUMAN ame: Full=Solute carrier family 35 member F6 ame: Full=ANT2-binding Short=ANT2BP ame: Full=Transport and Golgi organization 9 homolog Flags: Precursor
ZFG-16-14_01_21399_CGATGT_L001_R1_001_(paired)_trimmed_(paired)_contig_8129	6.80868	1.767e-09	7.73614e-08	0.000176384	DDX49_DICDI ame: Full=Probable ATP-dependent RNA helicase ddx49 ame: Full=DEAD box 49
ZFG-16-14_01_21399_CGATGT_L001_R1_001_(paired)_trimmed_(paired)_contig_7271	6.80198	4.95211e-10	2.39151e-08	4.94324e-05	NAT10_DICDI ame: Full=RNA cytidine acetyltransferase ame: Full=18S rRNA cytosine acetyltransferase
ZFG-16-14_01_21399_CGATGT_L001_R1_001_(paired)_trimmed_(paired)_contig_3260	6.78513	1.53385e-11	9.11915e-10	1.53111e-06	S22A8_PONAB ame: Full=Solute carrier family 22 member 8 ame: Full=Organic anion transporter 3
ZFG-16-14_01_21399_CGATGT_L001_R1_001_(paired)_trimmed_(paired)_contig_18349	6.68659	5.79637e-09	2.30426e-07	0.0005786	ESF2_SCHPO ame: Full=Pre-rRNA-processing esf2 ame: Full=18S rRNA factor 2
ZFG-16-14_01_21399_CGATGT_L001_R1_001_(paired)_trimmed_(paired)_contig_5626	6.66011	2.33863e-09	1.00148e-07	0.000233445	CTX80_EUPOC ame: Full=Ciliary WD repeat-containing ctxp80
ZFG-16-14_01_21399_CGATGT_L001_R1_001_(paired)_trimmed_(paired)_contig_214	6.53902	2.54311e-10	1.28404e-08	2.53855e-05	UTP12_YEAST ame: Full=U3 small nucleolar RNA-associated 12 Short=U3 snoRNA-associated 12 ame: Full=DOM34-interacting 2 ame: Full=U three 12
ZFG-16-14_01_21399_CGATGT_L001_R1_001_(paired)_trimmed_(paired)_contig_5935	6.50628	5.36705e-08	1.81917e-06	0.00535744	ADHA_BACSU ame: Full=Probable formaldehyde dehydrogenase
ZFG-16-14_01_21399_CGATGT_L001_R1_001_(paired)_trimmed_(paired)_contig_6664	6.50489	3.437e-08	1.1996e-06	0.00343085	NOC4L_MOUSE ame: Full=Nucleolar complex 4 homolog Short=NOC4 homolog ame: Full=NOC4 ame: Full=Nucleolar complex-associated 4
ZFG-16-14_01_21399_CGATGT_L001_R1_001_(paired)_trimmed_(paired)_contig_12242	6.40242	9.32208e-11	5.01368e-09	9.30539e-06	ABCB4_DICDI ame: Full=ABC transporter B family member 4 ame: Full=ABC transporter
ZFG-16-14_01_21399_CGATGT_L001_R1_001_(paired)_trimmed_(paired)_contig_10789	6.3967	3.29396e-07	9.7424e-06	0.0328806	PCIF1_HUMAN ame: Full=Phosphorylated CTD-interacting factor 1
ZFG-16-14_01_21399_CGATGT_L001_R1_001_(paired)_trimmed_(paired)_contig_17016	6.3355	2.81413e-07	8.40543e-06	0.0280909	TYPH_PROMH ame: Full=Thymidine phosphorylase ame: Full= ase
ZFG-16-14_01_21399_CGATGT_L001_R1_001_(paired)_trimmed_(paired)_contig_4142	6.20756	1.91042e-08	6.93456e-07	0.00190701	NMD3_YEAST ame: Full=60S ribosomal export NMD3 ame: Full=Nonsense-mediated mRNA decay 3
ZFG-16-14_01_21399_CGATGT_L001_R1_001_(paired)_trimmed_(paired)_contig_12997	6.11896	6.96655e-10	3.26789e-08	6.95408e-05	GRWD1_DICDI ame: Full=Glutamate-rich WD repeat-containing 1
ZFG-16-14_01_21399_CGATGT_L001_R1_001_(paired)_trimmed_(paired)_contig_7665	6.10997	2.72964e-09	1.14969e-07	0.000272475	DCA13_CHICK ame: Full=DDB1- and CUL4-associated factor 13 ame: Full=WD repeat and SOF domain-containing 1
ZFG-16-14_01_21399_CGATGT_L001_R1_001_(paired)_trimmed_(paired)_contig_151	6.06396	6.01038e-09	2.37976e-07	0.000599962	AT1A_HYDVU ame: Full=Sodium potassium-transporting ATPase subunit alpha Short=Na(+) K(+) ATPase alpha subunit ame: Full=Sodium pump subunit alpha
ZFG-16-14_01_21399_CGATGT_L001_R1_001_(paired)_trimmed_(paired)_contig_7843	6.0389	3.79741e-10	1.87469e-08	3.79061e-05	RBM19_MOUSE ame: Full=Probable RNA-binding 19 ame: Full=RNA-binding motif 19
ZFG-16-14_01_21399_CGATGT_L001_R1_001_(paired)_trimmed_(paired)_contig_9389	5.96837	1.81764e-10	9.41071e-09	1.81439e-05	UTP5_SCHPO ame: Full=U3 small nucleolar RNA-associated 5 Short=U3 snoRNA-associated 5 ame: Full=U3 5 required for transcription
ZFG-16-14_01_21399_CGATGT_L001_R1_001_(paired)_trimmed_(paired)_contig_4995	5.96755	1.06506e-09	4.82593e-08	0.000106315	TTD14_DROME ame: Full=TRPL translocation defect 14
ZFG-16-14_01_21399_CGATGT_L001_R1_001_(paired)_trimmed_(paired)_contig_6153	5.94715	6.02381e-10	2.86471e-08	6.01303e-05	RPF1_PONAB ame: Full=Ribosome production factor 1 ame: Full=Brix domain-containing 5 ame: Full=Ribosome biogenesis RPF1
ZFG-16-14_01_21399_CGATGT_L001_R1_001_(paired)_trimmed_(paired)_contig_9184	5.90773	1.79452e-10	9.31031e-09	1.7913e-05	NO66_AEDAE ame: Full=Bifunctional lysine-specific demethylase and histidyl-hydroxylase NO66 ame: Full=Histone lysine demethylase NO66
ZFG-16-14_01_21399_CGATGT_L001_R1_001_(paired)_trimmed_(paired)_contig_4409	5.87961	2.04495e-09	8.84058e-08	0.000204129	HAS1_CANGA ame: Full=ATP-dependent RNA helicase HAS1
ZFG-16-14_01_21399_CGATGT_L001_R1_001_(paired)_trimmed_(paired)_contig_4223	5.83202	3.33456e-09	1.3846e-07	0.000332859	OSK1_ORYSJ ame: Full=Serine threonine kinase OSK1 Short= 1 ame: Full=SUCROSE NON-FERMENTING-1 related kinase 1A Short=SNF1-related kinase 1A Short= 1A
ZFG-16-14_01_21399_CGATGT_L001_R1_001_(paired)_trimmed_(paired)_contig_5229	5.81944	4.85218e-09	1.95776e-07	0.000484349	BOP1_DANRE ame: Full=Ribosome biogenesis bop1 ame: Full=Block of proliferation 1
ZFG-16-14_01_21399_CGATGT_L001_R1_001_(paired)_trimmed_(paired)_contig_4650	5.74174	1.3424e-07	4.24755e-06	0.0134	RPA1_YEAST ame: Full=DNA-directed RNA polymerase I subunit RPA190 ame: Full=DNA-directed RNA polymerase I 190 kDa polypeptide Short=A190 ame: Full=DNA-directed RNA polymerase I largest subunit
ZFG-16-14_01_21399_CGATGT_L001_R1_001_(paired)_trimmed_(paired)_contig_2777	5.73788	4.12018e-07	1.19837e-05	0.041128	RRP5_MOUSE ame: Full= RRP5 homolog ame: Full=Apoptosis-linked gene 4 ame: Full=Programmed cell death 11
ZFG-16-14_01_21399_CGATGT_L001_R1_001_(paired)_trimmed_(paired)_contig_5482	5.72729	1.23879e-09	5.54767e-08	0.000123658	LIPM_MOUSE ame: Full=Lipase member M ame: Full=Lipase-like abhydrolase domain-containing 3 Flags: Precursor
ZFG-16-14_01_21399_CGATGT_L001_R1_001_(paired)_trimmed_(paired)_contig_6936	5.69925	1.16843e-07	3.74307e-06	0.0116634	SPAT5_HUMAN ame: Full=Spermatogenesis-associated 5 ame: Full=ATPase family 2 homolog ame: Full=Spermatogenesis-associated factor
ZFG-16-14_01_21399_CGATGT_L001_R1_001_(paired)_trimmed_(paired)_contig_7242	5.60992	2.96309e-08	1.04442e-06	0.00295779	ITPR2_RAT ame: Full=Inositol 1,4,5-trisphosphate receptor type 2 ame: Full=IP3 receptor isoform 2 Short=IP3R 2 Short= 3R2 ame: Full=Type 2 inositol 1,4,5-trisphosphate receptor Short=Type 2 3 receptor
ZFG-16-14_01_21399_CGATGT_L001_R1_001_(paired)_trimmed_(paired)_contig_6891	5.54327	7.6089e-08	2.50918e-06	0.00759528	LMLN_CAEBR ame: Full=Leishmanolysin-like peptidase
ZFG-16-14_01_21399_CGATGT_L001_R1_001_(paired)_trimmed_(paired)_contig_10899	5.47748	1.4706e-08	5.44298e-07	0.00146797	GRC3_CANGA ame: Full=Polynucleotide 5 -hydroxyl-kinase GRC3
ZFG-16-14_01_21399_CGATGT_L001_R1_001_(paired)_trimmed_(paired)_contig_4794	5.35608	6.58794e-08	2.19424e-06	0.00657615	PCX4_MOUSE ame: Full=Pecanex 4 ame: Full=Pecanex homolog 4
ZFG-16-14_01_21399_CGATGT_L001_R1_001_(paired)_trimmed_(paired)_contig_1277	5.30348	7.31046e-09	2.84942e-07	0.000729737	DDX55_MOUSE ame: Full=ATP-dependent RNA helicase DDX55 ame: Full=DEAD box 55
ZFG-16-14_01_21399_CGATGT_L001_R1_001_(paired)_trimmed_(paired)_contig_10532	5.23464	1.14848e-08	4.32125e-07	0.00114643	DDX10_DICDI ame: Full=Probable ATP-dependent RNA helicase ddx10 ame: Full=DEAD box 10
ZFG-16-14_01_21399_CGATGT_L001_R1_001_(paired)_trimmed_(paired)_contig_8933	5.22264	4.40034e-09	1.79431e-07	0.000439247	PX24B_DICDI ame: Full=PXMP2 4 family 2
ZFG-16-14_01_21399_CGATGT_L001_R1_001_(paired)_trimmed_(paired)_contig_3756	5.15337	6.50795e-09	2.56163e-07	0.00064963	NSA2_HUMAN ame: Full=Ribosome biogenesis NSA2 homolog ame: Full=Hairy cell leukemia 1 ame: Full=TGF-beta-inducible nuclear 1
ZFG-16-14_01_21399_CGATGT_L001_R1_001_(paired)_trimmed_(paired)_contig_1222	5.10885	3.44435e-08	1.20132e-06	0.00343819	SPB1_SCHPO ame: Full= et-dependent rRNA methyltransferase spb1 ame: Full=2 -O-ribose RNA methyltransferase ame: Full=S-adenosyl-L-methionine-dependent methyltransferase
ZFG-16-14_01_21399_CGATGT_L001_R1_001_(paired)_trimmed_(paired)_contig_2045	4.99315	4.97037e-07	1.41878e-05	0.0496148	SK2L2_HUMAN ame: Full=Superkiller viralicidic activity 2-like 2 ame: Full=ATP-dependent RNA helicase DOB1 ame: Full=ATP-dependent RNA helicase SKIV2L2 ame: Full=TRAMP-like complex helicase
ZFG-16-14_01_21399_CGATGT_L001_R1_001_(paired)_trimmed_(paired)_contig_57	4.80143	1.69692e-07	5.2654e-06	0.0169388	BMS1_HUMAN ame: Full=Ribosome biogenesis BMS1 homolog ame: Full=Ribosome assembly BMS1 homolog
ZFG-16-14_01_21399_CGATGT_L001_R1_001_(paired)_trimmed_(paired)_contig_599	4.63423	3.86356e-07	1.12866e-05	0.0385664	SAG39_ORYSJ ame: Full=Senescence-specific cysteine protease SAG39 ame: Full=Cysteine ase SAG39 ame: Full= SENESCENCE-ASSOCIATED GENE 39 Flags: Precursor
ZFG-16-14_01_21399_CGATGT_L001_R1_001_(paired)_trimmed_(paired)_contig_1104	4.62564	4.53652e-08	1.55615e-06	0.0045284	ATG1C_ARATH ame: Full=Serine threonine- kinase ATG1c ame: Full=Autophagy-related 1c Short= 1c
ZFG-16-14_01_21399_CGATGT_L001_R1_001_(paired)_trimmed_(paired)_contig_7841	4.58799	1.46416e-07	4.59892e-06	0.0146154	MPP10_YEAST ame: Full=U3 small nucleolar RNA-associated MPP10 Short=U3 snoRNA-associated MPP10 ame: Full=M phase phospho 10
ZFG-16-14_01_21399_CGATGT_L001_R1_001_(paired)_trimmed_(paired)_contig_4115	4.48109	2.23406e-07	6.80518e-06	0.0223006	PUS7_YEAST ame: Full=Multisubstrate pseudouridine synthase 7 ame: Full=RNA pseudouridylate synthase 7 ame: Full=RNA-uridine isomerase 7 ame: Full=tRNA pseudouridine(13) synthase
ZFG-16-14_01_21399_CGATGT_L001_R1_001_(paired)_trimmed_(paired)_contig_5958	4.39984	1.79494e-08	6.54394e-07	0.00179173	CPNE1_HUMAN ame: Full=Copine-1 ame: Full=Chromobindin 17 ame: Full=Copine I
ZFG-16-14_01_21399_CGATGT_L001_R1_001_(paired)_trimmed_(paired)_contig_3795	4.37787	3.30782e-07	9.7776e-06	0.033019	KRI1_MOUSE ame: Full= KRI1 homolog
ZFG-16-14_01_21399_CGATGT_L001_R1_001_(paired)_trimmed_(paired)_contig_2692	4.30114	3.82599e-07	1.11801e-05	0.0381914	ERF1_TETTH ame: Full=Eukaryotic peptide chain release factor subunit 1 Short=Eukaryotic release factor 1 Short=eRF1
ZFG-16-14_01_21399_CGATGT_L001_R1_001_(paired)_trimmed_(paired)_contig_3516	4.23504	2.4361e-07	7.37785e-06	0.0243174	MB3R4_ARATH ame: Full=Transcription factor MYB3R-4 ame: Full=Myb-related 3R-4 ame: Full= ENHANCED DEFECTIVE CYTOKINESIS
ZFG-16-14_01_21399_CGATGT_L001_R1_001_(paired)_trimmed_(paired)_contig_3668	4.18909	2.72279e-07	8.16436e-06	0.0271792	EBP2_ARATH ame: Full=Probable rRNA-processing EBP2 homolog
ZFG-16-14_01_21399_CGATGT_L001_R1_001_(paired)_trimmed_(paired)_contig_4266	-3.84441	4.79781e-07	1.37503e-05	0.0478923	SGT1_BOVIN ame: Full= SGT1 homolog ame: Full=Suppressor of G2 allele of SKP1 homolog
ZFG-16-14_01_21399_CGATGT_L001_R1_001_(paired)_trimmed_(paired)_contig_2776	-3.86405	4.66875e-07	1.34228e-05	0.0466039	PSMD4_DICDI ame: Full=26S proteasome non-ATPase regulatory subunit 4 ame: Full=26S proteasome regulatory subunit RPN10 ame: Full=26S proteasome regulatory subunit S5A
ZFG-16-14_01_21399_CGATGT_L001_R1_001_(paired)_trimmed_(paired)_contig_1595	-3.87531	3.53196e-07	1.03817e-05	0.0352563	PP1R7_DANRE ame: Full= phosphatase 1 regulatory subunit 7 ame: Full= phosphatase 1 regulatory subunit 22
ZFG-16-14_01_21399_CGATGT_L001_R1_001_(paired)_trimmed_(paired)_contig_2269	-3.9208	4.29965e-07	1.24585e-05	0.0429195	AMPA_PELCD ame: Full=Probable cytosol aminopeptidase ame: Full=Leucine aminopeptidase Short=LAP ame: Full=Leucyl aminopeptidase
ZFG-16-14_01_21399_CGATGT_L001_R1_001_(paired)_trimmed_(paired)_contig_1297	-3.95942	4.85438e-07	1.38921e-05	0.0484569	PI5K6_ARATH ame: Full=Phosphatidylinositol 4-phosphate 5-kinase 6 Short= 5K6 ame: Full=1-phosphatidylinositol 4-phosphate kinase 6 ame: Full=Diphosphoinositide kinase 6 ame: Full= ns(4)P-5-kinase 6
ZFG-16-14_01_21399_CGATGT_L001_R1_001_(paired)_trimmed_(paired)_contig_1748	-3.9641	2.75752e-07	8.25362e-06	0.0275258	PSB6_HUMAN ame: Full=Proteasome subunit beta type-6 ame: Full=Macropain delta chain ame: Full=Multicatalytic endopeptidase complex delta chain ame: Full=Proteasome delta chain ame: Full=Proteasome subunit Y Flags: Precursor
ZFG-16-14_01_21399_CGATGT_L001_R1_001_(paired)_trimmed_(paired)_contig_1206	-3.98498	4.38315e-07	1.26784e-05	0.043753	DEOC_MOUSE ame: Full=Deoxyribose-phosphate aldolase Short=DERA ame: Full=2-deoxy-D-ribose 5-phosphate aldolase ame: Full=Phosphodeoxyriboaldolase Short=Deoxyriboaldolase
ZFG-16-14_01_21399_CGATGT_L001_R1_001_(paired)_trimmed_(paired)_contig_1097	-4.03482	3.66128e-07	1.07334e-05	0.0365473	MKK1_YEAST ame: Full=MAP kinase kinase MKK1 SSP32
ZFG-16-14_01_21399_CGATGT_L001_R1_001_(paired)_trimmed_(paired)_contig_1528	-4.07035	3.14938e-07	9.35082e-06	0.0314375	AT2B4_HUMAN ame: Full=Plasma membrane calcium-transporting ATPase 4 Short=PMCA4 ame: Full=Matrix-remodeling-associated 1 ame: Full=Plasma membrane calcium ATPase isoform 4 ame: Full=Plasma membrane calcium pump isoform 4
ZFG-16-14_01_21399_CGATGT_L001_R1_001_(paired)_trimmed_(paired)_contig_444	-4.07918	1.03018e-07	3.32257e-06	0.0102834	CNDP2_HUMAN ame: Full=Cytosolic non-specific dipeptidase ame: Full=CNDP dipeptidase 2 ame: Full=Carnosine dipeptidase II ame: Full=Epididymis secretory Li 13 ame: Full=Glutamate carboxypeptidase 1 ame: Full=Peptidase A
ZFG-16-14_01_21399_CGATGT_L001_R1_001_(paired)_trimmed_(paired)_contig_3964	-4.1343	1.99745e-07	6.13122e-06	0.0199387	ECI3_ARATH ame: Full=Enoyl- delta isomerase 3 ame: Full=3-hydroxyacyl- dehydratase 1 ame: Full=Delta(3),Delta(2)-enoyl isomerase 3 Short= 3
ZFG-16-14_01_21399_CGATGT_L001_R1_001_(paired)_trimmed_(paired)_contig_937	-4.16401	4.73988e-07	1.36077e-05	0.047314	HEM6_RAT ame: Full=Oxygen-dependent coproporphyrinogen-III mitochondrial Short=COX Short=Coprogen oxidase Short=Coproporphyrinogenase Flags: Precursor
ZFG-16-14_01_21399_CGATGT_L001_R1_001_(paired)_trimmed_(paired)_contig_4475	-4.17191	3.07095e-07	9.12881e-06	0.0306545	RYR1_MOUSE ame: Full=Ryanodine receptor 1 Short=RYR-1 Short= 1 ame: Full=Skeletal muscle calcium release channel ame: Full=Skeletal muscle ryanodine receptor ame: Full=Skeletal muscle-type ryanodine receptor ame: Full=Type 1 ryanodine receptor
ZFG-16-14_01_21399_CGATGT_L001_R1_001_(paired)_trimmed_(paired)_contig_145	-4.19025	4.28911e-07	1.24316e-05	0.0428144	GDE_HORSE ame: Full=Glycogen debranching enzyme ame: Full=Glycogen debrancher Includes: ame: Full=4-alpha-glucanotransferase ame: Full=Oligo-1,4-1,4-glucantransferase Includes: ame: Full=Amylo-alpha-1,6-glucosidase Short=Amylo-1,6-glucosidase ame: Full=Dextrin 6-alpha-D-glucosidase
ZFG-16-14_01_21399_CGATGT_L001_R1_001_(paired)_trimmed_(paired)_contig_2830	-4.19683	4.18462e-07	1.21534e-05	0.0417713	XRCC6_CHICK ame: Full=X-ray repair cross-complementing 5 ame: Full=5 -deoxyribose-5-phosphate lyase Ku70 Short=5 -dRP AP lyase Ku70 ame: Full=ATP-dependent DNA helicase 2 subunit 1 ame: Full=ATP-dependent DNA helicase II 70 kDa subunit ame: Full=DNA repair XRCC6 ame: Full=Ku autoantigen p70 homolog Short=Ku70
ZFG-16-14_01_21399_CGATGT_L001_R1_001_(paired)_trimmed_(paired)_contig_702	-4.21801	2.87993e-07	8.58654e-06	0.0287477	CYSP2_MAIZE ame: Full=Cysteine ase 2 Flags: Precursor
ZFG-16-14_01_21399_CGATGT_L001_R1_001_(paired)_trimmed_(paired)_contig_6889	-4.22225	2.2222e-07	6.77319e-06	0.0221822	CAYP1_HUMAN ame: Full=Calcyphosin ame: Full=Calcyphosine
ZFG-16-14_01_21399_CGATGT_L001_R1_001_(paired)_trimmed_(paired)_contig_565	-4.22591	7.79604e-08	2.56919e-06	0.00778209	NEUL_RABIT ame: Full= mitochondrial ame: Full=Microsomal endopeptidase Short=MEP ame: Full=Mitochondrial oligopeptidase M ame: Full=Neurotensin endopeptidase Flags: Precursor
ZFG-16-14_01_21399_CGATGT_L001_R1_001_(paired)_trimmed_(paired)_contig_2316	-4.2688	2.61157e-07	7.86632e-06	0.026069	AREH1_SCHPO ame: Full=Probable sterol O-acyltransferase 1 ame: Full=Sterol-ester synthase 1
ZFG-16-14_01_21399_CGATGT_L001_R1_001_(paired)_trimmed_(paired)_contig_2174	-4.27634	5.7701e-08	1.94456e-06	0.00575977	HUTI_DICDI ame: Full=Probable imidazolonepropionase ame: Full=Amidohydrolase domain-containing 1 homolog
ZFG-16-14_01_21399_CGATGT_L001_R1_001_(paired)_trimmed_(paired)_contig_2068	-4.29821	3.66462e-08	1.27414e-06	0.00365806	DRC1_CHLRE ame: Full=Dynein regulatory complex 1
ZFG-16-14_01_21399_CGATGT_L001_R1_001_(paired)_trimmed_(paired)_contig_1940	-4.3133	4.37941e-07	1.26712e-05	0.0437157	KMO_MYXXD ame: Full=Kynurenine 3-monooxygenase ame: Full=Kynurenine 3-hydroxylase
ZFG-16-14_01_21399_CGATGT_L001_R1_001_(paired)_trimmed_(paired)_contig_1071	-4.31443	2.76562e-07	8.27538e-06	0.0276067	ATL57_ARATH ame: Full=RING-H2 finger ATL57 ame: Full=RING-type E3 ubiquitin transferase ATL57
ZFG-16-14_01_21399_CGATGT_L001_R1_001_(paired)_trimmed_(paired)_contig_2514	-4.32814	1.13841e-07	3.65042e-06	0.0113638	TYPH_PROMH ame: Full=Thymidine phosphorylase ame: Full= ase
ZFG-16-14_01_21399_CGATGT_L001_R1_001_(paired)_trimmed_(paired)_contig_5411	-4.36124	4.47206e-07	1.29019e-05	0.0446406	FAAH1_PIG ame: Full=Fatty-acid amide hydrolase 1 ame: Full=Anandamide amidohydrolase 1 ame: Full=Oleamide hydrolase 1
ZFG-16-14_01_21399_CGATGT_L001_R1_001_(paired)_trimmed_(paired)_contig_4076	-4.36433	3.12524e-08	1.09847e-06	0.00311964	ABCB1_DICDI ame: Full=ABC transporter B family member 1 ame: Full=ABC transporter
ZFG-16-14_01_21399_CGATGT_L001_R1_001_(paired)_trimmed_(paired)_contig_4821	-4.36456	1.09884e-07	3.53372e-06	0.0109687	HEXO2_ARATH ame: Full=Beta-hexosaminidase 2 ame: Full=Beta- case 2 ame: Full=Beta-N-acetylhexosaminidase 2 ame: Full=Beta-hexosaminidase 3 Short= 3 ame: Full=N-acetyl-beta-glucosaminidase 2 Flags: Precursor
ZFG-16-14_01_21399_CGATGT_L001_R1_001_(paired)_trimmed_(paired)_contig_2009	-4.36803	2.18849e-07	6.67861e-06	0.0218457	ORYC_ORYSJ ame: Full=Oryzain gamma chain Flags: Precursor
ZFG-16-14_01_21399_CGATGT_L001_R1_001_(paired)_trimmed_(paired)_contig_118	-4.38691	8.64952e-08	2.8262e-06	0.00863404	G6PI1_CLAMI ame: Full=Glucose-6-phosphate cytosolic 1 Short=GPI ame: Full=Phosphoglucose isomerase Short=PGI ame: Full=Phosphohexose isomerase Short=PHI
ZFG-16-14_01_21399_CGATGT_L001_R1_001_(paired)_trimmed_(paired)_contig_1069	-4.39341	1.71936e-07	5.33006e-06	0.0171628	PABP8_ARATH ame: Full=Polyadenylate-binding 8 Short=PABP-8 Short=Poly(A)-binding 8
ZFG-16-14_01_21399_CGATGT_L001_R1_001_(paired)_trimmed_(paired)_contig_891	-4.39431	9.68066e-08	3.13643e-06	0.00966333	UBP24_HUMAN ame: Full=Ubiquitin carboxyl-terminal hydrolase 24 ame: Full=Deubiquitinating enzyme 24 ame: Full=Ubiquitin thioesterase 24 ame: Full=Ubiquitin-specific-processing protease 24
ZFG-16-14_01_21399_CGATGT_L001_R1_001_(paired)_trimmed_(paired)_contig_1406	-4.40095	1.09932e-07	3.53372e-06	0.0109735	CFA99_CHLRE ame: Full=Cilia- and flagella-associated 99
ZFG-16-14_01_21399_CGATGT_L001_R1_001_(paired)_trimmed_(paired)_contig_2881	-4.40781	1.58371e-07	4.93253e-06	0.0158088	ODA1_CHLRE ame: Full=Outer dynein arm 1 ame: Full=Docking complex component 2
ZFG-16-14_01_21399_CGATGT_L001_R1_001_(paired)_trimmed_(paired)_contig_4286	-4.42643	6.99675e-08	2.3188e-06	0.00698422	KELC_ANOST ame: Full=Ring canal kelch homolog ame: Full=Kelch 1 Contains: ame: Full=Kelch short
ZFG-16-14_01_21399_CGATGT_L001_R1_001_(paired)_trimmed_(paired)_contig_866	-4.43035	6.91468e-08	2.29465e-06	0.00690231	HUTH_BOVIN ame: Full=Histidine ammonia-lyase Short=Histidase
ZFG-16-14_01_21399_CGATGT_L001_R1_001_(paired)_trimmed_(paired)_contig_2125	-4.46726	4.30155e-07	1.24604e-05	0.0429385	GLO5_ARATH ame: Full=Peroxisomal (S)-2-hydroxy-acid oxidase GLO5 ame: Full=Glycolate oxidase 3 Short= 5 Short=GOX 3 ame: Full=Short chain alpha-hydroxy acid oxidase GLO5
ZFG-16-14_01_21399_CGATGT_L001_R1_001_(paired)_trimmed_(paired)_contig_1645	-4.48599	1.18892e-07	3.79773e-06	0.0118679	DYHA_CHLRE ame: Full=Dynein alpha flagellar outer arm ame: Full=DHC alpha
ZFG-16-14_01_21399_CGATGT_L001_R1_001_(paired)_trimmed_(paired)_contig_1934	-4.49265	8.46334e-08	2.77081e-06	0.00844819	CML11_ORYSJ ame: Full=Probable calcium-binding CML11 ame: Full=Calmodulin 11
ZFG-16-14_01_21399_CGATGT_L001_R1_001_(paired)_trimmed_(paired)_contig_2916	-4.50319	1.90099e-08	6.90784e-07	0.00189758	VPS5_SCHPO ame: Full=Vacuolar sorting-associated vps5
ZFG-16-14_01_21399_CGATGT_L001_R1_001_(paired)_trimmed_(paired)_contig_1878	-4.50554	2.09801e-08	7.56869e-07	0.00209426	KDM4A_MOUSE ame: Full=Lysine-specific demethylase 4A ame: Full= domain-containing histone demethylation 3A ame: Full=Jumonji domain-containing 2A
ZFG-16-14_01_21399_CGATGT_L001_R1_001_(paired)_trimmed_(paired)_contig_252	-4.50606	2.05824e-08	7.43597e-07	0.00205456	ERLN2_DANRE ame: Full=Erlin-2 ame: Full=Endoplasmic reticulum lipid raft-associated 2
ZFG-16-14_01_21399_CGATGT_L001_R1_001_(paired)_trimmed_(paired)_contig_681	-4.54379	2.5251e-08	8.98281e-07	0.00252058	HMT2_SCHPO ame: Full=Sulfide:quinone mitochondrial ame: Full=Cadmium resistance 1 ame: Full=Heavy metal tolerance 2 Flags: Precursor
ZFG-16-14_01_21399_CGATGT_L001_R1_001_(paired)_trimmed_(paired)_contig_7695	-4.54524	3.40993e-07	1.00645e-05	0.0340383	CA123_RAT ame: Full=UPF0587 C1orf123 homolog
ZFG-16-14_01_21399_CGATGT_L001_R1_001_(paired)_trimmed_(paired)_contig_814	-4.59804	2.24055e-08	8.04799e-07	0.00223654	DSK1_CYLFU ame: Full=Diatom spindle kinesin-1
ZFG-16-14_01_21399_CGATGT_L001_R1_001_(paired)_trimmed_(paired)_contig_1170	-4.62328	5.73031e-08	1.9331e-06	0.00572005	HUWE1_HUMAN ame: Full=E3 ubiquitin- ligase HUWE1 ame: Full=ARF-binding 1 Short=ARF-BP1 ame: Full= UBA and WWE domain-containing 1 ame: Full=HECT-type E3 ubiquitin transferase HUWE1 ame: Full=Homologous to E6AP carboxyl terminus homologous 9 Short= 9 ame: Full=Large structure of UREB1 Short=LASU1 ame: Full=Mcl-1 ubiquitin ligase E3 Short=Mule ame: Full=Upstream regulatory element-binding 1 Short=U…
ZFG-16-14_01_21399_CGATGT_L001_R1_001_(paired)_trimmed_(paired)_contig_1834	-4.64431	1.232e-08	4.60251e-07	0.00122979	CSN2_ARATH ame: Full=COP9 signalosome complex subunit 2 Short=Signalosome subunit 2 ame: Full= FUSCA 12
ZFG-16-14_01_21399_CGATGT_L001_R1_001_(paired)_trimmed_(paired)_contig_5332	-4.65381	1.58159e-07	4.92831e-06	0.0157876	NEK1_ORYSJ ame: Full=Serine threonine- kinase Nek1 ame: Full= -related kinase 1 ame: Full= ek1
ZFG-16-14_01_21399_CGATGT_L001_R1_001_(paired)_trimmed_(paired)_contig_157	-4.68985	5.7748e-09	2.29751e-07	0.000576446	KAD7_HUMAN ame: Full=Adenylate kinase 7 Short=AK 7 ame: Full=ATP-AMP transphosphorylase 7
ZFG-16-14_01_21399_CGATGT_L001_R1_001_(paired)_trimmed_(paired)_contig_2018	-4.6983	9.13265e-08	2.96851e-06	0.0091163	CAND1_HUMAN ame: Full=Cullin-associated NEDD8-dissociated 1 ame: Full=Cullin-associated and neddylation-dissociated 1 ame: Full=TBP-interacting of 120 kDa A Short=TBP-interacting 120A ame: Full=p120 CAND1
ZFG-16-14_01_21399_CGATGT_L001_R1_001_(paired)_trimmed_(paired)_contig_3543	-4.70698	8.12184e-09	3.14152e-07	0.000810731	ABCCC_DICDI ame: Full=ABC transporter C family member 12 ame: Full=ABC transporter
ZFG-16-14_01_21399_CGATGT_L001_R1_001_(paired)_trimmed_(paired)_contig_1993	-4.71425	1.10734e-08	4.17588e-07	0.00110536	ETFD_CAEEL ame: Full=Electron transfer flavo -ubiquinone mitochondrial Short=ETF-QO Short=ETF-ubiquinone oxidoreductase ame: Full=Electron-transferring-flavo dehydrogenase Short=ETF dehydrogenase ame: Full=Lethal 721 Flags: Precursor
ZFG-16-14_01_21399_CGATGT_L001_R1_001_(paired)_trimmed_(paired)_contig_2235	-4.71535	1.71565e-08	6.28008e-07	0.00171258	CFA45_CHLRE ame: Full=Cilia- and flagella-associated 45 ame: Full=Flagellum-associated 45
ZFG-16-14_01_21399_CGATGT_L001_R1_001_(paired)_trimmed_(paired)_contig_2	-4.71946	3.46386e-07	1.01996e-05	0.0345766	G3P2_MUCCL ame: Full=Glyceraldehyde-3-phosphate dehydrogenase 2 Short=GAPDH 2
ZFG-16-14_01_21399_CGATGT_L001_R1_001_(paired)_trimmed_(paired)_contig_2192	-4.72909	5.86522e-08	1.97261e-06	0.00585472	FLA10_CHLRE ame: Full=Kinesin FLA10 ame: Full= KHP1
ZFG-16-14_01_21399_CGATGT_L001_R1_001_(paired)_trimmed_(paired)_contig_8419	-4.75029	2.03907e-07	6.25128e-06	0.0203542	APGM_METKA ame: Full=2,3-bisphosphoglycerate-independent phosphoglycerate mutase Short=BPG-independent PGAM Short=Phosphoglyceromutase Short=aPGAM
ZFG-16-14_01_21399_CGATGT_L001_R1_001_(paired)_trimmed_(paired)_contig_3405	-4.78282	1.09811e-08	4.14735e-07	0.00109614	DPP3_NEMVE ame: Full=Dipeptidyl peptidase 3 ame: Full=Dipeptidyl aminopeptidase III ame: Full=Dipeptidyl arylamidase III ame: Full=Dipeptidyl peptidase III Short=DPP III
ZFG-16-14_01_21399_CGATGT_L001_R1_001_(paired)_trimmed_(paired)_contig_649	-4.81338	2.40643e-07	7.29242e-06	0.0240212	CKS2_ARATH ame: Full=Cyclin-dependent kinases regulatory subunit 2
ZFG-16-14_01_21399_CGATGT_L001_R1_001_(paired)_trimmed_(paired)_contig_760	-4.82902	5.82541e-08	1.96121e-06	0.00581499	IDHC_DICDI ame: Full=Isocitrate dehydrogenase
ZFG-16-14_01_21399_CGATGT_L001_R1_001_(paired)_trimmed_(paired)_contig_5394	-4.8457	1.31437e-08	4.89376e-07	0.00131202	WDS_DROME ame: Full= will die slowly
ZFG-16-14_01_21399_CGATGT_L001_R1_001_(paired)_trimmed_(paired)_contig_1250	-4.84758	5.84328e-08	1.96599e-06	0.00583282	PSB7A_ARATH ame: Full=Proteasome subunit beta type-7-A ame: Full=20S proteasome beta subunit B-1 ame: Full=Proteasome component FA ame: Full=Proteasome component FB ame: Full=Proteasome subunit beta type-2 Flags: Precursor
ZFG-16-14_01_21399_CGATGT_L001_R1_001_(paired)_trimmed_(paired)_contig_663	-4.84892	1.54053e-08	5.67445e-07	0.00153778	PP2A1_PARTE ame: Full=Serine threonine- phosphatase PP2A catalytic subunit 1 Short=PPN 1
ZFG-16-14_01_21399_CGATGT_L001_R1_001_(paired)_trimmed_(paired)_contig_1273	-4.85011	1.099e-07	3.53372e-06	0.0109704	NPL4_RAT ame: Full=Nuclear localization 4 homolog Short= NPL4
ZFG-16-14_01_21399_CGATGT_L001_R1_001_(paired)_trimmed_(paired)_contig_1554	-4.85273	2.34921e-08	8.41409e-07	0.00234501	SIR2_DANRE ame: Full=NAD-dependent deacetylase sirtuin-2 ame: Full=Regulatory SIR2 homolog 2 ame: Full=SIR2 2
ZFG-16-14_01_21399_CGATGT_L001_R1_001_(paired)_trimmed_(paired)_contig_490	-4.86079	2.20692e-09	9.49555e-08	0.000220297	PEPD_HUMAN ame: Full=Xaa-Pro dipeptidase Short=X-Pro dipeptidase ame: Full=Imidodipeptidase ame: Full=Peptidase D ame: Full=Proline dipeptidase Short=Prolidase
ZFG-16-14_01_21399_CGATGT_L001_R1_001_(paired)_trimmed_(paired)_contig_2823	-4.87324	2.3604e-08	8.45112e-07	0.00235617	ATG1B_ARATH ame: Full=Serine threonine- kinase ATG1b ame: Full=Autophagy-related 1b Short= 1b
ZFG-16-14_01_21399_CGATGT_L001_R1_001_(paired)_trimmed_(paired)_contig_643	-4.87486	6.76603e-09	2.65693e-07	0.000675392	PSD2A_ARATH ame: Full=26S proteasome non-ATPase regulatory subunit 2 homolog A ame: Full=26S proteasome regulatory subunit RPN1a Short= 1a ame: Full=26S proteasome regulatory subunit S2 homolog A
ZFG-16-14_01_21399_CGATGT_L001_R1_001_(paired)_trimmed_(paired)_contig_596	-4.89605	1.56938e-08	5.7743e-07	0.00156657	ACBG2_XENLA ame: Full=Long-chain-fatty-acid-- ligase ACSBG2 ame: Full=Acyl- synthetase bubblegum family member 2
ZFG-16-14_01_21399_CGATGT_L001_R1_001_(paired)_trimmed_(paired)_contig_614	-4.94206	6.44352e-09	2.53827e-07	0.000643198	DHE3_DICDI ame: Full=Glutamate mitochondrial Short=GDH Flags: Precursor
ZFG-16-14_01_21399_CGATGT_L001_R1_001_(paired)_trimmed_(paired)_contig_3134	-5.01044	7.19712e-08	2.38125e-06	0.00718424	UBA6_HUMAN ame: Full=Ubiquitin-like modifier-activating enzyme 6 Short=Ubiquitin-activating enzyme 6 ame: Full=Monocyte 4 Short=MOP-4 ame: Full=Ubiquitin-activating enzyme E1 2 Short=E1-L2
ZFG-16-14_01_21399_CGATGT_L001_R1_001_(paired)_trimmed_(paired)_contig_409	-5.03479	1.43512e-08	5.31559e-07	0.00143255	DYHC_DROME ame: Full=Dynein heavy cytoplasmic ame: Full=Dynein heavy cytosolic Short=DYHC
ZFG-16-14_01_21399_CGATGT_L001_R1_001_(paired)_trimmed_(paired)_contig_109	-5.03761	1.53202e-08	5.64518e-07	0.00152928	TPIS_MAIZE ame: Full=Triosephosphate cytosolic Short=TIM Short=Triose-phosphate isomerase
ZFG-16-14_01_21399_CGATGT_L001_R1_001_(paired)_trimmed_(paired)_contig_1014	-5.03871	8.3576e-08	2.73798e-06	0.00834264	GBP2_MOUSE ame: Full=Guanylate-binding 2 ame: Full=GTP-binding 2 Short=GBP-2 Short=mGBP-2 Short=mGBP2 ame: Full=Guanine nucleotide-binding 2 ame: Full=Interferon-induced guanylate-binding 2 Flags: Precursor
ZFG-16-14_01_21399_CGATGT_L001_R1_001_(paired)_trimmed_(paired)_contig_345	-5.04148	4.01329e-09	1.64454e-07	0.000400611	IQCAL_RAT ame: Full=IQ and AAA domain-containing 1-like ame: Full= IQCA1P1
ZFG-16-14_01_21399_CGATGT_L001_R1_001_(paired)_trimmed_(paired)_contig_4252	-5.04393	1.49014e-07	4.67465e-06	0.0148747	CLUA1_MOUSE ame: Full=Clusterin-associated 1
ZFG-16-14_01_21399_CGATGT_L001_R1_001_(paired)_trimmed_(paired)_contig_519	-5.07927	6.26757e-08	2.09593e-06	0.00625635	HMCSA_DICDI ame: Full=Hydroxymethylglutaryl- synthase A Short=HMG- synthase A ame: Full=3-hydroxy-3-methylglutaryl coenzyme A synthase A
ZFG-16-14_01_21399_CGATGT_L001_R1_001_(paired)_trimmed_(paired)_contig_3032	-5.08599	4.46135e-10	2.16603e-08	4.45336e-05	MU157_SCHPO ame: Full=Meiotically up-regulated gene 157
ZFG-16-14_01_21399_CGATGT_L001_R1_001_(paired)_trimmed_(paired)_contig_311	-5.11592	2.46931e-09	1.05202e-07	0.000246489	PI5K1_ARATH ame: Full=Phosphatidylinositol 4-phosphate 5-kinase 1 Short= 5K1 ame: Full=1-phosphatidylinositol 4-phosphate kinase 1 ame: Full=Diphosphoinositide kinase 1 ame: Full= ns(4)P-5-kinase 1
ZFG-16-14_01_21399_CGATGT_L001_R1_001_(paired)_trimmed_(paired)_contig_95	-5.15193	3.21324e-07	9.52342e-06	0.0320749	ALFC6_ARATH ame: Full=Fructose-bisphosphate aldolase cytosolic Short= 6 ame: Full=Cytosolic aldolase 2 Short=cAld2
ZFG-16-14_01_21399_CGATGT_L001_R1_001_(paired)_trimmed_(paired)_contig_789	-5.1628	3.9687e-10	1.95153e-08	3.9616e-05	MA2B1_HUMAN ame: Full=Lysosomal alpha-mannosidase Short=Laman ame: Full=Lysosomal acid alpha-mannosidase ame: Full=Mannosidase alpha class 2B member 1 ame: Full=Mannosidase alpha-B Contains: ame: Full=Lysosomal alpha-mannosidase A peptide Contains: ame: Full=Lysosomal alpha-mannosidase B peptide Contains: ame: Full=Lysosomal alpha-mannosidase C peptide Contains: ame: Full=Lysosomal alpha-mannosid…
ZFG-16-14_01_21399_CGATGT_L001_R1_001_(paired)_trimmed_(paired)_contig_1363	-5.17963	2.84987e-07	8.50454e-06	0.0284477	MHCKB_DICDI ame: Full=Myosin heavy chain kinase B Short=MHCK-B
ZFG-16-14_01_21399_CGATGT_L001_R1_001_(paired)_trimmed_(paired)_contig_4705	-5.20203	2.53947e-09	1.08007e-07	0.000253493	KPYK_SPOPS ame: Full=Pyruvate kinase Short=PK
ZFG-16-14_01_21399_CGATGT_L001_R1_001_(paired)_trimmed_(paired)_contig_3079	-5.22882	5.61382e-09	2.24061e-07	0.000560377	DPP3_NEMVE ame: Full=Dipeptidyl peptidase 3 ame: Full=Dipeptidyl aminopeptidase III ame: Full=Dipeptidyl arylamidase III ame: Full=Dipeptidyl peptidase III Short=DPP III
ZFG-16-14_01_21399_CGATGT_L001_R1_001_(paired)_trimmed_(paired)_contig_1232	-5.2501	3.80604e-09	1.56669e-07	0.000379923	KAPCB_PIG ame: Full=cAMP-dependent kinase catalytic subunit beta Short=PKA C-beta
ZFG-16-14_01_21399_CGATGT_L001_R1_001_(paired)_trimmed_(paired)_contig_3501	-5.26022	6.77109e-09	2.65787e-07	0.000675897	Y2164_STAS1 ame: Full=Uncharacterized epimerase dehydratase SSP2164
ZFG-16-14_01_21399_CGATGT_L001_R1_001_(paired)_trimmed_(paired)_contig_1410	-5.26797	4.13562e-07	1.20216e-05	0.0412822	SGPL_ARATH ame: Full=Sphingosine-1-phosphate lyase Short= 1 Short=S1PL Short=SP-lyase Short=SPL ame: Full=Dihydrosphingosine phosphate lyase 1 Short= 1 ame: Full=Sphingosine-1-phosphate aldolase
ZFG-16-14_01_21399_CGATGT_L001_R1_001_(paired)_trimmed_(paired)_contig_3773	-5.27372	1.3496e-07	4.26728e-06	0.0134718	OSB9_DICDI ame: Full=Oxysterol-binding 9 Short=OSBPi
ZFG-16-14_01_21399_CGATGT_L001_R1_001_(paired)_trimmed_(paired)_contig_2101	-5.27466	5.63294e-08	1.90219e-06	0.00562286	RNZ_DROME ame: Full=Ribonuclease mitochondrial Short=RNase Z ame: Full=Juvenile hormone-inducible 1 ame: Full=dRNAse Z ame: Full=tRNA 3 endonuclease Short= ame: Full=tRNase Z Flags: Precursor
ZFG-16-14_01_21399_CGATGT_L001_R1_001_(paired)_trimmed_(paired)_contig_862	-5.3044	4.75705e-08	1.62621e-06	0.00474853	GVIN1_HUMAN ame: Full=Interferon-induced very large GTPase 1 ame: Full=Interferon-induced very large GTPase pseudogene 1
ZFG-16-14_01_21399_CGATGT_L001_R1_001_(paired)_trimmed_(paired)_contig_3851	-5.33243	1.58186e-07	4.92831e-06	0.0157903	PPAL_HUMAN ame: Full=Lysosomal acid phosphatase Short=LAP Flags: Precursor
ZFG-16-14_01_21399_CGATGT_L001_R1_001_(paired)_trimmed_(paired)_contig_568	-5.34467	1.54793e-09	6.837e-08	0.000154516	MMSA_MOUSE ame: Full=Methylmalonate-semialdehyde dehydrogenase [acylating] mitochondrial Short=MMSDH Short=Malonate-semialdehyde dehydrogenase
ZFG-16-14_01_21399_CGATGT_L001_R1_001_(paired)_trimmed_(paired)_contig_7663	-5.3522	2.0512e-07	6.28268e-06	0.0204752	USP9X_MOUSE ame: Full=Probable ubiquitin carboxyl-terminal hydrolase FAF-X ame: Full=Deubiquitinating enzyme FAF-X ame: Full=Fat facets homolog ame: Full=Fat facets - X-linked ame: Full=Ubiquitin carboxyl-terminal hydrolase FAM ame: Full=Ubiquitin thioesterase FAF-X ame: Full=Ubiquitin-specific protease X chromosome ame: Full=Ubiquitin-specific-processing protease FAF-X
ZFG-16-14_01_21399_CGATGT_L001_R1_001_(paired)_trimmed_(paired)_contig_641	-5.35706	1.68435e-09	7.40348e-08	0.000168133	VCP_APIME ame: Full=Venom serine carboxypeptidase ame: Allergen=Api m 9 Flags: Precursor
ZFG-16-14_01_21399_CGATGT_L001_R1_001_(paired)_trimmed_(paired)_contig_2632	-5.38975	6.20086e-08	2.07571e-06	0.00618976	DNJC7_HUMAN ame: Full= homolog subfamily C member 7 ame: Full=Tetratricopeptide repeat 2 Short=TPR repeat 2
ZFG-16-14_01_21399_CGATGT_L001_R1_001_(paired)_trimmed_(paired)_contig_176	-5.4052	3.56559e-07	1.04713e-05	0.0355921	CYSP_HEMSP ame: Full=Thiol protease SEN102 Flags: Precursor
ZFG-16-14_01_21399_CGATGT_L001_R1_001_(paired)_trimmed_(paired)_contig_2790	-5.42158	8.87178e-10	4.08483e-08	8.8559e-05	CAPSL_MOUSE ame: Full=Calcyphosin
ZFG-16-14_01_21399_CGATGT_L001_R1_001_(paired)_trimmed_(paired)_contig_763	-5.45624	5.20907e-09	2.08993e-07	0.000519975	PDI22_ORYSJ ame: Full= disulfide isomerase-like 2-2 Short= 2-2 ame: Full= disulfide isomerase-like 4-2 Short= 4-2 Flags: Precursor
ZFG-16-14_01_21399_CGATGT_L001_R1_001_(paired)_trimmed_(paired)_contig_4553	-5.47108	9.54512e-10	4.37066e-08	9.52804e-05	PPCE_RAT ame: Full=Prolyl endopeptidase Short=PE ame: Full=Post-proline cleaving enzyme ame: Full=rPop
ZFG-16-14_01_21399_CGATGT_L001_R1_001_(paired)_trimmed_(paired)_contig_1670	-5.48555	8.02925e-10	3.7192e-08	8.01488e-05	TM41A_MOUSE ame: Full=Transmembrane 41A Flags: Precursor
ZFG-16-14_01_21399_CGATGT_L001_R1_001_(paired)_trimmed_(paired)_contig_2816	-5.52312	8.3664e-08	2.73997e-06	0.00835142	PAE5_ARATH ame: Full=Pectin acetylesterase 5 Flags: Precursor
ZFG-16-14_01_21399_CGATGT_L001_R1_001_(paired)_trimmed_(paired)_contig_372	-5.5264	5.64742e-08	1.90643e-06	0.00563731	CCB23_ARATH ame: Full=Cyclin-B2-3 ame: Full=G2 mitotic-specific cyclin-B2-3 Short= 2 3
ZFG-16-14_01_21399_CGATGT_L001_R1_001_(paired)_trimmed_(paired)_contig_2421	-5.52858	5.22132e-09	2.094e-07	0.000521198	TPK1_HUMAN ame: Full=Thiamin pyrophosphokinase 1 Short=hTPK1 ame: Full=Placental 20 Short=PP20 ame: Full=Thiamine pyrophosphokinase 1
ZFG-16-14_01_21399_CGATGT_L001_R1_001_(paired)_trimmed_(paired)_contig_917	-5.54751	1.11319e-08	4.19476e-07	0.00111119	GSTT3_MOUSE ame: Full=Glutathione S-transferase theta-3
ZFG-16-14_01_21399_CGATGT_L001_R1_001_(paired)_trimmed_(paired)_contig_645	-5.55441	8.51441e-08	2.78661e-06	0.00849917	NNTM_HUMAN ame: Full=NAD(P) mitochondrial ame: Full=Nicotinamide nucleotide transhydrogenase ame: Full=Pyridine nucleotide transhydrogenase Flags: Precursor
ZFG-16-14_01_21399_CGATGT_L001_R1_001_(paired)_trimmed_(paired)_contig_4315	-5.57458	2.4484e-07	7.41234e-06	0.0244401	M2K1_ARATH ame: Full=Mitogen-activated kinase kinase 1 Short= 1 Short=MAP kinase kinase 1 ame: Full= 1 ame: Full=NMAPKK
ZFG-16-14_01_21399_CGATGT_L001_R1_001_(paired)_trimmed_(paired)_contig_1065	-5.64483	1.08352e-10	5.77461e-09	1.08158e-05	UBE4B_MOUSE ame: Full=Ubiquitin conjugation factor E4 B ame: Full=RING-type E3 ubiquitin transferase E4 B ame: Full=Ubiquitin fusion degradation 2
ZFG-16-14_01_21399_CGATGT_L001_R1_001_(paired)_trimmed_(paired)_contig_8344	-5.64515	1.23908e-07	3.94406e-06	0.0123686	GTPB1_PONAB ame: Full=GTP-binding 1
ZFG-16-14_01_21399_CGATGT_L001_R1_001_(paired)_trimmed_(paired)_contig_1715	-5.64906	2.64989e-09	1.11893e-07	0.000264515	ARE2_CANAX ame: Full=Sterol O-acyltransferase 2 ame: Full=ASAT ame: Full=Sterol-ester synthase
ZFG-16-14_01_21399_CGATGT_L001_R1_001_(paired)_trimmed_(paired)_contig_1778	-5.65122	4.48354e-10	2.17575e-08	4.47551e-05	DYHC_PARTE ame: Full=Dynein heavy cytoplasmic ame: Full=DHC08 ame: Full=Dynein heavy cytosolic Short=DYHC
ZFG-16-14_01_21399_CGATGT_L001_R1_001_(paired)_trimmed_(paired)_contig_564	-5.67502	6.40582e-10	3.02334e-08	6.39436e-05	PHS1_DICDI ame: Full=Glycogen phosphorylase 1 Short=GP1
ZFG-16-14_01_21399_CGATGT_L001_R1_001_(paired)_trimmed_(paired)_contig_1889	-5.68632	6.12664e-09	2.42109e-07	0.000611567	CPVL_HUMAN ame: Full=Probable serine carboxypeptidase CPVL ame: Full= vitellogenic-like ame: Full=Vitellogenic carboxypeptidase Short=VCP Short=hVLP Flags: Precursor
ZFG-16-14_01_21399_CGATGT_L001_R1_001_(paired)_trimmed_(paired)_contig_1721	-5.70026	3.26547e-08	1.14373e-06	0.00325962	DPYD_DICDI ame: Full=Dihydropyrimidine dehydrogenase
ZFG-16-14_01_21399_CGATGT_L001_R1_001_(paired)_trimmed_(paired)_contig_3621	-5.72646	6.27129e-08	2.09647e-06	0.00626006	HUTG_HAHCH ame: Full=Formimidoylglutamase ame: Full=Formiminoglutamase ame: Full=Formiminoglutamate hydrolase
ZFG-16-14_01_21399_CGATGT_L001_R1_001_(paired)_trimmed_(paired)_contig_4170	-5.72812	2.86578e-09	1.20296e-07	0.000286065	NCX6_CAEEL ame: Full= sodium calcium exchanger 6 ame: Full=Na(+) Ca(2+)-exchange 6 Flags: Precursor
ZFG-16-14_01_21399_CGATGT_L001_R1_001_(paired)_trimmed_(paired)_contig_709	-5.7351	6.47566e-10	3.05053e-08	6.46407e-05	HCD2_DROME ame: Full=3-hydroxyacyl- dehydrogenase type-2 ame: Full=17-beta-hydroxysteroid dehydrogenase 10 Short=17-beta-HSD 10 ame: Full=3-hydroxy-2-methylbutyryl- dehydrogenase ame: Full=3-hydroxyacyl- dehydrogenase type II ame: Full=Mitochondrial ribonuclease P 2 Short=Mitochondrial RNase P 2 ame: Full=Scully ame: Full=Type II HADH
ZFG-16-14_01_21399_CGATGT_L001_R1_001_(paired)_trimmed_(paired)_contig_91	-5.74008	1.35817e-09	6.03622e-08	0.000135573	CATD_CLUHA ame: Full=Cathepsin D Flags: Precursor
ZFG-16-14_01_21399_CGATGT_L001_R1_001_(paired)_trimmed_(paired)_contig_3496	-5.7424	1.31499e-08	4.89426e-07	0.00131264	TRPT1_DANRE ame: Full=tRNA 2 -phosphotransferase 1
ZFG-16-14_01_21399_CGATGT_L001_R1_001_(paired)_trimmed_(paired)_contig_5037	-5.75472	5.45431e-11	3.04505e-09	5.44455e-06	CBPA4_HUMAN ame: Full=Carboxypeptidase A4 ame: Full=Carboxypeptidase A3 Flags: Precursor
ZFG-16-14_01_21399_CGATGT_L001_R1_001_(paired)_trimmed_(paired)_contig_4289	-5.75972	2.80587e-10	1.40958e-08	2.80085e-05	TSC10_CRYNB ame: Full=3-ketodihydrosphingosine reductase TSC10 ame: Full=3-dehydrosphinganine reductase ame: Full=KDS reductase
ZFG-16-14_01_21399_CGATGT_L001_R1_001_(paired)_trimmed_(paired)_contig_3902	-5.77029	5.40676e-09	2.16143e-07	0.000539708	DYH7_HUMAN ame: Full=Dynein heavy chain axonemal ame: Full=Axonemal beta dynein heavy chain 7 ame: Full=Ciliary dynein heavy chain 7 ame: Full=Dynein heavy chain 2 ame: Full=hDHC2
ZFG-16-14_01_21399_CGATGT_L001_R1_001_(paired)_trimmed_(paired)_contig_4338	-5.79731	4.47822e-09	1.82086e-07	0.00044702	NLRC3_MOUSE ame: Full= NLRC3
ZFG-16-14_01_21399_CGATGT_L001_R1_001_(paired)_trimmed_(paired)_contig_209	-5.80732	6.00838e-10	2.86283e-08	5.99762e-05	PGK_TETTH ame: Full=Phosphoglycerate kinase
ZFG-16-14_01_21399_CGATGT_L001_R1_001_(paired)_trimmed_(paired)_contig_8100	-5.83933	4.728e-08	1.61739e-06	0.00471954	RNF44_RAT ame: Full=RING finger 44
ZFG-16-14_01_21399_CGATGT_L001_R1_001_(paired)_trimmed_(paired)_contig_4668	-5.90049	1.17832e-07	3.7687e-06	0.0117621	CAN15_HUMAN ame: Full=Calpain-15 ame: Full=Small optic lobes homolog
ZFG-16-14_01_21399_CGATGT_L001_R1_001_(paired)_trimmed_(paired)_contig_1372	-5.91423	9.63191e-11	5.16489e-09	9.61467e-06	CECR1_DICDI ame: Full=Adenosine deaminase CECR1 homolog Flags: Precursor
ZFG-16-14_01_21399_CGATGT_L001_R1_001_(paired)_trimmed_(paired)_contig_1383	-5.91576	1.48858e-10	7.80419e-09	1.48592e-05	MU138_SCHPO ame: Full= zinc protease mug138 ame: Full=Meiotically up-regulated gene 138
ZFG-16-14_01_21399_CGATGT_L001_R1_001_(paired)_trimmed_(paired)_contig_5540	-5.99983	3.4471e-08	1.20186e-06	0.00344093	FOLC_ECOLI ame: Full=Dihydrofolate synthase folylpolyglutamate synthase Short=DHFS FPGS ame: Full=Folylpoly-gamma-glutamate synthetase-dihydrofolate synthetase ame: Full=Folylpolyglutamate synthetase ame: Full=Tetrahydrofolylpolyglutamate synthase
ZFG-16-14_01_21399_CGATGT_L001_R1_001_(paired)_trimmed_(paired)_contig_4970	-6.01332	4.50081e-08	1.54496e-06	0.00449275	BB_ARATH ame: Full=E3 ubiquitin ligase BIG BROTHER ame: Full= ENHANCER OF DA1-1 ame: Full=RING-type E3 ubiquitin transferase BIG BROTHER
ZFG-16-14_01_21399_CGATGT_L001_R1_001_(paired)_trimmed_(paired)_contig_1100	-6.0645	2.796e-08	9.89761e-07	0.00279099	MRP1_MOUSE ame: Full=Multidrug resistance-associated 1 ame: Full=ATP-binding cassette sub-family C member 1 ame: Full=Leukotriene C(4) transporter Short=LTC4 transporter
ZFG-16-14_01_21399_CGATGT_L001_R1_001_(paired)_trimmed_(paired)_contig_379	-6.07094	4.58201e-11	2.57825e-09	4.57381e-06	RAD23_DICDI ame: Full=UV excision repair RAD23 homolog ame: Full=repC-binding A
ZFG-16-14_01_21399_CGATGT_L001_R1_001_(paired)_trimmed_(paired)_contig_1703	-6.07284	1.99481e-10	1.02483e-08	1.99124e-05	S6A13_MOUSE ame: Full=Sodium- and chloride-dependent GABA transporter 2 Short=GAT-2 ame: Full=Sodium- and chloride-dependent GABA transporter 3 Short=GAT-3 ame: Full=Solute carrier family 6 member 13
ZFG-16-14_01_21399_CGATGT_L001_R1_001_(paired)_trimmed_(paired)_contig_74	-6.09503	5.80322e-11	3.22541e-09	5.79284e-06	PRDX2_BOVIN ame: Full=Peroxiredoxin-2
ZFG-16-14_01_21399_CGATGT_L001_R1_001_(paired)_trimmed_(paired)_contig_8637	-6.10403	6.67552e-08	2.22119e-06	0.00666357	VP13A_DICDI ame: Full= vacuolar sorting-associated 13A
ZFG-16-14_01_21399_CGATGT_L001_R1_001_(paired)_trimmed_(paired)_contig_2478	-6.11669	2.19302e-09	9.43983e-08	0.00021891	PDI23_ARATH ame: Full= disulfide-isomerase 2-3 Short= 2-3 ame: Full= disulfide-isomerase 5-2 Short= 5-2 ame: Full= disulfide-isomerase 9 Short=PDI9 Flags: Precursor
ZFG-16-14_01_21399_CGATGT_L001_R1_001_(paired)_trimmed_(paired)_contig_7376	-6.16515	2.64189e-07	7.94566e-06	0.0263717	F16A2_ACAM1 ame: Full=Fructose-1,6-bisphosphatase class 1 2 Short=FBPase class 1 2 ame: Full=D-fructose-1,6-bisphosphate 1-phosphohydrolase class 1 2
ZFG-16-14_01_21399_CGATGT_L001_R1_001_(paired)_trimmed_(paired)_contig_4320	-6.18153	4.19595e-07	1.21792e-05	0.0418844	ACP7_MOUSE ame: Full=Acid phosphatase type 7 ame: Full=Purple acid phosphatase long form Flags: Precursor
ZFG-16-14_01_21399_CGATGT_L001_R1_001_(paired)_trimmed_(paired)_contig_2636	-6.19408	1.30724e-09	5.83846e-08	0.00013049	HIBCH_CHICK ame: Full=3-hydroxyisobutyryl- mitochondrial ame: Full=3-hydroxyisobutyryl-coenzyme A hydrolase Short=HIB- hydrolase Short=HIBYL- -H Flags: Precursor
ZFG-16-14_01_21399_CGATGT_L001_R1_001_(paired)_trimmed_(paired)_contig_7517	-6.30994	4.90385e-09	1.97701e-07	0.000489507	GAS8_CHLRE ame: Full=Growth arrest-specific 8 homolog ame: Full= PF2
ZFG-16-14_01_21399_CGATGT_L001_R1_001_(paired)_trimmed_(paired)_contig_987	-6.31584	5.20806e-10	2.50663e-08	5.19874e-05	F16P2_ARATH ame: Full=Fructose-1,6- cytosolic Short=FBPase ame: Full=D-fructose-1,6-bisphosphate 1-phosphohydrolase ame: Full= FRUCTOSE INSENSITIVE 1
ZFG-16-14_01_21399_CGATGT_L001_R1_001_(paired)_trimmed_(paired)_contig_5684	-6.32637	6.58555e-10	3.09354e-08	6.57376e-05	PAHX_RAT ame: Full=Phytanoyl- peroxisomal ame: Full=Phytanic acid oxidase ame: Full=Phytanoyl- alpha-hydroxylase Short= Flags: Precursor
ZFG-16-14_01_21399_CGATGT_L001_R1_001_(paired)_trimmed_(paired)_contig_3504	-6.32701	4.3411e-09	1.7716e-07	0.000433333	CSN5_DICDI ame: Full=COP9 signalosome complex subunit 5 Short=Signalosome subunit 5
ZFG-16-14_01_21399_CGATGT_L001_R1_001_(paired)_trimmed_(paired)_contig_3643	-6.41125	8.7631e-12	5.39631e-10	8.74742e-07	PPDK_CLOSY ame: Full= phosphate dikinase ame: Full= orthophosphate dikinase
ZFG-16-14_01_21399_CGATGT_L001_R1_001_(paired)_trimmed_(paired)_contig_3658	-6.41585	4.02649e-07	1.17214e-05	0.0401928	STKP_STREE ame: Full=Serine threonine- kinase Short=Ser Thr- kinase ame: Full=Eukaryotic-type Ser Thr kinase Short=ESTPK
ZFG-16-14_01_21399_CGATGT_L001_R1_001_(paired)_trimmed_(paired)_contig_5283	-6.42243	7.05334e-09	2.76106e-07	0.000704071	CETN3_MOUSE ame: Full=Centrin-3
ZFG-16-14_01_21399_CGATGT_L001_R1_001_(paired)_trimmed_(paired)_contig_4356	-6.43113	3.02367e-08	1.06502e-06	0.00301826	PCSK5_RAT ame: Full=Pro convertase subtilisin kexin type 5 ame: Full=Pro convertase 5 Short=PC5 ame: Full=Pro convertase 6 Short=PC6 ame: Full=Subtilisin kexin-like protease PC5 Short=rPC5 Flags: Precursor
ZFG-16-14_01_21399_CGATGT_L001_R1_001_(paired)_trimmed_(paired)_contig_7172	-6.46001	4.07985e-07	1.18698e-05	0.0407255	MVD1_MOUSE ame: Full=Diphosphomevalonate decarboxylase ame: Full=Mevalonate (diphospho)decarboxylase Short=MDDase ame: Full=Mevalonate pyrophosphate decarboxylase
ZFG-16-14_01_21399_CGATGT_L001_R1_001_(paired)_trimmed_(paired)_contig_3723	-6.47314	1.43024e-09	6.35091e-08	0.000142768	S47A1_RABIT ame: Full=Multidrug and toxin extrusion 1 Short=MATE-1 ame: Full=Solute carrier family 47 member 1
ZFG-16-14_01_21399_CGATGT_L001_R1_001_(paired)_trimmed_(paired)_contig_2733	-6.49492	5.13676e-08	1.74348e-06	0.00512756	ABPF_DICDI ame: Full=Actin-binding F
ZFG-16-14_01_21399_CGATGT_L001_R1_001_(paired)_trimmed_(paired)_contig_2127	-6.51345	1.41243e-12	9.80457e-11	1.4099e-07	ABCG2_MACMU ame: Full=ATP-binding cassette sub-family G member 2 ame: Full=Urate exporter ame: CD_antigen=CD338
ZFG-16-14_01_21399_CGATGT_L001_R1_001_(paired)_trimmed_(paired)_contig_1434	-6.53335	5.395e-11	3.01531e-09	5.38534e-06	PCSK5_HUMAN ame: Full=Pro convertase subtilisin kexin type 5 ame: Full=Pro convertase 5 Short=PC5 ame: Full=Pro convertase 6 Short=PC6 Short=hPC6 ame: Full=Subtilisin kexin-like protease PC5 Flags: Precursor
ZFG-16-14_01_21399_CGATGT_L001_R1_001_(paired)_trimmed_(paired)_contig_3252	-6.53516	1.51824e-10	7.94301e-09	1.51553e-05	GSTT2_HUMAN ame: Full=Glutathione S-transferase theta-2B ame: Full=GST class-theta-2 ame: Full=Glutathione S-transferase theta-2
ZFG-16-14_01_21399_CGATGT_L001_R1_001_(paired)_trimmed_(paired)_contig_3037	-6.54658	7.11918e-10	3.33636e-08	7.10644e-05	ATTY_DICDI ame: Full=Tyrosine aminotransferase Short=TAT ame: Full=L-tyrosine:2-oxoglutarate aminotransferase
ZFG-16-14_01_21399_CGATGT_L001_R1_001_(paired)_trimmed_(paired)_contig_283	-6.56153	2.83553e-11	1.63421e-09	2.83046e-06	HSDL2_DANRE ame: Full=Hydroxysteroid dehydrogenase 2
ZFG-16-14_01_21399_CGATGT_L001_R1_001_(paired)_trimmed_(paired)_contig_3266	-6.58189	6.29272e-10	2.97699e-08	6.28146e-05	IFT20_XENTR ame: Full=Intraflagellar transport 20 homolog
ZFG-16-14_01_21399_CGATGT_L001_R1_001_(paired)_trimmed_(paired)_contig_310	-6.59222	7.38408e-09	2.87587e-07	0.000737087	PKHL1_HUMAN ame: Full=Fibrocystin-L ame: Full=Polycystic kidney and hepatic disease 1 1 Short=PKHD1 1 Flags: Precursor
ZFG-16-14_01_21399_CGATGT_L001_R1_001_(paired)_trimmed_(paired)_contig_3230	-6.6531	1.10642e-10	5.89037e-09	1.10444e-05	EGTB_MYCTU ame: Full=Hercynine oxygenase ame: Full=Gamma-glutamyl hercynylcysteine S-oxide synthase
ZFG-16-14_01_21399_CGATGT_L001_R1_001_(paired)_trimmed_(paired)_contig_706	-6.6584	3.09015e-08	1.0869e-06	0.00308462	KCNN1_MOUSE ame: Full=Small conductance calcium-activated potassium channel 1 Short=SK1 Short=SKCa 1 Short=SKCa1 ame: Full=
ZFG-16-14_01_21399_CGATGT_L001_R1_001_(paired)_trimmed_(paired)_contig_5265	-6.66087	2.13931e-08	7.70932e-07	0.00213548	RB27A_HUMAN ame: Full=Ras-related Rab-27A Short=Rab-27 ame: Full=GTP-binding Ram
ZFG-16-14_01_21399_CGATGT_L001_R1_001_(paired)_trimmed_(paired)_contig_5775	-6.66506	5.84749e-11	3.2482e-09	5.83702e-06	YQJG_ECOLI ame: Full=Glutathionyl-hydroquinone reductase Short=GS-HQR
ZFG-16-14_01_21399_CGATGT_L001_R1_001_(paired)_trimmed_(paired)_contig_713	-6.69076	2.26297e-10	1.15134e-08	2.25892e-05	AQP9_HUMAN ame: Full=Aquaporin-9 Short=AQP-9 ame: Full=Aquaglyceroporin-9 ame: Full=Small solute channel 1
ZFG-16-14_01_21399_CGATGT_L001_R1_001_(paired)_trimmed_(paired)_contig_2012	-6.7039	4.25019e-11	2.40237e-09	4.24258e-06	SPY_ORYSJ ame: Full=Probable UDP-N-acetylglucosamine--peptide N-acetylglucosaminyltransferase SPINDLY
ZFG-16-14_01_21399_CGATGT_L001_R1_001_(paired)_trimmed_(paired)_contig_1903	-6.76149	1.1849e-08	4.44653e-07	0.00118278	ARSM_PSEA4 ame: Full=Arsenite methyltransferase
ZFG-16-14_01_21399_CGATGT_L001_R1_001_(paired)_trimmed_(paired)_contig_197	-6.8048	3.00073e-11	1.72544e-09	2.99536e-06	DGK5_CAEEL ame: Full= diacylglycerol kinase Short=DAG kinase ame: Full=Diglyceride kinase Short=DGK
ZFG-16-14_01_21399_CGATGT_L001_R1_001_(paired)_trimmed_(paired)_contig_7138	-6.82228	4.20219e-08	1.45295e-06	0.00419467	WDR38_MOUSE ame: Full=WD repeat-containing 38
ZFG-16-14_01_21399_CGATGT_L001_R1_001_(paired)_trimmed_(paired)_contig_2380	-6.84845	7.90998e-09	3.06634e-07	0.000789582	HKE41_CAEEL ame: Full=Histidine-rich membrane KE4 homolog 1
ZFG-16-14_01_21399_CGATGT_L001_R1_001_(paired)_trimmed_(paired)_contig_456	-6.86907	6.388e-12	4.03084e-10	6.37657e-07	PGM2_PARTE ame: Full=Phosphoglucomutase-2 Short=PGM 2 ame: Full=Glucose phosphomutase 2 ame: Full=Parafusin-2 Short=Pf-2
ZFG-16-14_01_21399_CGATGT_L001_R1_001_(paired)_trimmed_(paired)_contig_915	-6.89744	1.63203e-13	1.28276e-11	1.62911e-08	GBP2_HUMAN ame: Full=Guanylate-binding 2 ame: Full=GTP-binding 2 Short=GBP-2 Short= -2 ame: Full=Guanine nucleotide-binding 2 ame: Full=Interferon-induced guanylate-binding 2 Flags: Precursor
ZFG-16-14_01_21399_CGATGT_L001_R1_001_(paired)_trimmed_(paired)_contig_1991	-6.94704	7.25142e-12	4.52403e-10	7.23844e-07	RYR1_MOUSE ame: Full=Ryanodine receptor 1 Short=RYR-1 Short= 1 ame: Full=Skeletal muscle calcium release channel ame: Full=Skeletal muscle ryanodine receptor ame: Full=Skeletal muscle-type ryanodine receptor ame: Full=Type 1 ryanodine receptor
ZFG-16-14_01_21399_CGATGT_L001_R1_001_(paired)_trimmed_(paired)_contig_2336	-6.94899	4.80826e-12	3.10048e-10	4.79966e-07	MOD5_YEAST ame: Full=tRNA mitochondrial Short=DMATase ame: Full=Isopentenyl-diphosphate: tRNA isopentenyltransferase Short=IPP transferase Short=IPPT ame: Full=tRNA isopentenyltransferase Short=IPTase
ZFG-16-14_01_21399_CGATGT_L001_R1_001_(paired)_trimmed_(paired)_contig_2185	-6.97022	9.80227e-12	5.9882e-10	9.78472e-07	RD21B_ARATH ame: Full=Probable cysteine protease RD21B Flags: Precursor
ZFG-16-14_01_21399_CGATGT_L001_R1_001_(paired)_trimmed_(paired)_contig_1192	-7.00342	4.06785e-10	1.99569e-08	4.06057e-05	CSN7B_BOVIN ame: Full=COP9 signalosome complex subunit 7b Short=SGN7b Short=Signalosome subunit 7b
ZFG-16-14_01_21399_CGATGT_L001_R1_001_(paired)_trimmed_(paired)_contig_573	-7.10323	1.78146e-12	1.22134e-10	1.77828e-07	PROD_DROME ame: Full=Proline dehydrogenase mitochondrial ame: Full=Proline oxidase ame: Full= sluggish-A Flags: Precursor
ZFG-16-14_01_21399_CGATGT_L001_R1_001_(paired)_trimmed_(paired)_contig_1420	-7.11573	6.24383e-10	2.95667e-08	6.23265e-05	CRJ1C_TRICY ame: Full=Crystallin J1C
ZFG-16-14_01_21399_CGATGT_L001_R1_001_(paired)_trimmed_(paired)_contig_1436	-7.14781	7.53519e-12	4.68059e-10	7.52171e-07	AARE2_ORYSJ ame: Full=Acylamino-acid-releasing enzyme 2 Short=AARE2
ZFG-16-14_01_21399_CGATGT_L001_R1_001_(paired)_trimmed_(paired)_contig_604	-7.15034	6.98841e-12	4.37632e-10	6.9759e-07	SCP25_ARATH ame: Full=Serine carboxypeptidase-like 25 Flags: Precursor
ZFG-16-14_01_21399_CGATGT_L001_R1_001_(paired)_trimmed_(paired)_contig_1144	-7.1516	2.70084e-12	1.80094e-10	2.69601e-07	NLTP_RAT ame: Full=Non-specific lipid-transfer Short=NSL-TP ame: Full=Propanoyl- C-acyltransferase ame: Full=SCP-chi ame: Full=SCPX ame: Full=Sterol carrier 2 Short=SCP-2 ame: Full=Sterol carrier X Short=SCP-X
ZFG-16-14_01_21399_CGATGT_L001_R1_001_(paired)_trimmed_(paired)_contig_2281	-7.16431	2.07163e-07	6.33944e-06	0.0206792	RMD5B_HUMAN ame: Full= RMD5 homolog B
ZFG-16-14_01_21399_CGATGT_L001_R1_001_(paired)_trimmed_(paired)_contig_3765	-7.19027	2.33343e-07	7.09056e-06	0.0232925	AL3H1_ARATH ame: Full=Aldehyde dehydrogenase family 3 member H1 Short= 4 Short=Ath-ALDH4
ZFG-16-14_01_21399_CGATGT_L001_R1_001_(paired)_trimmed_(paired)_contig_8205	-7.20608	3.6867e-11	2.10051e-09	3.6801e-06	RL40_BOVIN ame: Full=Ubiquitin-60S ribosomal L40 ame: Full=Ubiquitin A-52 residue ribosomal fusion product 1 Contains: ame: Full=Ubiquitin Contains: ame: Full=60S ribosomal L40 ame: Full=CEP52 Flags: Precursor
ZFG-16-14_01_21399_CGATGT_L001_R1_001_(paired)_trimmed_(paired)_contig_4327	-7.20845	1.44407e-12	1.00103e-10	1.44148e-07	MA2B1_FELCA ame: Full=Lysosomal alpha-mannosidase Short=Laman ame: Full=Lysosomal acid alpha-mannosidase ame: Full=Mannosidase alpha class 2B member 1 ame: Full=Mannosidase alpha-B Flags: Precursor
ZFG-16-14_01_21399_CGATGT_L001_R1_001_(paired)_trimmed_(paired)_contig_5368	-7.21851	6.10509e-08	2.04639e-06	0.00609416	ABCA3_HUMAN ame: Full=ATP-binding cassette sub-family A member 3 ame: Full=ABC-C transporter ame: Full=ATP-binding cassette transporter 3 Short=ATP-binding cassette 3
ZFG-16-14_01_21399_CGATGT_L001_R1_001_(paired)_trimmed_(paired)_contig_4508	-7.22746	3.7256e-07	1.09092e-05	0.0371894	ERK1_DICDI ame: Full=Extracellular signal-regulated kinase 1 Short=ERK1 ame: Full=MAP kinase 1
ZFG-16-14_01_21399_CGATGT_L001_R1_001_(paired)_trimmed_(paired)_contig_8245	-7.25226	1.16085e-08	4.36285e-07	0.00115877	UBP25_HUMAN ame: Full=Ubiquitin carboxyl-terminal hydrolase 25 ame: Full=Deubiquitinating enzyme 25 ame: Full=USP on chromosome 21 ame: Full=Ubiquitin thioesterase 25 ame: Full=Ubiquitin-specific-processing protease 25
ZFG-16-14_01_21399_CGATGT_L001_R1_001_(paired)_trimmed_(paired)_contig_4524	-7.27957	5.53736e-10	2.6536e-08	5.52744e-05	CEP78_HUMAN ame: Full=Centrosomal of 78 kDa Short=Cep78
ZFG-16-14_01_21399_CGATGT_L001_R1_001_(paired)_trimmed_(paired)_contig_3884	-7.39837	5.25275e-09	2.10492e-07	0.000524335	CAN15_MOUSE ame: Full=Calpain-15 ame: Full=Small optic lobes homolog
ZFG-16-14_01_21399_CGATGT_L001_R1_001_(paired)_trimmed_(paired)_contig_4141	-7.43676	6.22209e-11	3.44288e-09	6.21095e-06	GTR5_RAT ame: Full=Solute carrier family facilitated glucose transporter member 5 ame: Full=Fructose transporter ame: Full=Glucose transporter type small intestine Short=GLUT-5
ZFG-16-14_01_21399_CGATGT_L001_R1_001_(paired)_trimmed_(paired)_contig_4451	-7.46135	4.40592e-12	2.86144e-10	4.39803e-07	PKHL1_HUMAN ame: Full=Fibrocystin-L ame: Full=Polycystic kidney and hepatic disease 1 1 Short=PKHD1 1 Flags: Precursor
ZFG-16-14_01_21399_CGATGT_L001_R1_001_(paired)_trimmed_(paired)_contig_4045	-7.51819	3.04981e-10	1.52294e-08	3.04436e-05	APDG_EMENI ame: Full=Acyl- dehydrogenase apdG ame: Full=Aspyridones biosynthesis G
ZFG-16-14_01_21399_CGATGT_L001_R1_001_(paired)_trimmed_(paired)_contig_6818	-7.52642	2.36706e-07	7.18401e-06	0.0236282	LFG4_MOUSE ame: Full= lifeguard 4 ame: Full=Transmembrane BAX inhibitor motif-containing 4 ame: Full=Z-
ZFG-16-14_01_21399_CGATGT_L001_R1_001_(paired)_trimmed_(paired)_contig_2563	-7.53803	5.62994e-13	4.10509e-11	5.61986e-08	CCPR_NEUCR ame: Full=Cytochrome c mitochondrial Short=CCP Flags: Precursor
ZFG-16-14_01_21399_CGATGT_L001_R1_001_(paired)_trimmed_(paired)_contig_2026	-7.57099	3.25311e-08	1.1398e-06	0.00324729	NEK6_ARATH ame: Full=Serine threonine- kinase Nek6 ame: Full= -related kinase 6 Short= ek6
ZFG-16-14_01_21399_CGATGT_L001_R1_001_(paired)_trimmed_(paired)_contig_5972	-7.62781	6.52822e-10	3.07129e-08	6.51653e-05	MSRB_BURTA ame: Full=Peptide methionine sulfoxide reductase ame: Full=Peptide-methionine (R)-S-oxide reductase
ZFG-16-14_01_21399_CGATGT_L001_R1_001_(paired)_trimmed_(paired)_contig_816	-7.6572	5.00988e-10	2.41707e-08	5.00091e-05	PCSK5_HUMAN ame: Full=Pro convertase subtilisin kexin type 5 ame: Full=Pro convertase 5 Short=PC5 ame: Full=Pro convertase 6 Short=PC6 Short=hPC6 ame: Full=Subtilisin kexin-like protease PC5 Flags: Precursor
ZFG-16-14_01_21399_CGATGT_L001_R1_001_(paired)_trimmed_(paired)_contig_984	-7.66836	9.86211e-13	6.96213e-11	9.84446e-08	USP9X_MOUSE ame: Full=Probable ubiquitin carboxyl-terminal hydrolase FAF-X ame: Full=Deubiquitinating enzyme FAF-X ame: Full=Fat facets homolog ame: Full=Fat facets - X-linked ame: Full=Ubiquitin carboxyl-terminal hydrolase FAM ame: Full=Ubiquitin thioesterase FAF-X ame: Full=Ubiquitin-specific protease X chromosome ame: Full=Ubiquitin-specific-processing protease FAF-X
ZFG-16-14_01_21399_CGATGT_L001_R1_001_(paired)_trimmed_(paired)_contig_5843	-7.70224	2.44897e-07	7.41234e-06	0.0244459	CYB5R_DROME ame: Full=Cytochrome b5-related ame: Full= TU-36B
ZFG-16-14_01_21399_CGATGT_L001_R1_001_(paired)_trimmed_(paired)_contig_951	-7.71383	1.16018e-13	9.29459e-12	1.15811e-08	GCDH_PIG ame: Full=Glutaryl- mitochondrial Short=GCD Flags: Precursor
ZFG-16-14_01_21399_CGATGT_L001_R1_001_(paired)_trimmed_(paired)_contig_5303	-7.7394	6.0349e-08	2.02627e-06	0.0060241	PI5K9_ARATH ame: Full=Phosphatidylinositol 4-phosphate 5-kinase 9 Short= 5K9 ame: Full=1-phosphatidylinositol 4-phosphate kinase 9 ame: Full=Diphosphoinositide kinase 9 ame: Full= ns(4)P-5-kinase 9
ZFG-16-14_01_21399_CGATGT_L001_R1_001_(paired)_trimmed_(paired)_contig_2979	-7.76626	1.18805e-12	8.33396e-11	1.18592e-07	ALRA_DICDI ame: Full=Aldose reductase A Short=ARA ame: Full=Aldehyde reductase A
ZFG-16-14_01_21399_CGATGT_L001_R1_001_(paired)_trimmed_(paired)_contig_1730	-7.79323	6.52897e-10	3.07129e-08	6.51728e-05	PI5K2_ARATH ame: Full=Phosphatidylinositol 4-phosphate 5-kinase 2 Short= 5K2 ame: Full=1-phosphatidylinositol 4-phosphate kinase 2 ame: Full=Diphosphoinositide kinase 2 ame: Full= ns(4)P-5-kinase 2
ZFG-16-14_01_21399_CGATGT_L001_R1_001_(paired)_trimmed_(paired)_contig_555	-7.84706	7.00112e-11	3.84411e-09	6.98859e-06	LMLN_MOUSE ame: Full=Leishmanolysin-like peptidase
ZFG-16-14_01_21399_CGATGT_L001_R1_001_(paired)_trimmed_(paired)_contig_296	-7.86404	9.15934e-14	7.43934e-12	9.14294e-09	GLNA_NICPL ame: Full=Glutamine synthetase ame: Full=Glutamate--ammonia ligase
ZFG-16-14_01_21399_CGATGT_L001_R1_001_(paired)_trimmed_(paired)_contig_5062	-7.88581	4.23962e-10	2.06844e-08	4.23204e-05	ARPC2_ANOGA ame: Full=Probable actin-related 2 3 complex subunit 2 ame: Full=Arp2 3 complex 34 kDa subunit Short=p34-ARC
ZFG-16-14_01_21399_CGATGT_L001_R1_001_(paired)_trimmed_(paired)_contig_5433	-7.91323	1.27874e-08	4.76823e-07	0.00127645	PAE5_ARATH ame: Full=Pectin acetylesterase 5 Flags: Precursor
ZFG-16-14_01_21399_CGATGT_L001_R1_001_(paired)_trimmed_(paired)_contig_369	-7.92839	4.26326e-14	3.64976e-12	4.25563e-09	USP_ORYSI ame: Full=UDP-sugar pyrophosphorylase
ZFG-16-14_01_21399_CGATGT_L001_R1_001_(paired)_trimmed_(paired)_contig_1720	-7.99646	2.04226e-12	1.38514e-10	2.0386e-07	PAE5_ARATH ame: Full=Pectin acetylesterase 5 Flags: Precursor
ZFG-16-14_01_21399_CGATGT_L001_R1_001_(paired)_trimmed_(paired)_contig_4479	-8.05325	4.1332e-10	2.02443e-08	4.1258e-05	SVOP_XENLA ame: Full=Synaptic vesicle 2-related Short=SV2-related
ZFG-16-14_01_21399_CGATGT_L001_R1_001_(paired)_trimmed_(paired)_contig_2240	-8.15273	3.9968e-15	3.95406e-13	3.98965e-10	DHTK1_DICDI ame: Full=Probable 2-oxoglutarate dehydrogenase E1 component DHKTD1 mitochondrial ame: Full=Oxoglutarate dehydrogenase A Flags: Precursor
ZFG-16-14_01_21399_CGATGT_L001_R1_001_(paired)_trimmed_(paired)_contig_6175	-8.30408	3.53362e-12	2.32978e-10	3.52729e-07	CDD_SPOPS ame: Full=Cytidine deaminase Short=CDA ame: Full=Cytidine aminohydrolase
ZFG-16-14_01_21399_CGATGT_L001_R1_001_(paired)_trimmed_(paired)_contig_556	-8.33523	2.38894e-10	1.21233e-08	2.38466e-05	FUR2_DROME ame: Full=Furin-like protease 2 Short=Furin-2 Flags: Precursor
ZFG-16-14_01_21399_CGATGT_L001_R1_001_(paired)_trimmed_(paired)_contig_1685	-8.37069	2.00742e-09	8.68961e-08	0.000200382	CNGA1_CANFA ame: Full=cGMP-gated cation channel alpha-1 ame: Full=Cyclic nucleotide-gated cation channel 1 ame: Full=Cyclic nucleotide-gated channel alpha-1 Short=CNG channel alpha-1 Short=CNG-1 Short=CNG1 ame: Full=Cyclic nucleotide-gated photoreceptor ame: Full=Rod photoreceptor cGMP-gated channel subunit alpha
ZFG-16-14_01_21399_CGATGT_L001_R1_001_(paired)_trimmed_(paired)_contig_1076	-8.37474	2.51941e-09	1.07245e-07	0.00025149	CC14A_HUMAN ame: Full=Dual specificity phosphatase CDC14A ame: Full=CDC14 cell division cycle 14 homolog A
ZFG-16-14_01_21399_CGATGT_L001_R1_001_(paired)_trimmed_(paired)_contig_618	-8.38611	7.69551e-12	4.77423e-10	7.68174e-07	FDFT_SCHPO ame: Full=Squalene synthase Short=SQS Short=SS ame: Full=FPP:FPP farnesyltransferase ame: Full=Farnesyl-diphosphate farnesyltransferase
ZFG-16-14_01_21399_CGATGT_L001_R1_001_(paired)_trimmed_(paired)_contig_50	-8.44711	7.14206e-13	5.12529e-11	7.12928e-08	UBIQP_TETPY ame: Full=Polyubiquitin Contains: ame: Full=Ubiquitin Flags: Precursor
ZFG-16-14_01_21399_CGATGT_L001_R1_001_(paired)_trimmed_(paired)_contig_1893	-8.4819	2.06501e-14	1.83391e-12	2.06132e-09	HUWE1_RAT ame: Full=E3 ubiquitin- ligase HUWE1 ame: Full= UBA and WWE domain-containing 1 ame: Full=HECT-type E3 ubiquitin transferase HUWE1 ame: Full=Upstream regulatory element-binding 1 Short=URE-B1 Short=URE-binding 1
ZFG-16-14_01_21399_CGATGT_L001_R1_001_(paired)_trimmed_(paired)_contig_4913	-8.50377	1.38661e-09	6.1599e-08	0.000138413	RD10B_DANRE ame: Full=Retinol dehydrogenase 10-B
ZFG-16-14_01_21399_CGATGT_L001_R1_001_(paired)_trimmed_(paired)_contig_626	-8.51508	8.54872e-15	8.10391e-13	8.53342e-10	AOX_CRYNH ame: Full=Alternative mitochondrial Flags: Precursor
ZFG-16-14_01_21399_CGATGT_L001_R1_001_(paired)_trimmed_(paired)_contig_3080	-8.54002	1.17906e-13	9.42311e-12	1.17695e-08	TKFC_MOUSE ame: Full=Triokinase FMN cyclase ame: Full=Bifunctional ATP-dependent dihydroxyacetone kinase FAD-AMP lyase (cyclizing) Includes: ame: Full=ATP-dependent dihydroxyacetone kinase Short=DHA kinase ame: Full=Glycerone kinase ame: Full=Triokinase ame: Full=Triose kinase Includes: ame: Full=FAD-AMP lyase (cyclizing) ame: Full=FAD-AMP lyase (cyclic FMN forming) ame: Full=FMN cyclase
ZFG-16-14_01_21399_CGATGT_L001_R1_001_(paired)_trimmed_(paired)_contig_195	-8.57104	2.10942e-15	2.15964e-13	2.10565e-10	AIFM3_MOUSE ame: Full=Apoptosis-inducing factor 3 ame: Full=Apoptosis-inducing factor
ZFG-16-14_01_21399_CGATGT_L001_R1_001_(paired)_trimmed_(paired)_contig_4081	-8.64503	4.39648e-14	3.76059e-12	4.38861e-09	HYOU1_MOUSE ame: Full=Hypoxia up-regulated 1 Short=GRP-170 ame: Full=140 kDa Ca(2+)-binding Short=CBP-140 Flags: Precursor
ZFG-16-14_01_21399_CGATGT_L001_R1_001_(paired)_trimmed_(paired)_contig_2163	-8.64622	8.38005e-10	3.8745e-08	8.36505e-05	QUIP_PSEAE ame: Full=Acyl-homoserine lactone acylase Short=AHL acylase Short=Acyl-HSL acylase ame: Full=Quorum signal utilization and inactivation Contains: ame: Full=Acyl-homoserine lactone acylase subunit alpha Short=Acyl-HSL acylase subunit alpha Contains: ame: Full=Acyl-homoserine lactone acylase subunit beta Short=Acyl-HSL acylase subunit beta Flags: Precursor
ZFG-16-14_01_21399_CGATGT_L001_R1_001_(paired)_trimmed_(paired)_contig_1562	-8.75028	1.9984e-15	2.05652e-13	1.99482e-10	MRP1_CANFA ame: Full=Multidrug resistance-associated 1 ame: Full=ATP-binding cassette sub-family C member 1 ame: Full=Leukotriene C(4) transporter Short=LTC4 transporter
ZFG-16-14_01_21399_CGATGT_L001_R1_001_(paired)_trimmed_(paired)_contig_3253	-8.75848	4.06342e-14	3.49066e-12	4.05614e-09	PARP_SARPE ame: Full=Poly [ADP-ribose] polymerase Short=PARP ame: Full=NAD(+) ADP-ribosyltransferase Short=ADPRT ame: Full=Poly
ZFG-16-14_01_21399_CGATGT_L001_R1_001_(paired)_trimmed_(paired)_contig_1642	-8.78482	1.11022e-16	1.31776e-14	1.10824e-11	CDK1_BOVIN ame: Full=Cyclin-dependent kinase 1 Short=CDK1 ame: Full=Cell division control 2 homolog ame: Full=Cell division kinase 1 ame: Full=p34 kinase
ZFG-16-14_01_21399_CGATGT_L001_R1_001_(paired)_trimmed_(paired)_contig_6296	-8.81078	1.73972e-13	1.36204e-11	1.73661e-08	ACSA_XANP2 ame: Full=Acetyl-coenzyme A synthetase Short= oA synthetase Short=Acs ame: Full=Acetate-- ligase ame: Full=Acyl-activating enzyme
ZFG-16-14_01_21399_CGATGT_L001_R1_001_(paired)_trimmed_(paired)_contig_6621	-8.81725	5.74911e-11	3.19711e-09	5.73882e-06	MUG58_SCHPO ame: Full=Uncharacterized kinase mug58 ame: Full=Meiotically up-regulated gene 58
ZFG-16-14_01_21399_CGATGT_L001_R1_001_(paired)_trimmed_(paired)_contig_1160	-8.87317	6.88338e-15	6.58148e-13	6.87106e-10	PCSK5_HUMAN ame: Full=Pro convertase subtilisin kexin type 5 ame: Full=Pro convertase 5 Short=PC5 ame: Full=Pro convertase 6 Short=PC6 Short=hPC6 ame: Full=Subtilisin kexin-like protease PC5 Flags: Precursor
ZFG-16-14_01_21399_CGATGT_L001_R1_001_(paired)_trimmed_(paired)_contig_2312	-8.91606	2.00173e-13	1.55862e-11	1.99815e-08	DYHC_PARTE ame: Full=Dynein heavy cytoplasmic ame: Full=DHC08 ame: Full=Dynein heavy cytosolic Short=DYHC
ZFG-16-14_01_21399_CGATGT_L001_R1_001_(paired)_trimmed_(paired)_contig_1561	-8.96168	3.66374e-14	3.17188e-12	3.65718e-09	GGPPS_YEAST ame: Full=Geranylgeranyl pyrophosphate synthase Short=GGPP synthase Short=GGPPSase ame: Full=(2E,6E)-farnesyl diphosphate synthase ame: Full=BET2 suppressor 1 ame: Full=Dimethylallyltranstransferase ame: Full=Farnesyl diphosphate synthase ame: Full=Farnesyltranstransferase ame: Full=Geranylgeranyl diphosphate synthase ame: Full=Geranyltranstransferase
ZFG-16-14_01_21399_CGATGT_L001_R1_001_(paired)_trimmed_(paired)_contig_2093	-8.97834	5.19584e-14	4.38794e-12	5.18654e-09	ECHD3_RAT ame: Full=Enoyl- hydratase domain-containing mitochondrial Flags: Precursor
ZFG-16-14_01_21399_CGATGT_L001_R1_001_(paired)_trimmed_(paired)_contig_11289	-9.04278	1.63545e-07	5.08099e-06	0.0163252	RAD5_SCHPO ame: Full=DNA repair rad8 ame: Full=DNA repair RAD5 homolog
ZFG-16-14_01_21399_CGATGT_L001_R1_001_(paired)_trimmed_(paired)_contig_3865	-9.06794	6.05405e-13	4.39187e-11	6.04321e-08	GILT_BOVIN ame: Full=Gamma-interferon-inducible lysosomal thiol reductase ame: Full=IFI30 Flags: Precursor
ZFG-16-14_01_21399_CGATGT_L001_R1_001_(paired)_trimmed_(paired)_contig_3958	-9.10175	5.79214e-12	3.68032e-10	5.78178e-07	AL3A1_RAT ame: Full=Aldehyde dimeric NADP-preferring ame: Full=Aldehyde dehydrogenase family 3 member A1 ame: Full=HTC-ALDH ame: Full=Tumor-associated aldehyde dehydrogenase
ZFG-16-14_01_21399_CGATGT_L001_R1_001_(paired)_trimmed_(paired)_contig_1042	-9.10199	1.58762e-14	1.43289e-12	1.58478e-09	SMO22_ARATH ame: Full=Methylsterol monooxygenase 2-2 ame: Full=Sterol 4-alpha-methyl-oxidase 1 Short= 1 ame: Full=Sterol 4-alpha-methyl-oxidase 2-2
ZFG-16-14_01_21399_CGATGT_L001_R1_001_(paired)_trimmed_(paired)_contig_843	-9.12873	1.12133e-14	1.03641e-12	1.11932e-09	3HIDH_DICDI ame: Full=Probable 3-hydroxyisobutyrate mitochondrial Short=HIBADH Flags: Precursor
ZFG-16-14_01_21399_CGATGT_L001_R1_001_(paired)_trimmed_(paired)_contig_5596	-9.15585	7.54508e-13	5.39897e-11	7.53157e-08	ALKR2_ARATH ame: Full=Probable aldo-keto reductase 2 ame: Full=ARF-GAP domain-containing 2
ZFG-16-14_01_21399_CGATGT_L001_R1_001_(paired)_trimmed_(paired)_contig_6733	-9.1609	6.97479e-11	3.83387e-09	6.9623e-06	TTL3C_TETTS ame: Full=Tubulin glycylase 3C
ZFG-16-14_01_21399_CGATGT_L001_R1_001_(paired)_trimmed_(paired)_contig_3497	-9.18373	6.82787e-14	5.64677e-12	6.81565e-09	TKPR1_ARATH ame: Full=Tetraketide alpha-pyrone reductase 1 ame: Full= DIHYDROFLAVONOL 4-REDUCTASE-LIKE 1
ZFG-16-14_01_21399_CGATGT_L001_R1_001_(paired)_trimmed_(paired)_contig_3097	-9.23085	1.03251e-14	9.62334e-13	1.03066e-09	PAE5_ARATH ame: Full=Pectin acetylesterase 5 Flags: Precursor
ZFG-16-14_01_21399_CGATGT_L001_R1_001_(paired)_trimmed_(paired)_contig_39	-9.2709	7.77156e-16	8.42307e-14	7.75765e-11	AL7A1_DICDI ame: Full= aldehyde dehydrogenase family 7 member A1 homolog ame: Full=Antiquitin-1
ZFG-16-14_01_21399_CGATGT_L001_R1_001_(paired)_trimmed_(paired)_contig_925	-9.2836	4.996e-15	4.84181e-13	4.98706e-10	GLGB_YARLI ame: Full=1,4-alpha-glucan-branching enzyme ame: Full=Glycogen-branching enzyme
ZFG-16-14_01_21399_CGATGT_L001_R1_001_(paired)_trimmed_(paired)_contig_4742	-9.3994	2.81108e-13	2.14859e-11	2.80605e-08	GST3_CAEEL ame: Full=Glutathione S-transferase 3 ame: Full= 3 ame: Full=GST class-sigma
ZFG-16-14_01_21399_CGATGT_L001_R1_001_(paired)_trimmed_(paired)_contig_394	-9.42305	4.04121e-14	3.47457e-12	4.03398e-09	GST3_CAEEL ame: Full=Glutathione S-transferase 3 ame: Full= 3 ame: Full=GST class-sigma
ZFG-16-14_01_21399_CGATGT_L001_R1_001_(paired)_trimmed_(paired)_contig_4124	-9.44563	7.85246e-10	3.65086e-08	7.8384e-05	CBPX1_SULSO ame: Full=Thermostable carboxypeptidase 1
ZFG-16-14_01_21399_CGATGT_L001_R1_001_(paired)_trimmed_(paired)_contig_6525	-9.53897	1.78542e-08	6.51396e-07	0.00178222	QORL2_NEMVE ame: Full=Quinone oxidoreductase 2 homolog
ZFG-16-14_01_21399_CGATGT_L001_R1_001_(paired)_trimmed_(paired)_contig_5183	-9.62636	9.43623e-12	5.78227e-10	9.41934e-07	XCP1_ARATH ame: Full=Cysteine protease XCP1 ame: Full=Xylem cysteine peptidase 1 Short= 1 Flags: Precursor
ZFG-16-14_01_21399_CGATGT_L001_R1_001_(paired)_trimmed_(paired)_contig_1465	-9.64737	1.26684e-10	6.68731e-09	1.26457e-05	KOR2_ORYSJ ame: Full=Potassium channel KOR2 ame: Full=K(+) outward-rectifying channel 2
ZFG-16-14_01_21399_CGATGT_L001_R1_001_(paired)_trimmed_(paired)_contig_215	-9.66314	3.10862e-15	3.10617e-13	3.10306e-10	MANA_DICDI ame: Full=Lysosomal alpha-mannosidase Short=Laman ame: Full=Alpha-D-mannoside mannohydrolase ame: Full=Alpha-mannosidase A Contains: ame: Full=Alpha-mannosidase 60 kDa subunit Contains: ame: Full=Alpha-mannosidase 58 kDa subunit Flags: Precursor
ZFG-16-14_01_21399_CGATGT_L001_R1_001_(paired)_trimmed_(paired)_contig_6177	-9.67138	4.68225e-09	1.89302e-07	0.000467387	MEMO1_XENLA ame: Full= MEMO1 ame: Full=Mediator of 2-driven cell motility 1 Short=Memo-1
ZFG-16-14_01_21399_CGATGT_L001_R1_001_(paired)_trimmed_(paired)_contig_6705	-9.70338	1.50879e-13	1.19342e-11	1.50609e-08	PRP2A_ORYSJ ame: Full=Poly [ADP-ribose] polymerase 2-A Short=PARP-2-A ame: Full=NAD(+) ADP-ribosyltransferase 2-A Short=ADPRT-2-A ame: Full=Poly
ZFG-16-14_01_21399_CGATGT_L001_R1_001_(paired)_trimmed_(paired)_contig_2676	-9.83584	5.58442e-14	4.69623e-12	5.57443e-09	NRK1_HUMAN ame: Full=Nicotinamide riboside kinase 1 Short=NRK 1 Short= -K 1 ame: Full=Nicotinic acid riboside kinase 1 ame: Full=Ribosylnicotinamide kinase 1 Short=RNK 1 ame: Full=Ribosylnicotinic acid kinase 1
ZFG-16-14_01_21399_CGATGT_L001_R1_001_(paired)_trimmed_(paired)_contig_191	-9.84023	1.11022e-16	1.31776e-14	1.10824e-11	UBE2B_RAT ame: Full=Ubiquitin-conjugating enzyme E2 B ame: Full=E2 ubiquitin-conjugating enzyme B ame: Full=RAD6 homolog B Short=HR6B ame: Full=Ubiquitin carrier B ame: Full=Ubiquitin-conjugating enzyme E2(14k) ame: Full=Ubiquitin- ligase B
ZFG-16-14_01_21399_CGATGT_L001_R1_001_(paired)_trimmed_(paired)_contig_6982	-9.90619	3.21835e-08	1.1292e-06	0.00321259	MET7B_MOUSE ame: Full=Methyltransferase 7B Flags: Precursor
ZFG-16-14_01_21399_CGATGT_L001_R1_001_(paired)_trimmed_(paired)_contig_7572	-9.93985	5.57464e-09	2.22586e-07	0.000556466	ELMD2_BOVIN ame: Full=ELMO domain-containing 2
ZFG-16-14_01_21399_CGATGT_L001_R1_001_(paired)_trimmed_(paired)_contig_4334	-9.96284	4.82856e-08	1.64784e-06	0.00481992	NAAA_MOUSE ame: Full=N-acylethanolamine-hydrolyzing acid amidase ame: Full=N-acylsphingosine amidohydrolase-like Short=ASAH Contains: ame: Full=N-acylethanolamine-hydrolyzing acid amidase subunit alpha Contains: ame: Full=N-acylethanolamine-hydrolyzing acid amidase subunit beta Flags: Precursor
ZFG-16-14_01_21399_CGATGT_L001_R1_001_(paired)_trimmed_(paired)_contig_1193	-10.064	0	0	0	Y2449_MYCTU ame: Full= trans-acting enoyl reductase Rv2449c
ZFG-16-14_01_21399_CGATGT_L001_R1_001_(paired)_trimmed_(paired)_contig_97	-10.0815	1.44329e-15	1.50702e-13	1.44071e-10	SQHC_ALIAD ame: Full=Squalene--hopene cyclase ame: Full=Squalene--hopanol cyclase
ZFG-16-14_01_21399_CGATGT_L001_R1_001_(paired)_trimmed_(paired)_contig_1376	-10.1243	1.39555e-12	9.70092e-11	1.39305e-07	VPS10_USTMA ame: Full=Vacuolar sorting targeting 10 ame: Full=Carboxypeptidase Y receptor Short=CPY receptor ame: Full=Sortilin VPS10 ame: Full=Vacuolar carboxypeptidase sorting receptor VPS10 Flags: Precursor
ZFG-16-14_01_21399_CGATGT_L001_R1_001_(paired)_trimmed_(paired)_contig_2282	-10.1759	7.77156e-16	8.42307e-14	7.75765e-11	ERG3_LEPMC ame: Full=Delta(7)-sterol 5(6)-desaturase ame: Full=C-5 sterol desaturase ame: Full=Ergosterol Delta(5,6) desaturase ame: Full=Sterol-C5-desaturase
ZFG-16-14_01_21399_CGATGT_L001_R1_001_(paired)_trimmed_(paired)_contig_2017	-10.2052	1.11022e-16	1.31776e-14	1.10824e-11	LGUL_YEAST ame: Full=Lactoylglutathione lyase ame: Full=Aldoketomutase ame: Full=Glyoxalase I Short=Glx I ame: Full=Ketone-aldehyde mutase ame: Full=Methylglyoxalase ame: Full=S-D-lactoylglutathione methylglyoxal lyase
ZFG-16-14_01_21399_CGATGT_L001_R1_001_(paired)_trimmed_(paired)_contig_265	-10.2589	2.55542e-10	1.28961e-08	2.55084e-05	VPS10_TRIVH ame: Full=Vacuolar sorting targeting 10 ame: Full=Carboxypeptidase Y receptor Short=CPY receptor ame: Full=Sortilin VPS10 ame: Full=Vacuolar carboxypeptidase sorting receptor VPS10 Flags: Precursor
ZFG-16-14_01_21399_CGATGT_L001_R1_001_(paired)_trimmed_(paired)_contig_3215	-10.2697	1.5884e-12	1.09424e-10	1.58555e-07	DHMA_PSYCK ame: Full=Haloalkane dehalogenase
ZFG-16-14_01_21399_CGATGT_L001_R1_001_(paired)_trimmed_(paired)_contig_2542	-10.368	9.0689e-10	4.16597e-08	9.05266e-05	TG198_CAEEL ame: Full=Cell-death-related nuclease 7 Flags: Precursor
ZFG-16-14_01_21399_CGATGT_L001_R1_001_(paired)_trimmed_(paired)_contig_6521	-10.3769	8.51541e-14	6.96164e-12	8.50017e-09	ALDH2_MOUSE ame: Full=Aldehyde mitochondrial ame: Full=AHD-M1 ame: Full=ALDH class 2 ame: Full=ALDH-E2 ame: Full=ALDHI Flags: Precursor
ZFG-16-14_01_21399_CGATGT_L001_R1_001_(paired)_trimmed_(paired)_contig_255	-10.468	1.11022e-16	1.31776e-14	1.10824e-11	PAFA_CANFA ame: Full=Platelet-activating factor acetylhydrolase Short=PAF acetylhydrolase ame: Full=1-alkyl-2-acetylglycerophosphocholine esterase ame: Full=2-acetyl-1-alkylglycerophosphocholine esterase ame: Full=LDL-associated phospholipase A2 Short=LDL-PLA(2) ame: Full=PAF 2-acylhydrolase Flags: Precursor
ZFG-16-14_01_21399_CGATGT_L001_R1_001_(paired)_trimmed_(paired)_contig_56	-10.4939	6.66134e-16	7.29903e-14	6.64941e-11	GLNA_EMENI ame: Full=Glutamine synthetase Short=GS ame: Full=Glutamate--ammonia ligase
ZFG-16-14_01_21399_CGATGT_L001_R1_001_(paired)_trimmed_(paired)_contig_2439	-10.5271	8.69305e-14	7.08366e-12	8.67749e-09	IDI1_CAMAC ame: Full=Isopentenyl-diphosphate Delta-isomerase I ame: Full=Isopentenyl pyrophosphate isomerase I Short=IPP isomerase I
ZFG-16-14_01_21399_CGATGT_L001_R1_001_(paired)_trimmed_(paired)_contig_10174	-10.825	3.97086e-08	1.37582e-06	0.00396375	KDM1B_HUMAN ame: Full=Lysine-specific histone demethylase 1B ame: Full=Flavin-containing amine oxidase domain-containing 1 ame: Full=Lysine-specific histone demethylase 2
ZFG-16-14_01_21399_CGATGT_L001_R1_001_(paired)_trimmed_(paired)_contig_4216	-10.8576	1.59569e-11	9.45863e-10	1.59283e-06	MPPD1_HUMAN ame: Full=Metallophosphoesterase domain-containing 1 ame: Full=Adult brain 239 Short=239AB
ZFG-16-14_01_21399_CGATGT_L001_R1_001_(paired)_trimmed_(paired)_contig_309	-10.9416	0	0	0	BVMO_PSEAE ame: Full=Baeyer-Villiger monooxygenase Short=BVMO
ZFG-16-14_01_21399_CGATGT_L001_R1_001_(paired)_trimmed_(paired)_contig_6094	-10.9609	9.2192e-09	3.52054e-07	0.00092027	DNJB6_RAT ame: Full= homolog subfamily B member 6 ame: Full=Heat shock J2 Short=HSJ-2 ame: Full=Hsp40 homolog ame: Full=MRJ ame: Full=MSJ-1
ZFG-16-14_01_21399_CGATGT_L001_R1_001_(paired)_trimmed_(paired)_contig_477	-10.9958	0	0	0	RETST_DANRE ame: Full= all-trans-retinol 13,14-reductase ame: Full=All-trans-13,14-dihydroretinol saturase Short= at Flags: Precursor
ZFG-16-14_01_21399_CGATGT_L001_R1_001_(paired)_trimmed_(paired)_contig_4346	-11.0716	0	0	0	DEK1_ARATH ame: Full=Calpain-type cysteine protease DEK1 ame: Full=Phytocalpain DEK1 ame: Full= DEFECTIVE KERNEL 1 Short= 1 ame: Full= EMBRYO DEFECTIVE 1275 ame: Full= EMBRYO DEFECTIVE 80 Flags: Precursor
ZFG-16-14_01_21399_CGATGT_L001_R1_001_(paired)_trimmed_(paired)_contig_6862	-11.2696	9.01852e-09	3.45051e-07	0.000900238	BNA3_YEAST ame: Full=Probable kynurenine--oxoglutarate transaminase BNA3 ame: Full=Biosynthesis of nicotinic acid 3 ame: Full=Kynurenine aminotransferase
ZFG-16-14_01_21399_CGATGT_L001_R1_001_(paired)_trimmed_(paired)_contig_2183	-11.3287	0	0	0	LACS7_ARATH ame: Full=Long chain acyl- synthetase peroxisomal
ZFG-16-14_01_21399_CGATGT_L001_R1_001_(paired)_trimmed_(paired)_contig_969	-11.4078	2.33147e-15	2.36995e-13	2.3273e-10	THIO_COPCM ame: Full=Thioredoxin Short=Trx ame: Allergen=Cop c 2
ZFG-16-14_01_21399_CGATGT_L001_R1_001_(paired)_trimmed_(paired)_contig_11108	-11.4155	2.51021e-08	8.94259e-07	0.00250571	PARP_SARPE ame: Full=Poly [ADP-ribose] polymerase Short=PARP ame: Full=NAD(+) ADP-ribosyltransferase Short=ADPRT ame: Full=Poly
ZFG-16-14_01_21399_CGATGT_L001_R1_001_(paired)_trimmed_(paired)_contig_7604	-11.4176	5.38086e-11	3.00909e-09	5.37123e-06	ARSC_NEIMB ame: Full= arsenate reductase
ZFG-16-14_01_21399_CGATGT_L001_R1_001_(paired)_trimmed_(paired)_contig_3044	-11.4393	0	0	0	KIF15_HUMAN ame: Full=Kinesin KIF15 ame: Full=Kinesin 2 Short=hKLP2 ame: Full=Kinesin 7 ame: Full=Serologically defined breast cancer antigen NY-BR-62
ZFG-16-14_01_21399_CGATGT_L001_R1_001_(paired)_trimmed_(paired)_contig_6810	-11.4539	2.57676e-07	7.76615e-06	0.0257215	TTL_HUMAN ame: Full=Tubulin--tyrosine ligase Short=TTL
ZFG-16-14_01_21399_CGATGT_L001_R1_001_(paired)_trimmed_(paired)_contig_1812	-11.4781	0	0	0	TOM1_NEUCR ame: Full=E3 ubiquitin- ligase TOM1-like ame: Full=HECT-type E3 ubiquitin transferase TOM1-like
ZFG-16-14_01_21399_CGATGT_L001_R1_001_(paired)_trimmed_(paired)_contig_944	-11.523	1.11022e-16	1.31776e-14	1.10824e-11	PH4H_VIBCH ame: Full=Phenylalanine-4-hydroxylase Short=PAH ame: Full=Phe-4-monooxygenase
ZFG-16-14_01_21399_CGATGT_L001_R1_001_(paired)_trimmed_(paired)_contig_4391	-11.6402	5.56718e-10	2.66661e-08	5.55721e-05	TTLL1_BOVIN ame: Full=Probable tubulin polyglutamylase TTLL1 ame: Full=Tubulin polyglutamylase complex subunit 3 Short=PGs3 ame: Full=Tubulin--tyrosine ligase 1
ZFG-16-14_01_21399_CGATGT_L001_R1_001_(paired)_trimmed_(paired)_contig_1392	-11.7149	2.37588e-14	2.10064e-12	2.37162e-09	PPAL_XENLA ame: Full=Lysosomal acid phosphatase Short=LAP Flags: Precursor
ZFG-16-14_01_21399_CGATGT_L001_R1_001_(paired)_trimmed_(paired)_contig_4657	-11.7655	7.11477e-09	2.78184e-07	0.000710203	PFM_CHAGB ame: Full= fungistatic metabolite
ZFG-16-14_01_21399_CGATGT_L001_R1_001_(paired)_trimmed_(paired)_contig_5719	-11.773	2.65232e-13	2.03191e-11	2.64758e-08	PIBF1_HUMAN ame: Full=Progesterone-induced-blocking factor 1 Short=PIBF ame: Full=Centrosomal of 90 kDa Short=CEP90
ZFG-16-14_01_21399_CGATGT_L001_R1_001_(paired)_trimmed_(paired)_contig_514	-11.9518	1.11022e-16	1.31776e-14	1.10824e-11	VPEG_ARATH ame: Full=Vacuolar-processing enzyme gamma-isozyme ame: Full=Asparaginyl endopeptidase gamma-VPE ame: Full=Gamma-VPE Flags: Precursor
ZFG-16-14_01_21399_CGATGT_L001_R1_001_(paired)_trimmed_(paired)_contig_1628	-12.0238	0	0	0	PARP_SARPE ame: Full=Poly [ADP-ribose] polymerase Short=PARP ame: Full=NAD(+) ADP-ribosyltransferase Short=ADPRT ame: Full=Poly
ZFG-16-14_01_21399_CGATGT_L001_R1_001_(paired)_trimmed_(paired)_contig_1910	-12.0452	1.33227e-15	1.39988e-13	1.32988e-10	HACL1_MOUSE ame: Full=2-hydroxyacyl- lyase 1 ame: Full=2-hydroxyphytanoyl- lyase Short=2-HPCL ame: Full=Phytanoyl- 2-hydroxylase 2
ZFG-16-14_01_21399_CGATGT_L001_R1_001_(paired)_trimmed_(paired)_contig_9338	-12.2087	2.2119e-07	6.74591e-06	0.0220794	GSTM2_CHICK ame: Full=Glutathione S-transferase 2 ame: Full=GST class-mu ame: Full=GST-CL2 ame: Full=GSTM1-1
ZFG-16-14_01_21399_CGATGT_L001_R1_001_(paired)_trimmed_(paired)_contig_2922	-12.2236	0	0	0	DYH7_HUMAN ame: Full=Dynein heavy chain axonemal ame: Full=Axonemal beta dynein heavy chain 7 ame: Full=Ciliary dynein heavy chain 7 ame: Full=Dynein heavy chain 2 ame: Full=hDHC2
ZFG-16-14_01_21399_CGATGT_L001_R1_001_(paired)_trimmed_(paired)_contig_1568	-12.2381	1.11022e-16	1.31776e-14	1.10824e-11	UBIQP_TETPY ame: Full=Polyubiquitin Contains: ame: Full=Ubiquitin Flags: Precursor
ZFG-16-14_01_21399_CGATGT_L001_R1_001_(paired)_trimmed_(paired)_contig_4417	-12.284	4.10783e-15	4.04785e-13	4.10047e-10	CISY_BRADU ame: Full=Citrate synthase
ZFG-16-14_01_21399_CGATGT_L001_R1_001_(paired)_trimmed_(paired)_contig_9772	-12.3446	8.18109e-09	3.15795e-07	0.000816645	PNCA_ECOLI ame: Full=Nicotinamidase ame: Full=Nicotinamide deamidase Short=NAMase ame: Full=Pyrazinamidase Short=PZAase
ZFG-16-14_01_21399_CGATGT_L001_R1_001_(paired)_trimmed_(paired)_contig_5572	-12.5986	0	0	0	ABPF_DICDI ame: Full=Actin-binding F
ZFG-16-14_01_21399_CGATGT_L001_R1_001_(paired)_trimmed_(paired)_contig_5951	-12.8804	1.11022e-16	1.31776e-14	1.10824e-11	HERC2_DROME ame: Full=Probable E3 ubiquitin- ligase HERC2 ame: Full=HECT domain and RCC1-like domain-containing 2 ame: Full=HECT-type E3 ubiquitin transferase HERC2
ZFG-16-14_01_21399_CGATGT_L001_R1_001_(paired)_trimmed_(paired)_contig_6164	-12.9904	1.44329e-15	1.50702e-13	1.44071e-10	PCSK5_HUMAN ame: Full=Pro convertase subtilisin kexin type 5 ame: Full=Pro convertase 5 Short=PC5 ame: Full=Pro convertase 6 Short=PC6 Short=hPC6 ame: Full=Subtilisin kexin-like protease PC5 Flags: Precursor
ZFG-16-14_01_21399_CGATGT_L001_R1_001_(paired)_trimmed_(paired)_contig_4161	-13.137	0	0	0	CTNS_BOVIN ame: Full=Cystinosin
ZFG-16-14_01_21399_CGATGT_L001_R1_001_(paired)_trimmed_(paired)_contig_35	-13.1875	0	0	0	HERC2_MOUSE ame: Full=E3 ubiquitin- ligase HERC2 ame: Full=HECT domain and RCC1-like domain-containing 2 ame: Full=HECT-type E3 ubiquitin transferase HERC2
ZFG-16-14_01_21399_CGATGT_L001_R1_001_(paired)_trimmed_(paired)_contig_2226	-13.3457	0	0	0	KCAB_SCHPO ame: Full= voltage-gated potassium channel subunit beta ame: Full=K(+) channel subunit beta
ZFG-16-14_01_21399_CGATGT_L001_R1_001_(paired)_trimmed_(paired)_contig_1013	-13.3477	2.03435e-10	1.04246e-08	2.03071e-05	PIR_RAT ame: Full=Pirin ame: Full=Probable quercetin 2,3-dioxygenase PIR Short=Probable quercetinase
ZFG-16-14_01_21399_CGATGT_L001_R1_001_(paired)_trimmed_(paired)_contig_4292	-13.3635	0	0	0	UBIQP_TETPY ame: Full=Polyubiquitin Contains: ame: Full=Ubiquitin Flags: Precursor
ZFG-16-14_01_21399_CGATGT_L001_R1_001_(paired)_trimmed_(paired)_contig_1134	-13.4576	0	0	0	RDHE2_HUMAN ame: Full=Epidermal retinol dehydrogenase 2 Short=EPHD-2 Short=RDH-E2 ame: Full=Retinal short-chain dehydrogenase reductase 2 Short=retSDR2 ame: Full=Short-chain dehydrogenase reductase family 16C member 5
ZFG-16-14_01_21399_CGATGT_L001_R1_001_(paired)_trimmed_(paired)_contig_6111	-13.4693	2.5697e-07	7.7472e-06	0.025651	PHR_ORYSJ ame: Full=Deoxyribodipyrimidine photo-lyase ame: Full=DNA photolyase ame: Full= ame: Full=Photoreactivating enzyme
ZFG-16-14_01_21399_CGATGT_L001_R1_001_(paired)_trimmed_(paired)_contig_6767	-13.6298	1.37422e-07	4.33825e-06	0.0137176	CSK2A_CAEEL ame: Full=Casein kinase II subunit alpha Short=CK II subunit alpha
ZFG-16-14_01_21399_CGATGT_L001_R1_001_(paired)_trimmed_(paired)_contig_1236	-13.8858	0	0	0	T2A_PARTE ame: Full=Trichocyst matrix T2-A ame: Full=Secretory granule T2-A ame: Full=TMP 2-A Contains: ame: Full=Trichocyst matrix T2-A 1 Contains: ame: Full=Trichocyst matrix T2-A 2 Flags: Precursor
ZFG-16-14_01_21399_CGATGT_L001_R1_001_(paired)_trimmed_(paired)_contig_5751	-13.9293	3.70907e-08	1.2887e-06	0.00370243	GST26_SCHMA ame: Full=Glutathione S-transferase class-mu 26 kDa isozyme Short=GST 26 ame: Full=Sm26 1 antigen ame: Full=
ZFG-16-14_01_21399_CGATGT_L001_R1_001_(paired)_trimmed_(paired)_contig_2292	-13.9678	1.11022e-16	1.31776e-14	1.10824e-11	DYHC1_MOUSE ame: Full=Cytoplasmic dynein 1 heavy chain 1 ame: Full=Cytoplasmic dynein heavy chain 1 ame: Full=Dynein heavy cytosolic
ZFG-16-14_01_21399_CGATGT_L001_R1_001_(paired)_trimmed_(paired)_contig_290	-13.9967	0	0	0	GILT_BOVIN ame: Full=Gamma-interferon-inducible lysosomal thiol reductase ame: Full=IFI30 Flags: Precursor
ZFG-16-14_01_21399_CGATGT_L001_R1_001_(paired)_trimmed_(paired)_contig_14384	-14.0334	2.78112e-08	9.85146e-07	0.00277614	CYSK_EMENI ame: Full=Cysteine synthase 1 Short=CS 1 ame: Full=O-acetylserine (thiol)-lyase 1 Short=OAS-TL 1 ame: Full=O-acetylserine sulfhydrylase 1 Flags: Precursor
ZFG-16-14_01_21399_CGATGT_L001_R1_001_(paired)_trimmed_(paired)_contig_4206	-14.1247	0	0	0	BUP1_PONAB ame: Full=Beta-ureidopropionase ame: Full=Beta-alanine synthase ame: Full=N-carbamoyl-beta-alanine amidohydrolase
ZFG-16-14_01_21399_CGATGT_L001_R1_001_(paired)_trimmed_(paired)_contig_3052	-14.2598	8.70048e-12	5.36106e-10	8.68491e-07	FOPNL_XENLA ame: Full= domain-containing FOPNL ame: Full=FGFR1OP N-terminal
ZFG-16-14_01_21399_CGATGT_L001_R1_001_(paired)_trimmed_(paired)_contig_297	-14.3283	0	0	0	PPT1_CAEEL ame: Full=Palmitoyl- thioesterase 1 Short=PPT-1 ame: Full=Palmitoyl- hydrolase 1 Flags: Precursor
ZFG-16-14_01_21399_CGATGT_L001_R1_001_(paired)_trimmed_(paired)_contig_2027	-14.4264	0	0	0	LIP_RHIMI ame: Full=Lipase ame: Full=Triacylglycerol lipase Flags: Precursor
ZFG-16-14_01_21399_CGATGT_L001_R1_001_(paired)_trimmed_(paired)_contig_1062	-14.5386	0	0	0	SC5D_MOUSE ame: Full=Lathosterol oxidase ame: Full=C-5 sterol desaturase ame: Full=Delta(7)-sterol 5-desaturase ame: Full=Delta(7)-sterol C5(6)-desaturase ame: Full=Lathosterol 5-desaturase ame: Full=Sterol-C5-desaturase
ZFG-16-14_01_21399_CGATGT_L001_R1_001_(paired)_trimmed_(paired)_contig_4086	-14.5459	1.91736e-13	1.49525e-11	1.91392e-08	T1B_PARTE ame: Full=Trichocyst matrix T1-B ame: Full=Secretory granule T1-B ame: Full=TMP 1-B Contains: ame: Full=Trichocyst matrix T1-B 1 Contains: ame: Full=Trichocyst matrix T1-B 2 Flags: Precursor
ZFG-16-14_01_21399_CGATGT_L001_R1_001_(paired)_trimmed_(paired)_contig_3110	-14.5689	2.56462e-13	1.96925e-11	2.56002e-08	UBA6_MOUSE ame: Full=Ubiquitin-like modifier-activating enzyme 6 Short=Ubiquitin-activating enzyme 6 ame: Full=Ubiquitin-activating enzyme E1 2 Short=E1-L2
ZFG-16-14_01_21399_CGATGT_L001_R1_001_(paired)_trimmed_(paired)_contig_3854	-14.6383	1.03948e-11	6.32309e-10	1.03762e-06	PFKA7_ARATH ame: Full=ATP-dependent 6-phosphofructokinase 7 Short=ATP-PFK 7 Short=Phosphofructokinase 7 ame: Full=Phosphohexokinase 7
ZFG-16-14_01_21399_CGATGT_L001_R1_001_(paired)_trimmed_(paired)_contig_210	-14.7566	0	0	0	EGCSE_CYANO ame: Full=Endoglycoceramidase Short=EGCase ame: Full=Glycosphingolipid-specific enzyme Short=GSL-specific enzyme Flags: Precursor
ZFG-16-14_01_21399_CGATGT_L001_R1_001_(paired)_trimmed_(paired)_contig_2040	-14.8473	3.33067e-16	3.76524e-14	3.32471e-11	T4B_PARTE ame: Full=Trichocyst matrix T4-B ame: Full=Secretory granule T4-B ame: Full=TMP 4-B Contains: ame: Full=Trichocyst matrix T4-B 1 Contains: ame: Full=Trichocyst matrix T4-B 2 Flags: Precursor
ZFG-16-14_01_21399_CGATGT_L001_R1_001_(paired)_trimmed_(paired)_contig_19	-14.9197	0	0	0	SAG39_ORYSI ame: Full=Senescence-specific cysteine protease SAG39 ame: Full=Cysteine ase SAG39 ame: Full= SENESCENCE-ASSOCIATED GENE 39 Flags: Precursor
ZFG-16-14_01_21399_CGATGT_L001_R1_001_(paired)_trimmed_(paired)_contig_2449	-14.9747	0	0	0	INO1_WHEAT ame: Full=Inositol-3-phosphate synthase Short=MIP synthase ame: Full=Myo-inositol 1-phosphate synthase Short=IPS Short=MI-1-P synthase
ZFG-16-14_01_21399_CGATGT_L001_R1_001_(paired)_trimmed_(paired)_contig_1712	-15.0596	4.88032e-12	3.13891e-10	4.87158e-07	DPP3_NEMVE ame: Full=Dipeptidyl peptidase 3 ame: Full=Dipeptidyl aminopeptidase III ame: Full=Dipeptidyl arylamidase III ame: Full=Dipeptidyl peptidase III Short=DPP III
ZFG-16-14_01_21399_CGATGT_L001_R1_001_(paired)_trimmed_(paired)_contig_587	-15.1557	0	0	0	YGB0_YEAST ame: Full=Uncharacterized endoplasmic reticulum membrane YGL010W
ZFG-16-14_01_21399_CGATGT_L001_R1_001_(paired)_trimmed_(paired)_contig_1609	-15.223	0	0	0	ASM_HUMAN ame: Full=Sphingomyelin phosphodiesterase ame: Full=Acid sphingomyelinase Short=aSMase Flags: Precursor
ZFG-16-14_01_21399_CGATGT_L001_R1_001_(paired)_trimmed_(paired)_contig_4834	-15.3113	2.06053e-11	1.20495e-09	2.05684e-06	KLH28_HUMAN ame: Full=Kelch 28 ame: Full=BTB POZ domain-containing 5
ZFG-16-14_01_21399_CGATGT_L001_R1_001_(paired)_trimmed_(paired)_contig_5741	-15.3802	1.15463e-14	1.06227e-12	1.15257e-09	YFIG_BACSU ame: Full= metabolite transport
ZFG-16-14_01_21399_CGATGT_L001_R1_001_(paired)_trimmed_(paired)_contig_4118	-15.4676	8.81739e-13	6.26895e-11	8.80161e-08	GGHA_DICDI ame: Full=Gamma-glutamyl hydrolase A ame: Full=Conjugase A ame: Full=GH A ame: Full=Gamma-Glu-X carboxypeptidase A Flags: Precursor
ZFG-16-14_01_21399_CGATGT_L001_R1_001_(paired)_trimmed_(paired)_contig_5430	-15.5163	0	0	0	DCD1B_DICDI ame: Full= dcd1B ame: Full=Acid ceramidase B Flags: Precursor
ZFG-16-14_01_21399_CGATGT_L001_R1_001_(paired)_trimmed_(paired)_contig_899	-15.6424	0	0	0	DJ1B_ARATH ame: Full= DJ-1 homolog B Short= 1B Flags: Precursor
ZFG-16-14_01_21399_CGATGT_L001_R1_001_(paired)_trimmed_(paired)_contig_6052	-15.6825	6.15018e-10	2.91561e-08	6.13917e-05	AOFA_DICDI ame: Full=Probable flavin-containing monoamine oxidase A
ZFG-16-14_01_21399_CGATGT_L001_R1_001_(paired)_trimmed_(paired)_contig_3667	-15.7547	8.85408e-10	4.07856e-08	8.83823e-05	SRPK_PHYPO ame: Full=Serine threonine- kinase SRPK Short=PSRPK
ZFG-16-14_01_21399_CGATGT_L001_R1_001_(paired)_trimmed_(paired)_contig_2630	-15.8139	0	0	0	GSTM2_CHICK ame: Full=Glutathione S-transferase 2 ame: Full=GST class-mu ame: Full=GST-CL2 ame: Full=GSTM1-1
ZFG-16-14_01_21399_CGATGT_L001_R1_001_(paired)_trimmed_(paired)_contig_1036	-16.069	0	0	0	DYHC_PARTE ame: Full=Dynein heavy cytoplasmic ame: Full=DHC08 ame: Full=Dynein heavy cytosolic Short=DYHC
ZFG-16-14_01_21399_CGATGT_L001_R1_001_(paired)_trimmed_(paired)_contig_175	-16.1857	0	0	0	UBIQP_TETPY ame: Full=Polyubiquitin Contains: ame: Full=Ubiquitin Flags: Precursor
ZFG-16-14_01_21399_CGATGT_L001_R1_001_(paired)_trimmed_(paired)_contig_1314	-16.2483	0	0	0	ALDH2_MOUSE ame: Full=Aldehyde mitochondrial ame: Full=AHD-M1 ame: Full=ALDH class 2 ame: Full=ALDH-E2 ame: Full=ALDHI Flags: Precursor
ZFG-16-14_01_21399_CGATGT_L001_R1_001_(paired)_trimmed_(paired)_contig_2525	-16.3602	0	0	0	ATL74_ARATH ame: Full=RING-H2 finger ATL74 ame: Full=RING-type E3 ubiquitin transferase ATL74
ZFG-16-14_01_21399_CGATGT_L001_R1_001_(paired)_trimmed_(paired)_contig_248	-16.687	1.11022e-16	1.31776e-14	1.10824e-11	PCSK5_RAT ame: Full=Pro convertase subtilisin kexin type 5 ame: Full=Pro convertase 5 Short=PC5 ame: Full=Pro convertase 6 Short=PC6 ame: Full=Subtilisin kexin-like protease PC5 Short=rPC5 Flags: Precursor
ZFG-16-14_01_21399_CGATGT_L001_R1_001_(paired)_trimmed_(paired)_contig_833	-16.7653	0	0	0	MENG_MICLU ame: Full=Demethylmenaquinone methyltransferase
ZFG-16-14_01_21399_CGATGT_L001_R1_001_(paired)_trimmed_(paired)_contig_2678	-17.2313	7.60791e-12	4.72282e-10	7.5943e-07	GST3_CAEEL ame: Full=Glutathione S-transferase 3 ame: Full= 3 ame: Full=GST class-sigma
ZFG-16-14_01_21399_CGATGT_L001_R1_001_(paired)_trimmed_(paired)_contig_11193	-17.3763	2.47975e-10	1.25523e-08	2.47531e-05	LE14B_PRUAR ame: Full=LEC14B homolog
ZFG-16-14_01_21399_CGATGT_L001_R1_001_(paired)_trimmed_(paired)_contig_5144	-18.1945	0	0	0	ALEU_ARATH ame: Full=Thiol protease aleurain Short= ame: Full=Senescence-associated gene product 2 Flags: Precursor
ZFG-16-14_01_21399_CGATGT_L001_R1_001_(paired)_trimmed_(paired)_contig_219	-18.7435	0	0	0	IDHP_MEDSA ame: Full=Isocitrate dehydrogenase
ZFG-16-14_01_21399_CGATGT_L001_R1_001_(paired)_trimmed_(paired)_contig_3656	-18.8747	0	0	0	CATL_SCHMA ame: Full=Cathepsin L ame: Full=SMCL1 Flags: Precursor
ZFG-16-14_01_21399_CGATGT_L001_R1_001_(paired)_trimmed_(paired)_contig_5521	-19.9868	3.18301e-13	2.41071e-11	3.17731e-08	MTN1_ARATH ame: Full=5 -methylthioadenosine S-adenosylhomocysteine nucleosidase 1 Short= 1 ame: Full=5 -methylthioadenosine nucleosidase Short=MTA nucleosidase ame: Full=MTA SAH nucleosidase 1 Short= 1 ame: Full=S-adenosylhomocysteine nucleosidase Short= cy nucleosidase Short=SAH nucleosidase Short=SRH nucleosidase
ZFG-16-14_01_21399_CGATGT_L001_R1_001_(paired)_trimmed_(paired)_contig_913	-20.3364	0	0	0	LIP_RHIMI ame: Full=Lipase ame: Full=Triacylglycerol lipase Flags: Precursor
ZFG-16-14_01_21399_CGATGT_L001_R1_001_(paired)_trimmed_(paired)_contig_3790	-20.3795	9.56767e-09	3.64386e-07	0.000955055	YP264_YEAST ame: Full=Probable transport YPL264C
ZFG-16-14_01_21399_CGATGT_L001_R1_001_(paired)_trimmed_(paired)_contig_182	-20.6304	0	0	0	RDL2_ARATH ame: Full=Probable cysteine protease RDL2 ame: Full=Probable cysteine ase At3g19400 ame: Full=RD21A-like protease 2 Flags: Precursor
ZFG-16-14_01_21399_CGATGT_L001_R1_001_(paired)_trimmed_(paired)_contig_9066	-20.7914	6.33029e-10	2.99052e-08	6.31896e-05	P2C59_ORYSJ ame: Full=Probable phosphatase 2C 59 Short= 2C59 Flags: Precursor
ZFG-16-14_01_21399_CGATGT_L001_R1_001_(paired)_trimmed_(paired)_contig_7009	-21.4345	8.52707e-12	5.26069e-10	8.5118e-07	FDL_DROME ame: Full=Probable beta-hexosaminidase fdl ame: Full= fused lobes Flags: Precursor
ZFG-16-14_01_21399_CGATGT_L001_R1_001_(paired)_trimmed_(paired)_contig_2530	-21.8164	2.4137e-09	1.03097e-07	0.000240937	ERK2_DICDI ame: Full=Extracellular signal-regulated kinase 2 Short=ERK2 ame: Full=Defective in aggregation C ame: Full=MAP kinase 2
ZFG-16-14_01_21399_CGATGT_L001_R1_001_(paired)_trimmed_(paired)_contig_897	-21.8622	1.37523e-12	9.58639e-11	1.37277e-07	PCSK5_HUMAN ame: Full=Pro convertase subtilisin kexin type 5 ame: Full=Pro convertase 5 Short=PC5 ame: Full=Pro convertase 6 Short=PC6 Short=hPC6 ame: Full=Subtilisin kexin-like protease PC5 Flags: Precursor
ZFG-16-14_01_21399_CGATGT_L001_R1_001_(paired)_trimmed_(paired)_contig_4004	-21.9319	0	0	0	AOAH_RABIT ame: Full=Acyloxyacyl hydrolase Contains: ame: Full=Acyloxyacyl hydrolase small subunit Contains: ame: Full=Acyloxyacyl hydrolase large subunit Flags: Precursor
ZFG-16-14_01_21399_CGATGT_L001_R1_001_(paired)_trimmed_(paired)_contig_7110	-22.0882	6.55943e-10	3.08271e-08	6.54768e-05	ABPF_DICDI ame: Full=Actin-binding F
ZFG-16-14_01_21399_CGATGT_L001_R1_001_(paired)_trimmed_(paired)_contig_14641	-22.7808	6.66134e-16	7.29903e-14	6.64941e-11	UBIQP_STRPU ame: Full=Polyubiquitin Contains: ame: Full=Ubiquitin Flags: Precursor
ZFG-16-14_01_21399_CGATGT_L001_R1_001_(paired)_trimmed_(paired)_contig_2340	-22.806	0	0	0	DYHC_PARTE ame: Full=Dynein heavy cytoplasmic ame: Full=DHC08 ame: Full=Dynein heavy cytosolic Short=DYHC
ZFG-16-14_01_21399_CGATGT_L001_R1_001_(paired)_trimmed_(paired)_contig_5765	-22.8267	4.44089e-16	4.95301e-14	4.43294e-11	CP3AJ_CAPHE ame: Full=Cytochrome P450 3A19 ame: Full=CYPIIIA19
ZFG-16-14_01_21399_CGATGT_L001_R1_001_(paired)_trimmed_(paired)_contig_8952	-24.3306	5.0449e-10	2.43279e-08	5.03587e-05	NLRC3_HUMAN ame: Full=NLR family CARD domain-containing 3 ame: Full=CARD15 ame: Full=Caterpiller Short= ame: Full= LRR and CARD domains-containing 3 ame: Full=Nucleotide-binding oligomerization domain 3
ZFG-16-14_01_21399_CGATGT_L001_R1_001_(paired)_trimmed_(paired)_contig_1794	-24.4019	1.9641e-12	1.33737e-10	1.96058e-07	DMDB_RUEPO ame: Full=3-methylmercaptopropionyl- ligase Short=MMPA- ligase ame: Full=Acyl- ligase
ZFG-16-14_01_21399_CGATGT_L001_R1_001_(paired)_trimmed_(paired)_contig_6206	-24.8976	1.03848e-11	6.32086e-10	1.03662e-06	GST3_CAEEL ame: Full=Glutathione S-transferase 3 ame: Full= 3 ame: Full=GST class-sigma
ZFG-16-14_01_21399_CGATGT_L001_R1_001_(paired)_trimmed_(paired)_contig_11268	-25.2221	1.79138e-08	6.53332e-07	0.00178817	CAC1E_MOUSE ame: Full=Voltage-dependent R-type calcium channel subunit alpha-1E ame: Full=Brain calcium channel II Short=BII ame: Full=Calcium L alpha-1 isoform 6 ame: Full=Voltage-gated calcium channel subunit alpha
ZFG-16-14_01_21399_CGATGT_L001_R1_001_(paired)_trimmed_(paired)_contig_708	-25.2412	0	0	0	BIP4_TOBAC ame: Full=Luminal-binding 4 Short= 4 ame: Full=78 kDa glucose-regulated homolog 4 Short=GRP-78-4 Flags: Precursor
ZFG-16-14_01_21399_CGATGT_L001_R1_001_(paired)_trimmed_(paired)_contig_6441	-26.115	1.19904e-14	1.10009e-12	1.19689e-09	GABD_DEIRA ame: Full=Succinate-semialdehyde dehydrogenase
ZFG-16-14_01_21399_CGATGT_L001_R1_001_(paired)_trimmed_(paired)_contig_4390	-26.2138	0	0	0	EGCSE_CYANO ame: Full=Endoglycoceramidase Short=EGCase ame: Full=Glycosphingolipid-specific enzyme Short=GSL-specific enzyme Flags: Precursor
ZFG-16-14_01_21399_CGATGT_L001_R1_001_(paired)_trimmed_(paired)_contig_3351	-28.3258	0	0	0	CP4E3_DROME ame: Full=Cytochrome P450 4e3 ame: Full=CYPIVE3
ZFG-16-14_01_21399_CGATGT_L001_R1_001_(paired)_trimmed_(paired)_contig_3754	-29.3245	0	0	0	SMO22_ARATH ame: Full=Methylsterol monooxygenase 2-2 ame: Full=Sterol 4-alpha-methyl-oxidase 1 Short= 1 ame: Full=Sterol 4-alpha-methyl-oxidase 2-2
ZFG-16-14_01_21399_CGATGT_L001_R1_001_(paired)_trimmed_(paired)_contig_1589	-29.9742	0	0	0	LMLN_MOUSE ame: Full=Leishmanolysin-like peptidase
ZFG-16-14_01_21399_CGATGT_L001_R1_001_(paired)_trimmed_(paired)_contig_1490	-31.211	0	0	0	LIPS_MOUSE ame: Full=Hormone-sensitive lipase Short=HSL
ZFG-16-14_01_21399_CGATGT_L001_R1_001_(paired)_trimmed_(paired)_contig_6084	-31.9026	4.77396e-15	4.64013e-13	4.76541e-10	WDR26_HUMAN ame: Full=WD repeat-containing 26 ame: Full=CUL4- and DDB1-associated WDR 2 ame: Full=Myocardial ischemic preconditioning up-regulated 2
ZFG-16-14_01_21399_CGATGT_L001_R1_001_(paired)_trimmed_(paired)_contig_6170	-33.2961	4.29956e-12	2.79783e-10	4.29186e-07	RAB4A_RAT ame: Full=Ras-related Rab-4A
ZFG-16-14_01_21399_CGATGT_L001_R1_001_(paired)_trimmed_(paired)_contig_8316	-33.6354	1.55431e-15	1.62124e-13	1.55153e-10	POC1_TETTS ame: Full=POC1 centriolar homolog
ZFG-16-14_01_21399_CGATGT_L001_R1_001_(paired)_trimmed_(paired)_contig_10280	-34.0729	2.98586e-08	1.05207e-06	0.00298051	NU301_DROME ame: Full=Nucleosome-remodeling factor subunit NURF301 ame: Full=Enhancer of bithorax ame: Full=Nucleosome-remodeling factor 215 kDa subunit Short=NURF-215
ZFG-16-14_01_21399_CGATGT_L001_R1_001_(paired)_trimmed_(paired)_contig_6135	-34.4305	3.71353e-10	1.83782e-08	3.70688e-05	LVSC_DICDI ame: Full=BEACH domain-containing lvsC
ZFG-16-14_01_21399_CGATGT_L001_R1_001_(paired)_trimmed_(paired)_contig_6806	-34.8817	1.33227e-12	9.29338e-11	1.32988e-07	PLCX1_MOUSE ame: Full=PI-PLC X domain-containing 1
ZFG-16-14_01_21399_CGATGT_L001_R1_001_(paired)_trimmed_(paired)_contig_6026	-34.9413	4.00435e-08	1.38598e-06	0.00399718	CATR5_PARTE ame: Full=Caltractin ICL1e ame: Full=Centrin-5
ZFG-16-14_01_21399_CGATGT_L001_R1_001_(paired)_trimmed_(paired)_contig_1997	-36.4409	1.94073e-09	8.43386e-08	0.000193726	T4B_PARTE ame: Full=Trichocyst matrix T4-B ame: Full=Secretory granule T4-B ame: Full=TMP 4-B Contains: ame: Full=Trichocyst matrix T4-B 1 Contains: ame: Full=Trichocyst matrix T4-B 2 Flags: Precursor
ZFG-16-14_01_21399_CGATGT_L001_R1_001_(paired)_trimmed_(paired)_contig_3070	-36.4963	2.34779e-11	1.36493e-09	2.34359e-06	LACT2_CAEEL ame: Full=Beta-lactamase domain-containing 2
ZFG-16-14_01_21399_CGATGT_L001_R1_001_(paired)_trimmed_(paired)_contig_633	-41.4979	0	0	0	CATB_CHICK ame: Full=Cathepsin B ame: Full=Cathepsin B1 Contains: ame: Full=Cathepsin B light chain Contains: ame: Full=Cathepsin B heavy chain Flags: Precursor
ZFG-16-14_01_21399_CGATGT_L001_R1_001_(paired)_trimmed_(paired)_contig_5001	-42.5435	3.87153e-10	1.9075e-08	3.8646e-05	S38A9_MOUSE ame: Full=Sodium-coupled neutral amino acid transporter 9 ame: Full=Solute carrier family 38 member 9
ZFG-16-14_01_21399_CGATGT_L001_R1_001_(paired)_trimmed_(paired)_contig_5325	-43.0782	5.01532e-12	3.22159e-10	5.00634e-07	ALKB1_PSEAE ame: Full=Alkane 1-monooxygenase 1 ame: Full=Alkane hydroxylase Short=AHs ame: Full=Terminal alkane hydroxylase
ZFG-16-14_01_21399_CGATGT_L001_R1_001_(paired)_trimmed_(paired)_contig_4847	-52.9319	1.87794e-12	1.28308e-10	1.87458e-07	ACSF2_DANRE ame: Full=Acyl- synthetase family member mitochondrial Flags: Precursor
ZFG-16-14_01_21399_CGATGT_L001_R1_001_(paired)_trimmed_(paired)_contig_2354	-60.9524	0	0	0	LIP_RHIMI ame: Full=Lipase ame: Full=Triacylglycerol lipase Flags: Precursor
ZFG-16-14_01_21399_CGATGT_L001_R1_001_(paired)_trimmed_(paired)_contig_1137	-63.5956	0	0	0	ERG3_LEPMC ame: Full=Delta(7)-sterol 5(6)-desaturase ame: Full=C-5 sterol desaturase ame: Full=Ergosterol Delta(5,6) desaturase ame: Full=Sterol-C5-desaturase
ZFG-16-14_01_21399_CGATGT_L001_R1_001_(paired)_trimmed_(paired)_contig_1756	-64.1821	5.44009e-15	5.24672e-13	5.43036e-10	NLTP_MOUSE ame: Full=Non-specific lipid-transfer Short=NSL-TP ame: Full=Propanoyl- C-acyltransferase ame: Full=SCP-chi ame: Full=SCPX ame: Full=Sterol carrier 2 Short=SCP-2 ame: Full=Sterol carrier X Short=SCP-X
ZFG-16-14_01_21399_CGATGT_L001_R1_001_(paired)_trimmed_(paired)_contig_449	-68.0397	0	0	0	SGMB_DICDI ame: Full=Sphingomyelin phosphodiesterase B ame: Full=Acid sphingomyelinase B Short=aSMase B Flags: Precursor
ZFG-16-14_01_21399_CGATGT_L001_R1_001_(paired)_trimmed_(paired)_contig_278	-80.5318	0	0	0	YG75_SCHPO ame: Full=Uncharacterized membrane
ZFG-16-14_01_21399_CGATGT_L001_R1_001_(paired)_trimmed_(paired)_contig_28223	-89.7885	4.78221e-11	2.68484e-09	4.77365e-06	TAR1_YEAST ame: Full= TAR1 ame: Full=Transcript antisense to ribosomal RNA 1
ZFG-16-14_01_21399_CGATGT_L001_R1_001_(paired)_trimmed_(paired)_contig_15351	-106.611	4.05696e-08	1.40371e-06	0.0040497	HIBCH_YEAST ame: Full=3-hydroxyisobutyryl- mitochondrial ame: Full=3-hydroxyisobutyryl-coenzyme A hydrolase Short=HIB- hydrolase Short=HIBYL- -H ame: Full=Mitochondrial small ribosomal subunit mS47
ZFG-16-14_01_21399_CGATGT_L001_R1_001_(paired)_trimmed_(paired)_contig_18	-107.313	1.30665e-11	7.8415e-10	1.30432e-06	ART3_YEASTRecName: Full=Putative uncharacterized protein ART3; AltName: Full=Antisense to ribosomal RNA transcript protein 3
ZFG-16-14_01_21399_CGATGT_L001_R1_001_(paired)_trimmed_(paired)_contig_566	-112.752	3.5929e-12	2.36575e-10	3.58647e-07	YCX91_PHAAORecName: Full=Uncharacterized protein ORF91 (chloroplast)
