# Supplementary material for: Interactions between the Parasite Philasterides dicentrarchi and the Immune System of the Turbot Scophthalmus maximus. A Transcriptomic Analysis
Source: Biology (Basel). 2020 Oct 15;9(10):337. doi: 10.3390/biology9100337 (PMC7602577; doi:10.3390/biology9100337)
Supplement: Supplementary file 1 [file biology-09-00337-s001.zip › biology-939285-suppl-final/Supplementary Materials/Supplementary File S2.xlsx]

## Sheet: Phil 1h vs Phil 0h_turbot
Name	Fold change	P-value	FDR p-value	Bonferroni	Description
ZFG-16-14_01_21399_CGATGT_L001_R1_001_(paired)_trimmed_(paired)_contig_43222	15000.8	1.54094e-09	7.22152e-08	0.000153818	EGR1B_XENLA ame: Full=Early growth response 1-B Short=EGR-1-B
ZFG-16-14_01_21399_CGATGT_L001_R1_001_(paired)_trimmed_(paired)_contig_43062	8033.37	3.8682e-08	1.48797e-06	0.00386127	PERF_RAT ame: Full=Perforin-1 Short=P1 ame: Full=Cytolysin ame: Full=Lymphocyte pore-forming Flags: Precursor
ZFG-16-14_01_21399_CGATGT_L001_R1_001_(paired)_trimmed_(paired)_contig_42990	6406.04	2.79645e-08	1.10203e-06	0.00279145	NR4A1_XENLA ame: Full=Nuclear receptor subfamily 4 group A member 1 ame: Full=Nerve growth factor-induced I-B homolog
ZFG-16-14_01_21399_CGATGT_L001_R1_001_(paired)_trimmed_(paired)_contig_42654	4994.02	6.80987e-08	2.51766e-06	0.00679768	ARL5B_HUMAN ame: Full=ADP-ribosylation factor 5B ame: Full=ADP-ribosylation factor 8
ZFG-16-14_01_21399_CGATGT_L001_R1_001_(paired)_trimmed_(paired)_contig_29928	3948.87	1.68533e-07	5.89044e-06	0.0168231	CAH6_HUMAN ame: Full=Carbonic anhydrase 6 ame: Full=Carbonate dehydratase VI ame: Full=Carbonic anhydrase VI Short=CA-VI ame: Full=Salivary carbonic anhydrase ame: Full=Secreted carbonic anhydrase Flags: Precursor
ZFG-16-14_01_21399_CGATGT_L001_R1_001_(paired)_trimmed_(paired)_contig_30415	3607.6	2.1572e-07	7.42786e-06	0.0215334	CXCR4_MACMU ame: Full=C-X-C chemokine receptor type 4 Short=CXC-R4 Short=CXCR-4 ame: Full=Fusin ame: Full=Leukocyte-derived seven transmembrane domain receptor Short=LESTR ame: Full=Stromal cell-derived factor 1 receptor Short=SDF-1 receptor ame: CD_antigen=CD184
ZFG-16-14_01_21399_CGATGT_L001_R1_001_(paired)_trimmed_(paired)_contig_43033	3543.31	2.06931e-07	7.13509e-06	0.0206561	FOSB_HUMAN ame: Full= fosB ame: Full=G0 G1 switch regulatory 3
ZFG-16-14_01_21399_CGATGT_L001_R1_001_(paired)_trimmed_(paired)_contig_15865	1606.43	0	0	0	JUNB_CYPCA ame: Full=Transcription factor jun-B
ZFG-16-14_01_21399_CGATGT_L001_R1_001_(paired)_trimmed_(paired)_contig_36425	1474.47	1.27676e-14	1.19109e-12	1.27447e-09	K1C1_CARAU ame: Full= type I cytoskeletal 50 kDa ame: Full=GK50
ZFG-16-14_01_21399_CGATGT_L001_R1_001_(paired)_trimmed_(paired)_contig_21442	1273.57	0	0	0	DUS1_HUMAN ame: Full=Dual specificity phosphatase 1 ame: Full=Dual specificity phosphatase hVH1 ame: Full=Mitogen-activated kinase phosphatase 1 Short=MAP kinase phosphatase 1 Short=MKP-1 ame: Full= -tyrosine phosphatase CL100
ZFG-16-14_01_21399_CGATGT_L001_R1_001_(paired)_trimmed_(paired)_contig_26166	1232.86	5.88418e-15	5.68051e-13	5.87365e-10	IER2_DANRE ame: Full=Immediate early response gene 2
ZFG-16-14_01_21399_CGATGT_L001_R1_001_(paired)_trimmed_(paired)_contig_37110	1072.62	1.43219e-14	1.3225e-12	1.42962e-09	CREM_CANFA ame: Full=cAMP-responsive element modulator
ZFG-16-14_01_21399_CGATGT_L001_R1_001_(paired)_trimmed_(paired)_contig_36336	1026.15	0	0	0	FOS_TAKRU ame: Full=Proto-oncogene c-Fos ame: Full=Cellular oncogene fos
ZFG-16-14_01_21399_CGATGT_L001_R1_001_(paired)_trimmed_(paired)_contig_26464	990.042	5.72875e-14	4.94252e-12	5.7185e-09	CML1_BOVIN ame: Full=Chemokine-like receptor 1 Short=CMKLR-1
ZFG-16-14_01_21399_CGATGT_L001_R1_001_(paired)_trimmed_(paired)_contig_30414	846.298	0	0	0	CXCR4_PANTR ame: Full=C-X-C chemokine receptor type 4 Short=CXC-R4 Short=CXCR-4 ame: Full=Fusin ame: Full=Stromal cell-derived factor 1 receptor Short=SDF-1 receptor ame: CD_antigen=CD184
ZFG-16-14_01_21399_CGATGT_L001_R1_001_(paired)_trimmed_(paired)_contig_33482	835.452	0	0	0	CXCR1_RABIT ame: Full=C-X-C chemokine receptor type 1 Short=CXC-R1 Short=CXCR-1 ame: Full=High affinity interleukin-8 receptor A Short=IL-8R A ame: CD_antigen=CD181
ZFG-16-14_01_21399_CGATGT_L001_R1_001_(paired)_trimmed_(paired)_contig_43264	728.939	1.19325e-10	6.55901e-09	1.19112e-05	K1C13_ONCMY ame: Full= type I cytoskeletal 13 ame: Full=Cytokeratin-13 Short=CK-13 ame: Full=Keratin-13 Short=K13
ZFG-16-14_01_21399_CGATGT_L001_R1_001_(paired)_trimmed_(paired)_contig_35802	710.587	7.41629e-14	6.31657e-12	7.40301e-09	KCD12_HUMAN ame: Full=BTB POZ domain-containing KCTD12 ame: Full=Pfetin ame: Full=Predominantly fetal expressed T1 domain
ZFG-16-14_01_21399_CGATGT_L001_R1_001_(paired)_trimmed_(paired)_contig_36071	704.61	0	0	0	CEBPA_HUMAN ame: Full=CCAAT enhancer-binding alpha Short=C EBP alpha
ZFG-16-14_01_21399_CGATGT_L001_R1_001_(paired)_trimmed_(paired)_contig_16412	696.185	0	0	0	IL8_CHICK ame: Full=Interleukin-8 Short=IL-8 ame: Full=9E3 ame: Full=C-X-C motif chemokine 8 ame: Full=CEF-4 ame: Full=Chemokine (C-X-C motif) ligand 8 ame: Full=Embryo fibroblast 1 Short=EMF-1 Flags: Precursor
ZFG-16-14_01_21399_CGATGT_L001_R1_001_(paired)_trimmed_(paired)_contig_33214	655.532	1.22902e-13	1.02577e-11	1.22682e-08	CREG1_CHICK ame: Full= CREG1 Flags: Precursor
ZFG-16-14_01_21399_CGATGT_L001_R1_001_(paired)_trimmed_(paired)_contig_15777	631.972	0	0	0	IMPA1_BOVIN ame: Full=Inositol monophosphatase 1 Short=IMP 1 Short=IMPase 1 ame: Full=D-galactose 1-phosphate phosphatase ame: Full=Inositol-1(or 4)-monophosphatase 1 ame: Full=Lithium-sensitive myo-inositol monophosphatase A1
ZFG-16-14_01_21399_CGATGT_L001_R1_001_(paired)_trimmed_(paired)_contig_31193	604.992	4.09339e-13	3.14483e-11	4.08607e-08	SNX17_DANRE ame: Full=Sorting nexin-17
ZFG-16-14_01_21399_CGATGT_L001_R1_001_(paired)_trimmed_(paired)_contig_34923	585.699	6.44707e-13	4.857e-11	6.43552e-08	TRIB2_HUMAN ame: Full=Tribbles homolog 2 Short=TRB-2
ZFG-16-14_01_21399_CGATGT_L001_R1_001_(paired)_trimmed_(paired)_contig_32939	561.295	0	0	0	CHAC1_DANRE ame: Full=Glutathione-specific gamma-glutamylcyclotransferase 1 Short=Gamma-GCG 1 ame: Full=Cation transport regulator 1
ZFG-16-14_01_21399_CGATGT_L001_R1_001_(paired)_trimmed_(paired)_contig_41585	558.381	1.11022e-16	1.27091e-14	1.10824e-11	CEAM5_HUMAN ame: Full=Carcinoembryonic antigen-related cell adhesion molecule 5 ame: Full=Carcinoembryonic antigen Short=CEA ame: Full=Meconium antigen 100 ame: CD_antigen=CD66e Flags: Precursor
ZFG-16-14_01_21399_CGATGT_L001_R1_001_(paired)_trimmed_(paired)_contig_6300	551.507	1.42109e-12	1.02053e-10	1.41854e-07	JUNB_CYPCA ame: Full=Transcription factor jun-B
ZFG-16-14_01_21399_CGATGT_L001_R1_001_(paired)_trimmed_(paired)_contig_20256	544.254	0	0	0	IP3KC_HUMAN ame: Full=Inositol-trisphosphate 3-kinase C ame: Full=Inositol 1,4,5-trisphosphate 3-kinase C Short=IP3 3-kinase C Short=IP3K C Short= 3-kinase C
ZFG-16-14_01_21399_CGATGT_L001_R1_001_(paired)_trimmed_(paired)_contig_43139	540.238	0	0	0	HBB1_PSEUR ame: Full=Hemoglobin subunit beta-1 ame: Full=Beta-1-globin ame: Full=Hemoglobin beta-1 chain
ZFG-16-14_01_21399_CGATGT_L001_R1_001_(paired)_trimmed_(paired)_contig_42766	517.856	1.63913e-12	1.16871e-10	1.6362e-07	EPOR_HUMAN ame: Full=Erythropoietin receptor Short=EPO-R Flags: Precursor
ZFG-16-14_01_21399_CGATGT_L001_R1_001_(paired)_trimmed_(paired)_contig_33469	473.416	0	0	0	SIK2_CHICK ame: Full=Serine threonine- kinase SIK2 ame: Full=Qin-induced kinase ame: Full=Salt-inducible kinase 2 Short=SIK-2 ame: Full=Serine threonine- kinase SNF1-like kinase 2
ZFG-16-14_01_21399_CGATGT_L001_R1_001_(paired)_trimmed_(paired)_contig_35022	439.928	3.25084e-12	2.23225e-10	3.24503e-07	FGL2_BOVIN ame: Full=Fibroleukin ame: Full=Fibrinogen 2 Flags: Precursor
ZFG-16-14_01_21399_CGATGT_L001_R1_001_(paired)_trimmed_(paired)_contig_12256	429.95	0	0	0	NRK2_HUMAN ame: Full=Nicotinamide riboside kinase 2 Short=NRK 2 Short= -K 2 ame: Full=Integrin beta-1-binding 3 ame: Full=Muscle integrin-binding Short=MIBP ame: Full=Nicotinic acid riboside kinase 2 ame: Full=Ribosylnicotinamide kinase 2 Short=RNK 2 ame: Full=Ribosylnicotinic acid kinase 2
ZFG-16-14_01_21399_CGATGT_L001_R1_001_(paired)_trimmed_(paired)_contig_40300	426.568	9.64484e-12	6.18341e-10	9.62758e-07	P3IP1_DANRE ame: Full=Phosphoinositide-3-kinase-interacting 1 ame: Full=Kringle domain-containing HGFL Flags: Precursor
ZFG-16-14_01_21399_CGATGT_L001_R1_001_(paired)_trimmed_(paired)_contig_30998	411.293	0	0	0	EGR1_DANRE ame: Full=Early growth response 1 Short=EGR-1 ame: Full=Zinc finger Krox-24
ZFG-16-14_01_21399_CGATGT_L001_R1_001_(paired)_trimmed_(paired)_contig_33807	393.086	0	0	0	SDC4_CHICK ame: Full=Syndecan-4 Flags: Precursor
ZFG-16-14_01_21399_CGATGT_L001_R1_001_(paired)_trimmed_(paired)_contig_20755	352.371	0	0	0	SCRB2_HUMAN ame: Full=Lysosome membrane 2 ame: Full=85 kDa lysosomal membrane sialoglyco Short=LGP85 ame: Full=CD36 antigen-like 2 ame: Full=Lysosome membrane II Short=LIMP II ame: Full=Scavenger receptor class B member 2 ame: CD_antigen=CD36
ZFG-16-14_01_21399_CGATGT_L001_R1_001_(paired)_trimmed_(paired)_contig_33440	351.594	4.03888e-11	2.36877e-09	4.03165e-06	PPA5_HUMAN ame: Full=Tartrate-resistant acid phosphatase type 5 Short=TR-AP ame: Full=Tartrate-resistant acid ATPase Short= ase ame: Full=Type 5 acid phosphatase Flags: Precursor
ZFG-16-14_01_21399_CGATGT_L001_R1_001_(paired)_trimmed_(paired)_contig_37215	348.817	1.02441e-09	4.95916e-08	0.000102258	NBEL2_DANRE ame: Full=Neurobeachin 2
ZFG-16-14_01_21399_CGATGT_L001_R1_001_(paired)_trimmed_(paired)_contig_19270	346.724	7.21728e-11	4.07487e-09	7.20436e-06	STK10_DANRE ame: Full=Serine threonine- kinase 10
ZFG-16-14_01_21399_CGATGT_L001_R1_001_(paired)_trimmed_(paired)_contig_20680	340.791	5.85925e-11	3.35942e-09	5.84876e-06	GATA2_CHICK ame: Full=GATA-binding factor 2 Short=GATA-2 ame: Full=Transcription factor NF-E1b
ZFG-16-14_01_21399_CGATGT_L001_R1_001_(paired)_trimmed_(paired)_contig_23307	338.372	4.76961e-11	2.76485e-09	4.76107e-06	ISCU_MOUSE ame: Full=Iron-sulfur cluster assembly enzyme mitochondrial ame: Full= -like N-terminal domain-containing ame: Full= Flags: Precursor
ZFG-16-14_01_21399_CGATGT_L001_R1_001_(paired)_trimmed_(paired)_contig_42259	336.493	1.30189e-10	7.10144e-09	1.29956e-05	41_HUMAN ame: Full= Short= ame: Full= ame: Full=Band ame: Full=
ZFG-16-14_01_21399_CGATGT_L001_R1_001_(paired)_trimmed_(paired)_contig_37059	333.799	1.59792e-10	8.62663e-09	1.59506e-05	TPL2B_DANRE ame: Full=Tumor necrosis alpha-induced 8 2 B Short=TIPE2 B Short=TNF alpha-induced 8 2 B Short=TNFAIP8 2 B
ZFG-16-14_01_21399_CGATGT_L001_R1_001_(paired)_trimmed_(paired)_contig_12362	327.182	0	0	0	IL1B_ONCMY ame: Full=Interleukin-1 beta Flags: Precursor
ZFG-16-14_01_21399_CGATGT_L001_R1_001_(paired)_trimmed_(paired)_contig_35147	326.35	6.5253e-11	3.71358e-09	6.51362e-06	KCRB_HUMAN ame: Full=Creatine kinase B-type ame: Full=B-CK ame: Full=Creatine kinase B chain
ZFG-16-14_01_21399_CGATGT_L001_R1_001_(paired)_trimmed_(paired)_contig_30261	325.815	1.90678e-10	1.01513e-08	1.90337e-05	NFIL3_XENLA ame: Full=Nuclear factor interleukin-3-regulated
ZFG-16-14_01_21399_CGATGT_L001_R1_001_(paired)_trimmed_(paired)_contig_31300	319.228	0	0	0	ATF3_HUMAN ame: Full=Cyclic AMP-dependent transcription factor ATF-3 Short=cAMP-dependent transcription factor ATF-3 ame: Full=Activating transcription factor 3
ZFG-16-14_01_21399_CGATGT_L001_R1_001_(paired)_trimmed_(paired)_contig_35097	319.016	8.06801e-11	4.53467e-09	8.05357e-06	EF1B_XENTR ame: Full=Elongation factor 1-beta Short=EF-1-beta
ZFG-16-14_01_21399_CGATGT_L001_R1_001_(paired)_trimmed_(paired)_contig_39745	315.922	0	0	0	S10A1_RAT ame: Full= S100-A1 ame: Full=S-100 alpha chain ame: Full=S-100 subunit alpha ame: Full=S100 calcium-binding A1
ZFG-16-14_01_21399_CGATGT_L001_R1_001_(paired)_trimmed_(paired)_contig_35568	314.821	7.17766e-11	4.05479e-09	7.16481e-06	EMC9_HUMAN ame: Full=ER membrane complex subunit 9 ame: Full= FAM158A
ZFG-16-14_01_21399_CGATGT_L001_R1_001_(paired)_trimmed_(paired)_contig_37303	313.249	2.22045e-16	2.50449e-14	2.21647e-11	NF2L2_HUMAN ame: Full=Nuclear factor erythroid 2-related factor 2 Short=NF-E2-related factor 2 Short=NFE2-related factor 2 ame: Full=HEBP1 ame: Full=Nuclear erythroid derived like 2
ZFG-16-14_01_21399_CGATGT_L001_R1_001_(paired)_trimmed_(paired)_contig_29320	306.519	0	0	0	CTF2_PANTR ame: Full=Cardiotrophin-2 Short=CT-2 ame: Full=Neuropoietin Short=Np Flags: Precursor
ZFG-16-14_01_21399_CGATGT_L001_R1_001_(paired)_trimmed_(paired)_contig_28967	300.387	0	0	0	CLM7_HUMAN ame: Full=CMRF35-like molecule 7 Short=CLM-7 ame: Full=CD300 antigen-like family member B ame: Full=CMRF35-A2 ame: Full=Immune receptor expressed on myeloid cells 3 Short=IREM-3 ame: Full=Leukocyte mono-Ig-like receptor 5 ame: Full=Triggering receptor expressed on myeloid cells 5 Short=TREM-5 ame: CD_antigen=CD300b Flags: Precursor
ZFG-16-14_01_21399_CGATGT_L001_R1_001_(paired)_trimmed_(paired)_contig_35861	298.655	6.70797e-13	5.0341e-11	6.69596e-08	TACD2_MOUSE ame: Full=Tumor-associated calcium signal transducer 2 ame: Full=Cell surface glyco Trop-2 Flags: Precursor
ZFG-16-14_01_21399_CGATGT_L001_R1_001_(paired)_trimmed_(paired)_contig_12981	295.337	0	0	0	PR3CB_DANRE ame: Full= phosphatase 1 regulatory subunit 3C-B
ZFG-16-14_01_21399_CGATGT_L001_R1_001_(paired)_trimmed_(paired)_contig_30740	290.73	1.64837e-10	8.88934e-09	1.64542e-05	CD63_HUMAN ame: Full=CD63 antigen ame: Full=Granulophysin ame: Full=Lysosomal-associated membrane 3 Short=LAMP-3 ame: Full=Melanoma-associated antigen ME491 ame: Full=OMA81H ame: Full=Ocular melanoma-associated antigen ame: Full=Tetraspanin-30 Short=Tspan-30 ame: CD_antigen=CD63
ZFG-16-14_01_21399_CGATGT_L001_R1_001_(paired)_trimmed_(paired)_contig_23919	283.26	5.32907e-15	5.17464e-13	5.31953e-10	ADDG_HUMAN ame: Full=Gamma-adducin ame: Full=Adducin 70
ZFG-16-14_01_21399_CGATGT_L001_R1_001_(paired)_trimmed_(paired)_contig_15692	279.742	0	0	0	HCAR2_MOUSE ame: Full=Hydroxycarboxylic acid receptor 2 ame: Full=G- coupled receptor 109 ame: Full=G- coupled receptor 109A ame: Full=G- coupled receptor HM74 ame: Full=Niacin receptor 1 ame: Full=Nicotinic acid receptor ame: Full= PUMA-G
ZFG-16-14_01_21399_CGATGT_L001_R1_001_(paired)_trimmed_(paired)_contig_41473	278.105	7.10543e-15	6.81336e-13	7.09271e-10	COX6A_CYPCA ame: Full=Cytochrome c oxidase subunit mitochondrial ame: Full=Cytochrome c oxidase polypeptide VIa Flags: Precursor
ZFG-16-14_01_21399_CGATGT_L001_R1_001_(paired)_trimmed_(paired)_contig_11326	274.643	0	0	0	C5AR1_ONCMY ame: Full=C5a anaphylatoxin chemotactic receptor 1 ame: Full=C5a anaphylatoxin chemotactic receptor Short=C5a-R Short=C5aR
ZFG-16-14_01_21399_CGATGT_L001_R1_001_(paired)_trimmed_(paired)_contig_21225	269.952	0	0	0	TKTL2_MOUSE ame: Full=Transketolase 2
ZFG-16-14_01_21399_CGATGT_L001_R1_001_(paired)_trimmed_(paired)_contig_12969	265.505	0	0	0	TISDB_XENLA ame: Full=mRNA decay activator ZFP36L2-B ame: Full=CCCH zinc finger 3-B Short=XC3H-3b ame: Full=Zinc finger C3H1 type-like 2-B
ZFG-16-14_01_21399_CGATGT_L001_R1_001_(paired)_trimmed_(paired)_contig_16172	262.636	0	0	0	IL6RA_PIG ame: Full=Interleukin-6 receptor subunit alpha Short=IL-6 receptor subunit alpha Short=IL-6R subunit alpha Short=IL-6R-alpha Short=IL-6RA ame: Full=IL-6R 1 ame: CD_antigen=CD126 Flags: Precursor
ZFG-16-14_01_21399_CGATGT_L001_R1_001_(paired)_trimmed_(paired)_contig_30729	261.105	6.99441e-15	6.72629e-13	6.98189e-10	SC61G_CANFA ame: Full= transport Sec61 subunit gamma
ZFG-16-14_01_21399_CGATGT_L001_R1_001_(paired)_trimmed_(paired)_contig_39804	258.71	1.52588e-09	7.16168e-08	0.000152315	SNX5_MOUSE ame: Full=Sorting nexin-5
ZFG-16-14_01_21399_CGATGT_L001_R1_001_(paired)_trimmed_(paired)_contig_12745	252.26	0	0	0	AT233_ANGAN ame: Full=Sodium potassium-transporting ATPase subunit beta-233 ame: Full=Sodium potassium-dependent ATPase subunit beta-233
ZFG-16-14_01_21399_CGATGT_L001_R1_001_(paired)_trimmed_(paired)_contig_34852	249.949	1.31564e-09	6.24778e-08	0.000131328	RAB21_MOUSE ame: Full=Ras-related Rab-21 ame: Full=Rab-12 Flags: Precursor
ZFG-16-14_01_21399_CGATGT_L001_R1_001_(paired)_trimmed_(paired)_contig_35784	249.315	5.38826e-10	2.7069e-08	5.37861e-05	SPTSA_DANRE ame: Full=Serine palmitoyltransferase small subunit A ame: Full=Small subunit of serine palmitoyltransferase A Short=ssSPTa
ZFG-16-14_01_21399_CGATGT_L001_R1_001_(paired)_trimmed_(paired)_contig_36064	249.194	4.13322e-10	2.11256e-08	4.12582e-05	CXCR3_BOVIN ame: Full=C-X-C chemokine receptor type 3 Short=CXC-R3 Short=CXCR-3 ame: Full=Interferon-inducible 10 receptor Short=IP-10 receptor ame: CD_antigen=CD183
ZFG-16-14_01_21399_CGATGT_L001_R1_001_(paired)_trimmed_(paired)_contig_18858	244.411	1.20994e-08	5.01258e-07	0.00120778	CTRC_BOVIN ame: Full=Chymotrypsin-C ame: Full=bPTLP Flags: Precursor
ZFG-16-14_01_21399_CGATGT_L001_R1_001_(paired)_trimmed_(paired)_contig_5938	243.911	0	0	0	HBA1_COTGO ame: Full=Hemoglobin subunit alpha-1 ame: Full=Alpha-1-globin ame: Full=Hemoglobin alpha-1 chain
ZFG-16-14_01_21399_CGATGT_L001_R1_001_(paired)_trimmed_(paired)_contig_39159	242.192	2.10145e-09	9.65945e-08	0.000209769	ILK_RAT ame: Full=Integrin-linked kinase
ZFG-16-14_01_21399_CGATGT_L001_R1_001_(paired)_trimmed_(paired)_contig_39643	240.577	4.44301e-09	1.95119e-07	0.000443505	CEBPE_RAT ame: Full=CCAAT enhancer-binding epsilon Short=C EBP epsilon ame: Full=C EBP-related 1
ZFG-16-14_01_21399_CGATGT_L001_R1_001_(paired)_trimmed_(paired)_contig_28909	238.269	4.13225e-12	2.78518e-10	4.12485e-07	ANGL5_HUMAN ame: Full=Angiopoietin-related 5 ame: Full=Angiopoietin 5 Flags: Precursor
ZFG-16-14_01_21399_CGATGT_L001_R1_001_(paired)_trimmed_(paired)_contig_22676	237.575	0	0	0	RL38_RAT ame: Full=60S ribosomal L38
ZFG-16-14_01_21399_CGATGT_L001_R1_001_(paired)_trimmed_(paired)_contig_21923	237.439	0	0	0	GLYG_RABIT ame: Full=Glycogenin-1 Short=GN-1 Short=GN1
ZFG-16-14_01_21399_CGATGT_L001_R1_001_(paired)_trimmed_(paired)_contig_15906	234.355	1.55176e-09	7.26538e-08	0.000154898	TBB_LYMST ame: Full=Tubulin beta chain ame: Full=Beta-tubulin
ZFG-16-14_01_21399_CGATGT_L001_R1_001_(paired)_trimmed_(paired)_contig_40063	232.944	1.00113e-08	4.19714e-07	0.00099934	DPH2_CHICK ame: Full=2-(3-amino-3-carboxypropyl)histidine synthase subunit 2 ame: Full=Diphthamide biosynthesis 2 ame: Full=Diphtheria toxin resistance 2 ame: Full=S-adenosyl-L-methionine:L-histidine 3-amino-3-carboxypropyltransferase 2
ZFG-16-14_01_21399_CGATGT_L001_R1_001_(paired)_trimmed_(paired)_contig_41621	230.528	1.64015e-08	6.66077e-07	0.00163722	NOCT_XENLA ame: Full=Nocturnin ame: Full=Carbon catabolite repression 4 ame: Full=Circadian deadenylase NOC ame: Full=Rhythmic message 1 Short=RM1
ZFG-16-14_01_21399_CGATGT_L001_R1_001_(paired)_trimmed_(paired)_contig_23035	230.46	2.39848e-09	1.09574e-07	0.000239418	MYH9_HUMAN ame: Full=Myosin-9 ame: Full=Cellular myosin heavy type A ame: Full=Myosin heavy chain 9 ame: Full=Myosin heavy non-muscle IIa ame: Full=Non-muscle myosin heavy chain A Short=NMMHC-A ame: Full=Non-muscle myosin heavy chain IIa Short=NMMHC II-a Short=NMMHC-IIA
ZFG-16-14_01_21399_CGATGT_L001_R1_001_(paired)_trimmed_(paired)_contig_31148	229.81	0	0	0	S40A1_DANRE ame: Full=Solute carrier family 40 member 1 ame: Full=Ferroportin-1
ZFG-16-14_01_21399_CGATGT_L001_R1_001_(paired)_trimmed_(paired)_contig_41739	229.099	9.60898e-13	7.08403e-11	9.59178e-08	NMES1_MOUSE ame: Full=Normal mucosa of esophagus-specific gene 1
ZFG-16-14_01_21399_CGATGT_L001_R1_001_(paired)_trimmed_(paired)_contig_22829	229.043	0	0	0	PERE_MOUSE ame: Full=Eosinophil peroxidase Short=EPO Contains: ame: Full=Eosinophil peroxidase light chain Contains: ame: Full=Eosinophil peroxidase heavy chain Flags: Precursor
ZFG-16-14_01_21399_CGATGT_L001_R1_001_(paired)_trimmed_(paired)_contig_34100	227.887	2.11209e-09	9.69783e-08	0.000210831	4EBP2_HUMAN ame: Full=Eukaryotic translation initiation factor 4E-binding 2 Short=4E-BP2 Short=eIF4E-binding 2
ZFG-16-14_01_21399_CGATGT_L001_R1_001_(paired)_trimmed_(paired)_contig_14552	226.021	2.03538e-09	9.38447e-08	0.000203174	M1I1L_DANRE ame: Full=Mid1-interacting 1-like ame: Full=Gastrulation-specific G12-like
ZFG-16-14_01_21399_CGATGT_L001_R1_001_(paired)_trimmed_(paired)_contig_33934	224.258	1.42979e-09	6.74494e-08	0.000142723	COPG2_TAKRU ame: Full=Coatomer subunit gamma-2 ame: Full=Gamma-2-coat Short=Gamma-2-COP
ZFG-16-14_01_21399_CGATGT_L001_R1_001_(paired)_trimmed_(paired)_contig_23534	223.94	0	0	0	CSRN1_HUMAN ame: Full=Cysteine serine-rich nuclear 1 Short=CSRNP-1 ame: Full=Axin-1 up-regulated gene 1 ame: Full= URAX1 ame: Full=TGF-beta-induced apoptosis 3 Short=TAIP-3
ZFG-16-14_01_21399_CGATGT_L001_R1_001_(paired)_trimmed_(paired)_contig_27795	222.588	1.67311e-13	1.3667e-11	1.67011e-08	SORCN_HUMAN ame: Full=Sorcin ame: Full=22 kDa ame: Full=CP-22 Short=CP22 ame: Full=V19
ZFG-16-14_01_21399_CGATGT_L001_R1_001_(paired)_trimmed_(paired)_contig_26040	218.611	0	0	0	LT4R1_HUMAN ame: Full=Leukotriene B4 receptor 1 Short=LTB4-R 1 Short=LTB4-R1 ame: Full=Chemoattractant receptor-like 1 ame: Full=G- coupled receptor 16 ame: Full=P2Y purinoceptor 7 Short=P2Y7
ZFG-16-14_01_21399_CGATGT_L001_R1_001_(paired)_trimmed_(paired)_contig_34975	216.655	2.04266e-09	9.4137e-08	0.000203901	ATP5E_RAT ame: Full=ATP synthase subunit mitochondrial Short=ATPase subunit epsilon
ZFG-16-14_01_21399_CGATGT_L001_R1_001_(paired)_trimmed_(paired)_contig_29643	215.756	0	0	0	PABP1_MOUSE ame: Full=Polyadenylate-binding 1 Short=PABP-1 Short=Poly(A)-binding 1
ZFG-16-14_01_21399_CGATGT_L001_R1_001_(paired)_trimmed_(paired)_contig_11423	215.421	0	0	0	RS16_HETFO ame: Full=40S ribosomal S16
ZFG-16-14_01_21399_CGATGT_L001_R1_001_(paired)_trimmed_(paired)_contig_19644	215.37	2.82222e-09	1.27416e-07	0.000281717	MAGT1_DANRE ame: Full=Magnesium transporter 1 Short= 1 Flags: Precursor
ZFG-16-14_01_21399_CGATGT_L001_R1_001_(paired)_trimmed_(paired)_contig_18940	215.014	3.70814e-14	3.2555e-12	3.70151e-09	TAGAP_HUMAN ame: Full=T-cell activation Rho GTPase-activating ame: Full=T-cell activation GTPase-activating
ZFG-16-14_01_21399_CGATGT_L001_R1_001_(paired)_trimmed_(paired)_contig_37307	214.587	4.45332e-09	1.95486e-07	0.000444535	ROMO1_HUMAN ame: Full=Reactive oxygen species modulator 1 Short=ROS modulator 1 ame: Full=Epididymis tissue Li 175 ame: Full=Glyrichin ame: Full=Mitochondrial targeting motif Short=MTGM ame: Full= MGR2 homolog
ZFG-16-14_01_21399_CGATGT_L001_R1_001_(paired)_trimmed_(paired)_contig_26692	210.059	3.23075e-14	2.85901e-12	3.22497e-09	TMA7_TETNG ame: Full=Translation machinery-associated 7 ame: Full=Coiled-coil domain-containing 72
ZFG-16-14_01_21399_CGATGT_L001_R1_001_(paired)_trimmed_(paired)_contig_15543	209.767	0	0	0	PIM1_RAT ame: Full=Serine threonine- kinase pim-1
ZFG-16-14_01_21399_CGATGT_L001_R1_001_(paired)_trimmed_(paired)_contig_31316	209.751	1.20237e-13	1.00521e-11	1.20022e-08	ELOV1_HUMAN ame: Full=Elongation of very long chain fatty acids 1 ame: Full=3-keto acyl- synthase ELOVL1 ame: Full=ELOVL fatty acid elongase 1 Short=ELOVL FA elongase 1 ame: Full=Very long chain 3-ketoacyl- synthase 1 ame: Full=Very long chain 3-oxoacyl- synthase 1
ZFG-16-14_01_21399_CGATGT_L001_R1_001_(paired)_trimmed_(paired)_contig_36922	208.172	5.41134e-12	3.6011e-10	5.40165e-07	CP4F3_HUMAN ame: Full=Docosahexaenoic acid omega-hydroxylase CYP4F3 ame: Full=20-hydroxyeicosatetraenoic acid synthase Short=20-HETE synthase ame: Full=CYPIVF3 ame: Full=Cytochrome P450 4F3 ame: Full=Cytochrome P450-LTB-omega ame: Full=Leukotriene-B(4) 20-monooxygenase 2 ame: Full=Leukotriene-B(4) omega-hydroxylase 2
ZFG-16-14_01_21399_CGATGT_L001_R1_001_(paired)_trimmed_(paired)_contig_41495	204.665	5.21311e-09	2.27537e-07	0.000520378	ATP5H_HUMAN ame: Full=ATP synthase subunit mitochondrial Short=ATPase subunit d
ZFG-16-14_01_21399_CGATGT_L001_R1_001_(paired)_trimmed_(paired)_contig_37681	203.994	5.88323e-09	2.54781e-07	0.00058727	SEM1_HUMAN ame: Full=26S proteasome complex subunit SEM1 ame: Full=26S proteasome complex subunit DSS1 ame: Full=Deleted in split hand split foot 1 ame: Full=Split hand foot deleted 1 ame: Full=Split hand foot malformation type 1
ZFG-16-14_01_21399_CGATGT_L001_R1_001_(paired)_trimmed_(paired)_contig_25073	203.38	2.79332e-13	2.20073e-11	2.78832e-08	PKP3_BOVIN ame: Full=Plakophilin-3
ZFG-16-14_01_21399_CGATGT_L001_R1_001_(paired)_trimmed_(paired)_contig_39994	202.877	7.77156e-16	8.32366e-14	7.75765e-11	GRAA_HUMAN ame: Full=Granzyme A ame: Full=CTL tryptase ame: Full=Cytotoxic T-lymphocyte ase 1 ame: Full=Fragmentin-1 ame: Full=Granzyme-1 ame: Full=Hanukkah factor Short=H factor Short=HF Flags: Precursor
ZFG-16-14_01_21399_CGATGT_L001_R1_001_(paired)_trimmed_(paired)_contig_41024	202.176	1.44329e-15	1.48833e-13	1.44071e-10	AT1A1_OREMO ame: Full=Sodium potassium-transporting ATPase subunit alpha-1 Short=Na(+) K(+) ATPase alpha-1 subunit ame: Full=Sodium pump subunit alpha-1 Flags: Precursor
ZFG-16-14_01_21399_CGATGT_L001_R1_001_(paired)_trimmed_(paired)_contig_32069	199.964	3.6705e-09	1.63132e-07	0.000366393	BT3L4_DANRE ame: Full=Transcription factor BTF3 homolog 4 ame: Full=Basic transcription factor 3-like 4
ZFG-16-14_01_21399_CGATGT_L001_R1_001_(paired)_trimmed_(paired)_contig_20674	198.054	3.66374e-15	3.62456e-13	3.65718e-10	CTRA_GADMO ame: Full=Chymotrypsin A Flags: Precursor
ZFG-16-14_01_21399_CGATGT_L001_R1_001_(paired)_trimmed_(paired)_contig_35626	197.809	8.58216e-09	3.62846e-07	0.00085668	DMXL2_HUMAN ame: Full= 2 ame: Full=Rabconnectin-3
ZFG-16-14_01_21399_CGATGT_L001_R1_001_(paired)_trimmed_(paired)_contig_24153	196.024	1.54454e-12	1.10601e-10	1.54178e-07	ADCY2_MOUSE ame: Full=Adenylate cyclase type 2 ame: Full=ATP pyrophosphate-lyase 2 ame: Full=Adenylate cyclase type II ame: Full=Adenylyl cyclase 2
ZFG-16-14_01_21399_CGATGT_L001_R1_001_(paired)_trimmed_(paired)_contig_41440	195.571	6.50561e-09	2.80275e-07	0.000649397	SRS11_HUMAN ame: Full=Serine arginine-rich splicing factor 11 ame: Full=Arginine-rich 54 kDa nuclear Short=p54 ame: Full=Splicing arginine serine-rich 11
ZFG-16-14_01_21399_CGATGT_L001_R1_001_(paired)_trimmed_(paired)_contig_20910	194.917	0	0	0	CEBPB_HUMAN ame: Full=CCAAT enhancer-binding beta Short=C EBP beta ame: Full=Liver activator Short=LAP ame: Full=Liver-enriched inhibitory Short=LIP ame: Full=Nuclear factor NF-IL6 ame: Full=Transcription factor 5 Short=TCF-5
ZFG-16-14_01_21399_CGATGT_L001_R1_001_(paired)_trimmed_(paired)_contig_38638	194.519	2.80538e-08	1.10511e-06	0.00280036	ARSB_HUMAN ame: Full=Arylsulfatase B Short=ASB ame: Full=N-acetylgalactosamine-4-sulfatase Short=G4S Flags: Precursor
ZFG-16-14_01_21399_CGATGT_L001_R1_001_(paired)_trimmed_(paired)_contig_34096	194.503	9.90921e-09	4.15783e-07	0.000989147	SPRE_HUMAN ame: Full=Sepiapterin reductase Short=SPR
ZFG-16-14_01_21399_CGATGT_L001_R1_001_(paired)_trimmed_(paired)_contig_22614	193.574	0	0	0	LCE_ORYLA ame: Full=Low choriolytic enzyme ame: Full=Choriolysin L ame: Full=Hatching enzyme zinc-protease subunit LCE Flags: Precursor
ZFG-16-14_01_21399_CGATGT_L001_R1_001_(paired)_trimmed_(paired)_contig_20252	192.151	7.06102e-14	6.02941e-12	7.04838e-09	SERF2_HUMAN ame: Full=Small EDRK-rich factor 2 ame: Full=Gastric cancer-related VRG107 ame: Full= 4F5-related Short=4F5rel Short=h4F5rel
ZFG-16-14_01_21399_CGATGT_L001_R1_001_(paired)_trimmed_(paired)_contig_23198	191.806	4.62963e-13	3.54126e-11	4.62134e-08	RNF13_CHICK ame: Full=E3 ubiquitin- ligase RNF13 ame: Full=C-RZF ame: Full=RING finger 13 ame: Full=RING-type E3 ubiquitin transferase RNF13 Flags: Precursor
ZFG-16-14_01_21399_CGATGT_L001_R1_001_(paired)_trimmed_(paired)_contig_30014	191.804	7.60883e-09	3.24998e-07	0.000759521	DNSL3_HUMAN ame: Full=Deoxyribonuclease gamma Short=DNase gamma ame: Full=DNase I homolog DHP2 ame: Full=Deoxyribonuclease I-like 3 Short=DNase I-like 3 ame: Full=Liver and spleen DNase Short=LS-DNase Short=LSD Flags: Precursor
ZFG-16-14_01_21399_CGATGT_L001_R1_001_(paired)_trimmed_(paired)_contig_31765	191.063	6.41241e-09	2.76498e-07	0.000640093	NDUS1_HUMAN ame: Full=NADH-ubiquinone oxidoreductase 75 kDa mitochondrial ame: Full=Complex I-75kD Short=CI-75kD Flags: Precursor
ZFG-16-14_01_21399_CGATGT_L001_R1_001_(paired)_trimmed_(paired)_contig_28887	190.607	7.82278e-09	3.32713e-07	0.000780877	BTK_MOUSE ame: Full=Tyrosine- kinase BTK ame: Full=Agammaglobulinemia tyrosine kinase Short=ATK ame: Full=B-cell progenitor kinase Short=BPK ame: Full=Bruton tyrosine kinase ame: Full=Kinase EMB
ZFG-16-14_01_21399_CGATGT_L001_R1_001_(paired)_trimmed_(paired)_contig_26981	190.605	0	0	0	TIMP2_HUMAN ame: Full=Metallo ase inhibitor 2 ame: Full=CSC-21K ame: Full=Tissue inhibitor of metallo ases 2 Short=TIMP-2 Flags: Precursor
ZFG-16-14_01_21399_CGATGT_L001_R1_001_(paired)_trimmed_(paired)_contig_30095	190.366	2.22045e-16	2.50449e-14	2.21647e-11	PK3CB_HUMAN ame: Full=Phosphatidylinositol 4,5-bisphosphate 3-kinase catalytic subunit beta isoform Short=PI3-kinase subunit beta Short=PI3K-beta Short=PI3Kbeta Short= ns-3-kinase subunit beta ame: Full=Phosphatidylinositol 4,5-bisphosphate 3-kinase 110 kDa catalytic subunit beta Short= ns-3-kinase subunit p110-beta Short=p110beta
ZFG-16-14_01_21399_CGATGT_L001_R1_001_(paired)_trimmed_(paired)_contig_39785	189.125	1.2102e-08	5.01258e-07	0.00120803	CACP_COLLI ame: Full=Carnitine O-acetyltransferase Short=Carnitine acetylase ame: Full=Carnitine acetyltransferase Short=CAT Short= Flags: Precursor
ZFG-16-14_01_21399_CGATGT_L001_R1_001_(paired)_trimmed_(paired)_contig_38709	189.05	2.91139e-08	1.14552e-06	0.00290618	BAD_HUMAN ame: Full=Bcl2-associated agonist of cell death Short=BAD ame: Full=Bcl-2-binding component 6 ame: Full=Bcl-2 8 Short=Bcl2-L-8 ame: Full=Bcl-xL Bcl-2-associated death promoter ame: Full=Bcl2 antagonist of cell death
ZFG-16-14_01_21399_CGATGT_L001_R1_001_(paired)_trimmed_(paired)_contig_32823	188.172	5.80647e-14	5.00093e-12	5.79607e-09	LFG3_MOUSE ame: Full= lifeguard 3 ame: Full=Responsive to centrifugal force and shear stress gene 1 Short= RECS1 ame: Full=Transmembrane BAX inhibitor motif-containing 1
ZFG-16-14_01_21399_CGATGT_L001_R1_001_(paired)_trimmed_(paired)_contig_32199	185.127	1.11022e-13	9.31291e-12	1.10824e-08	MCT1A_SHEEP ame: Full=Mast cell protease 1A Short=sMCP-1A Flags: Precursor
ZFG-16-14_01_21399_CGATGT_L001_R1_001_(paired)_trimmed_(paired)_contig_37356	184.765	1.15081e-08	4.78447e-07	0.00114875	PTTG_RAT ame: Full=Pituitary tumor-transforming gene 1 -interacting ame: Full=Pituitary tumor-transforming gene -binding factor Short=PBF Short=PTTG-binding factor Flags: Precursor
ZFG-16-14_01_21399_CGATGT_L001_R1_001_(paired)_trimmed_(paired)_contig_38311	184.351	9.92935e-09	4.16453e-07	0.000991157	SPCS1_PIG ame: Full=Signal peptidase complex subunit 1 ame: Full=Microsomal signal peptidase 12 kDa subunit Short=SPase 12 kDa subunit
ZFG-16-14_01_21399_CGATGT_L001_R1_001_(paired)_trimmed_(paired)_contig_17509	180.861	1.34803e-11	8.44708e-10	1.34562e-06	T131L_HUMAN ame: Full=Transmembrane 131-like Flags: Precursor
ZFG-16-14_01_21399_CGATGT_L001_R1_001_(paired)_trimmed_(paired)_contig_11244	180.829	0	0	0	LRC15_RAT ame: Full=Leucine-rich repeat-containing 15 ame: Full=Leucine-rich repeat induced by beta-amyloid Short=rLib Flags: Precursor
ZFG-16-14_01_21399_CGATGT_L001_R1_001_(paired)_trimmed_(paired)_contig_29334	180.618	2.24154e-13	1.79577e-11	2.23753e-08	F10A1_CHICK ame: Full=Hsc70-interacting Short=Hip ame: Full= FAM10A1 ame: Full= ST13 homolog
ZFG-16-14_01_21399_CGATGT_L001_R1_001_(paired)_trimmed_(paired)_contig_30409	179.588	2.04059e-13	1.64934e-11	2.03694e-08	SPRC_COTJA ame: Full=SPARC ame: Full=Osteonectin Short=ON ame: Full=Secreted acidic and rich in cysteine Flags: Precursor
ZFG-16-14_01_21399_CGATGT_L001_R1_001_(paired)_trimmed_(paired)_contig_34828	178.743	3.74367e-13	2.89688e-11	3.73697e-08	ASB2_MOUSE ame: Full=Ankyrin repeat and SOCS box 2 Short=ASB-2
ZFG-16-14_01_21399_CGATGT_L001_R1_001_(paired)_trimmed_(paired)_contig_25859	178.239	0	0	0	SAMN1_HUMAN ame: Full=SAM domain-containing SAMSN-1 ame: Full=Hematopoietic adaptor containing SH3 and SAM domains 1 ame: Full=Nash1 ame: Full=SAM SH3 domain and nuclear localization signals 1 ame: Full=SH3-SAM adaptor
ZFG-16-14_01_21399_CGATGT_L001_R1_001_(paired)_trimmed_(paired)_contig_41589	178.133	1.5099e-13	1.24459e-11	1.5072e-08	PRR5_MOUSE ame: Full=Proline-rich 5 ame: Full= observed with Rictor-1 Short=Protor-1
ZFG-16-14_01_21399_CGATGT_L001_R1_001_(paired)_trimmed_(paired)_contig_15904	177.507	0	0	0	TBB1_GADMO ame: Full=Tubulin beta-1 chain ame: Full=Beta-1-tubulin
ZFG-16-14_01_21399_CGATGT_L001_R1_001_(paired)_trimmed_(paired)_contig_30119	176.817	1.33227e-15	1.38098e-13	1.32988e-10	FCERG_RAT ame: Full=High affinity immunoglobulin epsilon receptor subunit gamma ame: Full=Fc receptor gamma-chain Short= gamma ame: Full=Fc-epsilon RI-gamma ame: Full= Fc receptor subunit gamma Short= gamma Flags: Precursor
ZFG-16-14_01_21399_CGATGT_L001_R1_001_(paired)_trimmed_(paired)_contig_8845	176.803	0	0	0	PNRC2_SALSA ame: Full=Proline-rich nuclear receptor coactivator 2
ZFG-16-14_01_21399_CGATGT_L001_R1_001_(paired)_trimmed_(paired)_contig_26793	176.469	0	0	0	COX8B_ATEBE ame: Full=Cytochrome c oxidase subunit mitochondrial ame: Full=Cytochrome c oxidase polypeptide VIII-heart ame: Full=Cytochrome c oxidase subunit 8-1 ame: Full=Cytochrome c oxidase subunit 8H Flags: Precursor
ZFG-16-14_01_21399_CGATGT_L001_R1_001_(paired)_trimmed_(paired)_contig_14010	175.09	0	0	0	COX1_GADMO ame: Full=Cytochrome c oxidase subunit 1 ame: Full=Cytochrome c oxidase polypeptide I
ZFG-16-14_01_21399_CGATGT_L001_R1_001_(paired)_trimmed_(paired)_contig_22348	175.063	2.10942e-15	2.14424e-13	2.10565e-10	GTR1_SHEEP ame: Full=Solute carrier family facilitated glucose transporter member 1 ame: Full=Glucose transporter type erythrocyte brain Short=GLUT-1
ZFG-16-14_01_21399_CGATGT_L001_R1_001_(paired)_trimmed_(paired)_contig_33247	175.041	2.56017e-13	2.02986e-11	2.55559e-08	EXOS1_HUMAN ame: Full=Exosome complex component CSL4 ame: Full=Exosome component 1
ZFG-16-14_01_21399_CGATGT_L001_R1_001_(paired)_trimmed_(paired)_contig_21532	174.716	1.58516e-08	6.44791e-07	0.00158232	FADD_BOVIN ame: Full=FAS-associated death domain ame: Full=FAS-associating death domain-containing ame: Full= FADD
ZFG-16-14_01_21399_CGATGT_L001_R1_001_(paired)_trimmed_(paired)_contig_21025	173.776	5.32019e-13	4.05085e-11	5.31067e-08	STIM1_RAT ame: Full=Stromal interaction molecule 1 Flags: Precursor
ZFG-16-14_01_21399_CGATGT_L001_R1_001_(paired)_trimmed_(paired)_contig_30390	173.058	0	0	0	ITM2A_MOUSE ame: Full=Integral membrane 2A ame: Full= E25
ZFG-16-14_01_21399_CGATGT_L001_R1_001_(paired)_trimmed_(paired)_contig_28835	171.738	2.06922e-08	8.29524e-07	0.00206551	HIG1A_HUMAN ame: Full=HIG1 domain family member mitochondrial ame: Full=Hypoxia-inducible gene 1 ame: Full=RCF1 homolog A Short=RCF1a
ZFG-16-14_01_21399_CGATGT_L001_R1_001_(paired)_trimmed_(paired)_contig_38523	171.723	1.25403e-08	5.17911e-07	0.00125179	F107B_HUMAN ame: Full= FAM107B
ZFG-16-14_01_21399_CGATGT_L001_R1_001_(paired)_trimmed_(paired)_contig_32432	170.724	9.10431e-09	3.84005e-07	0.000908801	IF4A2_CHICK ame: Full=Eukaryotic initiation factor 4A-II Short=eIF-4A-II Short=eIF4A-II ame: Full=ATP-dependent RNA helicase eIF4A-2
ZFG-16-14_01_21399_CGATGT_L001_R1_001_(paired)_trimmed_(paired)_contig_13197	170.594	1.11022e-16	1.27091e-14	1.10824e-11	F264_RAT ame: Full=6-phosphofructo-2-kinase fructose-2,6-bisphosphatase 4 Short=6PF-2-K Fru-2,6-P2ase 4 Short=PFK FBPase 4 ame: Full=6PF-2-K Fru-2,6-P2ase testis-type isozyme Includes: ame: Full=6-phosphofructo-2-kinase Includes: ame: Full=Fructose-2,6-bisphosphatase
ZFG-16-14_01_21399_CGATGT_L001_R1_001_(paired)_trimmed_(paired)_contig_25987	169.57	0	0	0	MK14A_DANRE ame: Full=Mitogen-activated kinase 14A Short=MAP kinase 14A Short=MAPK 14A ame: Full=Mitogen-activated kinase p38a Short=MAP kinase p38a Short=zp38a
ZFG-16-14_01_21399_CGATGT_L001_R1_001_(paired)_trimmed_(paired)_contig_35923	169.564	2.13867e-08	8.55305e-07	0.00213484	TCP4_CHICK ame: Full=Activated RNA polymerase II transcriptional coactivator p15 ame: Full=SUB1 homolog
ZFG-16-14_01_21399_CGATGT_L001_R1_001_(paired)_trimmed_(paired)_contig_19546	169.315	0	0	0	VISTA_HUMAN ame: Full=V-type immunoglobulin domain-containing suppressor of T-cell activation ame: Full=Platelet receptor Gi24 ame: Full=Stress-induced secreted -1 Short=Sisp-1 ame: Full=V-set domain-containing immunoregulatory receptor ame: Full=V-set immunoregulatory receptor Flags: Precursor
ZFG-16-14_01_21399_CGATGT_L001_R1_001_(paired)_trimmed_(paired)_contig_27427	168.877	0	0	0	CLC4M_HYLLA ame: Full=C-type lectin domain family 4 member M ame: Full=CD209 antigen 1 ame: CD_antigen=CD299
ZFG-16-14_01_21399_CGATGT_L001_R1_001_(paired)_trimmed_(paired)_contig_37621	168.508	2.67952e-12	1.86783e-10	2.67473e-07	PLD3_XENTR ame: Full=Phospholipase D3 Short=PLD 3 ame: Full=Choline phosphatase 3 ame: Full=Phosphatidylcholine-hydrolyzing phospholipase D3
ZFG-16-14_01_21399_CGATGT_L001_R1_001_(paired)_trimmed_(paired)_contig_41174	168.194	8.85625e-13	6.56303e-11	8.8404e-08	EIF3G_DANRE ame: Full=Eukaryotic translation initiation factor 3 subunit G Short=eIF3g ame: Full=Eukaryotic translation initiation factor 3 RNA-binding subunit Short=eIF-3 RNA-binding subunit ame: Full=Eukaryotic translation initiation factor 3 subunit 4
ZFG-16-14_01_21399_CGATGT_L001_R1_001_(paired)_trimmed_(paired)_contig_6309	167.839	0	0	0	CNFN_BOVIN ame: Full=Cornifelin
ZFG-16-14_01_21399_CGATGT_L001_R1_001_(paired)_trimmed_(paired)_contig_36225	167.103	3.879e-08	1.49049e-06	0.00387205	CX7A2_BOVIN ame: Full=Cytochrome c oxidase subunit mitochondrial ame: Full=Cytochrome c oxidase subunit VIIa-liver heart Short=Cytochrome c oxidase subunit VIIa-L Flags: Precursor
ZFG-16-14_01_21399_CGATGT_L001_R1_001_(paired)_trimmed_(paired)_contig_27699	166.342	4.30367e-12	2.89096e-10	4.29596e-07	AP1S2_HUMAN ame: Full=AP-1 complex subunit sigma-2 ame: Full=Adaptor complex AP-1 subunit sigma-1B ame: Full=Adaptor-related complex 1 subunit sigma-1B ame: Full=Clathrin assembly complex 1 sigma-1B small chain ame: Full=Golgi adaptor HA1 AP1 adaptin sigma-1B subunit ame: Full=Sigma 1B subunit of AP-1 clathrin ame: Full=Sigma-adaptin 1B ame: Full=Sigma1B-adaptin
ZFG-16-14_01_21399_CGATGT_L001_R1_001_(paired)_trimmed_(paired)_contig_7858	165.689	0	0	0	COX3_ONCMY ame: Full=Cytochrome c oxidase subunit 3 ame: Full=Cytochrome c oxidase polypeptide III
ZFG-16-14_01_21399_CGATGT_L001_R1_001_(paired)_trimmed_(paired)_contig_39071	164.541	2.36618e-08	9.42518e-07	0.00236195	SURF4_TAKRU ame: Full=Surfeit locus 4
ZFG-16-14_01_21399_CGATGT_L001_R1_001_(paired)_trimmed_(paired)_contig_4522	164.079	0	0	0	NU5M_TETNG ame: Full=NADH-ubiquinone oxidoreductase chain 5 ame: Full=NADH dehydrogenase subunit 5
ZFG-16-14_01_21399_CGATGT_L001_R1_001_(paired)_trimmed_(paired)_contig_41731	163.733	1.81898e-08	7.33921e-07	0.00181572	ETV6_HUMAN ame: Full=Transcription factor ETV6 ame: Full=ETS translocation variant 6 ame: Full=ETS-related Tel1 Short=Tel
ZFG-16-14_01_21399_CGATGT_L001_R1_001_(paired)_trimmed_(paired)_contig_27099	162.528	0	0	0	RGL1_DANRE ame: Full=Ral guanine nucleotide dissociation stimulator-like 1 Short= -like 1
ZFG-16-14_01_21399_CGATGT_L001_R1_001_(paired)_trimmed_(paired)_contig_38309	162.004	2.94789e-08	1.15805e-06	0.00294261	COX5B_BOVIN ame: Full=Cytochrome c oxidase subunit mitochondrial ame: Full=Cytochrome c oxidase polypeptide VIa ame: Full=Cytochrome c oxidase polypeptide Vb Flags: Precursor
ZFG-16-14_01_21399_CGATGT_L001_R1_001_(paired)_trimmed_(paired)_contig_32618	161.993	1.61344e-08	6.55764e-07	0.00161056	ML12B_BOVIN ame: Full=Myosin regulatory light chain 12B ame: Full=Myosin regulatory light chain 2- smooth muscle isoform ame: Full=Myosin regulatory light chain 20 kDa Short=MLC20 ame: Full=Myosin regulatory light chain MRLC2
ZFG-16-14_01_21399_CGATGT_L001_R1_001_(paired)_trimmed_(paired)_contig_30544	161.862	0	0	0	ATF4_MOUSE ame: Full=Cyclic AMP-dependent transcription factor ATF-4 Short=cAMP-dependent transcription factor ATF-4 ame: Full=Activating transcription factor 4 ame: Full=C EBP-related ATF Short=C ATF ame: Full=Tax-responsive enhancer element-binding 67 homolog Short= 67 homolog
ZFG-16-14_01_21399_CGATGT_L001_R1_001_(paired)_trimmed_(paired)_contig_28677	160.941	2.89302e-12	2.00405e-10	2.88784e-07	PRDX1_CHICK ame: Full=Peroxiredoxin-1
ZFG-16-14_01_21399_CGATGT_L001_R1_001_(paired)_trimmed_(paired)_contig_19459	160.373	0	0	0	ABCA1_HUMAN ame: Full=ATP-binding cassette sub-family A member 1 ame: Full=ATP-binding cassette transporter 1 Short=ABC-1 Short=ATP-binding cassette 1 ame: Full=Cholesterol efflux regulatory
ZFG-16-14_01_21399_CGATGT_L001_R1_001_(paired)_trimmed_(paired)_contig_27340	160.168	0	0	0	CBPA1_RAT ame: Full=Carboxypeptidase A1 Flags: Precursor
ZFG-16-14_01_21399_CGATGT_L001_R1_001_(paired)_trimmed_(paired)_contig_29464	159.75	2.87881e-12	1.99559e-10	2.87366e-07	GGH_HUMAN ame: Full=Gamma-glutamyl hydrolase ame: Full=Conjugase ame: Full=GH ame: Full=Gamma-Glu-X carboxypeptidase Flags: Precursor
ZFG-16-14_01_21399_CGATGT_L001_R1_001_(paired)_trimmed_(paired)_contig_33829	159.289	5.94969e-13	4.50268e-11	5.93904e-08	TAP2_RAT ame: Full=Antigen peptide transporter 2 Short=APT2 ame: Full=ATP-binding cassette sub-family B member 3
ZFG-16-14_01_21399_CGATGT_L001_R1_001_(paired)_trimmed_(paired)_contig_37353	159.281	3.64293e-08	1.40891e-06	0.00363641	SCPDL_RAT ame: Full=Saccharopine dehydrogenase-like oxidoreductase
ZFG-16-14_01_21399_CGATGT_L001_R1_001_(paired)_trimmed_(paired)_contig_36082	159.099	4.15712e-12	2.80005e-10	4.14968e-07	CEL2A_PIG ame: Full=Chymotrypsin-like elastase family member 2A ame: Full=Elastase-2 ame: Full=Elastase-2A Flags: Precursor
ZFG-16-14_01_21399_CGATGT_L001_R1_001_(paired)_trimmed_(paired)_contig_23484	158.842	1.00076e-12	7.36156e-11	9.98964e-08	NAGAB_CHICK ame: Full=Alpha-N-acetylgalactosaminidase ame: Full=Alpha-galactosidase B
ZFG-16-14_01_21399_CGATGT_L001_R1_001_(paired)_trimmed_(paired)_contig_32321	158.622	1.33671e-12	9.64101e-11	1.33432e-07	TPD52_RABIT ame: Full=Tumor D52 ame: Full=28 kDa calcium-dependent phospho ame: Full=pp28
ZFG-16-14_01_21399_CGATGT_L001_R1_001_(paired)_trimmed_(paired)_contig_24049	158.047	0	0	0	NADK_MOUSE ame: Full=NAD kinase ame: Full=Poly(P) ATP NAD kinase
ZFG-16-14_01_21399_CGATGT_L001_R1_001_(paired)_trimmed_(paired)_contig_12289	157.924	3.26548e-08	1.27329e-06	0.00325963	COX7C_SAISC ame: Full=Cytochrome c oxidase subunit mitochondrial ame: Full=Cytochrome c oxidase polypeptide VIIc Flags: Precursor
ZFG-16-14_01_21399_CGATGT_L001_R1_001_(paired)_trimmed_(paired)_contig_36149	157.372	1.97087e-12	1.39528e-10	1.96734e-07	MAG_RAT ame: Full=Myelin-associated glyco ame: Full=1B236 ame: Full=Brain neuron cytoplasmic 3 ame: Full=Sialic acid-binding Ig-like lectin 4a Short=Siglec-4a Flags: Precursor
ZFG-16-14_01_21399_CGATGT_L001_R1_001_(paired)_trimmed_(paired)_contig_38540	156.758	6.60602e-08	2.44773e-06	0.00659419	BAZ2B_HUMAN ame: Full=Bromodomain adjacent to zinc finger domain 2B ame: Full=hWALp4
ZFG-16-14_01_21399_CGATGT_L001_R1_001_(paired)_trimmed_(paired)_contig_27998	156.25	3.2987e-08	1.28524e-06	0.00329279	GKAP1_DANRE ame: Full=G kinase-anchoring 1
ZFG-16-14_01_21399_CGATGT_L001_R1_001_(paired)_trimmed_(paired)_contig_34664	155.952	1.77059e-08	7.16427e-07	0.00176742	CAB45_DANRE ame: Full=45 kDa calcium-binding Short=Cab45 ame: Full=Stromal cell-derived factor 4 Short=SDF-4 Flags: Precursor
ZFG-16-14_01_21399_CGATGT_L001_R1_001_(paired)_trimmed_(paired)_contig_42261	155.875	6.74472e-08	2.49635e-06	0.00673265	TPC1_MOUSE ame: Full=Two pore calcium channel 1 ame: Full=Voltage-dependent calcium channel TPC1
ZFG-16-14_01_21399_CGATGT_L001_R1_001_(paired)_trimmed_(paired)_contig_44190	155.461	5.05712e-08	1.90925e-06	0.00504806	RBM25_HUMAN ame: Full=RNA-binding 25 ame: Full=Arg Glu Asp-rich of 120 kDa Short=RED120 ame: Full= S164 ame: Full=RNA-binding motif 25 ame: Full=RNA-binding region-containing 7
ZFG-16-14_01_21399_CGATGT_L001_R1_001_(paired)_trimmed_(paired)_contig_33698	154.453	1.11022e-16	1.27091e-14	1.10824e-11	CYCB_TAKRU ame: Full=Cytochrome c-b
ZFG-16-14_01_21399_CGATGT_L001_R1_001_(paired)_trimmed_(paired)_contig_26083	154.191	4.79269e-08	1.81836e-06	0.00478412	GPR18_HUMAN ame: Full=N-arachidonyl glycine receptor Short=NAGly receptor ame: Full=G- coupled receptor 18
ZFG-16-14_01_21399_CGATGT_L001_R1_001_(paired)_trimmed_(paired)_contig_24990	153.973	1.9984e-15	2.03554e-13	1.99482e-10	FBX50_DANRE ame: Full=F-box only 50 ame: Full=NCC receptor 1 Short=NCCRP-1 ame: Full=Non-specific cytotoxic cell receptor 1
ZFG-16-14_01_21399_CGATGT_L001_R1_001_(paired)_trimmed_(paired)_contig_11478	153.524	0	0	0	FFAR2_RAT ame: Full=Free fatty acid receptor 2 ame: Full=G- coupled receptor 43
ZFG-16-14_01_21399_CGATGT_L001_R1_001_(paired)_trimmed_(paired)_contig_27528	153.331	1.09808e-11	6.96829e-10	1.09611e-06	JAM1_FELCA ame: Full=Junctional adhesion molecule A Short=JAM-A ame: Full=Junctional adhesion molecule 1 Short=JAM-1 ame: CD_antigen=CD321 Flags: Precursor
ZFG-16-14_01_21399_CGATGT_L001_R1_001_(paired)_trimmed_(paired)_contig_20710	152.534	0	0	0	DMBT1_HUMAN ame: Full=Deleted in malignant brain tumors 1 ame: Full=Glyco 340 Short=Gp-340 ame: Full=Hensin ame: Full=Salivary agglutinin Short=SAG ame: Full=Surfactant pulmonary-associated D-binding Flags: Precursor
ZFG-16-14_01_21399_CGATGT_L001_R1_001_(paired)_trimmed_(paired)_contig_39831	151.7	4.52937e-08	1.72699e-06	0.00452126	SRP14_PONAB ame: Full=Signal recognition particle 14 kDa Short=SRP14
ZFG-16-14_01_21399_CGATGT_L001_R1_001_(paired)_trimmed_(paired)_contig_33721	151.059	3.2655e-12	2.24031e-10	3.25965e-07	UBR3_MOUSE ame: Full=E3 ubiquitin- ligase UBR3 ame: Full=N-recognin-3 ame: Full=RING-type E3 ubiquitin transferase UBR3 ame: Full=Ubiquitin- ligase E3-alpha-3 ame: Full=Ubiquitin- ligase E3-alpha-III ame: Full=Zinc finger 650
ZFG-16-14_01_21399_CGATGT_L001_R1_001_(paired)_trimmed_(paired)_contig_35780	150.859	2.71956e-08	1.07343e-06	0.00271469	PPR1C_MOUSE ame: Full= phosphatase 1 regulatory subunit 1C
ZFG-16-14_01_21399_CGATGT_L001_R1_001_(paired)_trimmed_(paired)_contig_35686	150.648	1.95361e-08	7.85702e-07	0.00195011	NLRC5_ICTPU ame: Full= NLRC5
ZFG-16-14_01_21399_CGATGT_L001_R1_001_(paired)_trimmed_(paired)_contig_34382	150.07	0	0	0	RHAG_HUMAN ame: Full=Ammonium transporter Rh type A ame: Full=Erythrocyte membrane glyco Rh50 ame: Full=Erythrocyte plasma membrane 50 kDa glyco Short=Rh50A ame: Full=Rhesus blood group family type A glyco Short=Rh family type A glyco Short=Rh type A glyco ame: Full=Rhesus blood group-associated ammonia channel ame: Full=Rhesus blood group-associated glyco ame: CD_antigen=CD241
ZFG-16-14_01_21399_CGATGT_L001_R1_001_(paired)_trimmed_(paired)_contig_31859	150.01	4.77076e-08	1.81231e-06	0.00476222	TBA4A_HUMAN ame: Full=Tubulin alpha-4A chain ame: Full=Alpha-tubulin 1 ame: Full=Testis-specific alpha-tubulin ame: Full=Tubulin H2-alpha ame: Full=Tubulin alpha-1 chain
ZFG-16-14_01_21399_CGATGT_L001_R1_001_(paired)_trimmed_(paired)_contig_27038	148.875	0	0	0	MAFB_DANRE ame: Full=Transcription factor Short=Maf-B ame: Full=Transcription factor Val ame: Full=Valentino
ZFG-16-14_01_21399_CGATGT_L001_R1_001_(paired)_trimmed_(paired)_contig_45333	147.716	4.39382e-10	2.23431e-08	4.38595e-05	DGAT1_HUMAN ame: Full=Diacylglycerol O-acyltransferase 1 ame: Full=ACAT-related gene product 1 ame: Full=Acyl- retinol O-fatty-acyltransferase Short=ARAT Short=Retinol O-fatty-acyltransferase ame: Full=Diglyceride acyltransferase
ZFG-16-14_01_21399_CGATGT_L001_R1_001_(paired)_trimmed_(paired)_contig_37597	146.746	1.82795e-11	1.12565e-09	1.82468e-06	PLCL2_MOUSE ame: Full=Inactive phospholipase C 2 Short=PLC-L(2) Short=PLC-L2 Short=Phospholipase C-L2 ame: Full=Phospholipase C-epsilon-2 Short=PLC-epsilon-2
ZFG-16-14_01_21399_CGATGT_L001_R1_001_(paired)_trimmed_(paired)_contig_34022	146.013	2.97895e-12	2.06072e-10	2.97362e-07	SPTC3_HUMAN ame: Full=Serine palmitoyltransferase 3 ame: Full=Long chain base biosynthesis 2b Short=LCB2b ame: Full=Long chain base biosynthesis 3 Short=LCB 3 ame: Full=Serine-palmitoyl- transferase 3 Short=SPT 3
ZFG-16-14_01_21399_CGATGT_L001_R1_001_(paired)_trimmed_(paired)_contig_19279	144.901	5.83411e-12	3.87728e-10	5.82367e-07	SQRD_HUMAN ame: Full=Sulfide:quinone mitochondrial Short=SQOR Flags: Precursor
ZFG-16-14_01_21399_CGATGT_L001_R1_001_(paired)_trimmed_(paired)_contig_34678	144.606	5.72598e-12	3.80795e-10	5.71573e-07	F13A_HUMAN ame: Full=Coagulation factor XIII A chain Short=Coagulation factor XIIIa ame: Full= -glutamine gamma-glutamyltransferase A chain ame: Full=Transglutaminase A chain Flags: Precursor
ZFG-16-14_01_21399_CGATGT_L001_R1_001_(paired)_trimmed_(paired)_contig_38122	144.235	4.88498e-15	4.77594e-13	4.87624e-10	VATG1_BOVIN ame: Full=V-type proton ATPase subunit G 1 Short=V-ATPase subunit G 1 ame: Full=V-ATPase 13 kDa subunit 1 ame: Full=Vacuolar proton pump subunit G 1 ame: Full=Vacuolar proton pump subunit M16
ZFG-16-14_01_21399_CGATGT_L001_R1_001_(paired)_trimmed_(paired)_contig_39892	143.994	3.35912e-11	1.99353e-09	3.35311e-06	ACAP2_CHICK ame: Full=Arf-GAP with coiled- ANK repeat and PH domain-containing 2 ame: Full=Centaurin-beta-2 Short=Cnt-b2
ZFG-16-14_01_21399_CGATGT_L001_R1_001_(paired)_trimmed_(paired)_contig_34086	143.623	6.94844e-12	4.56616e-10	6.936e-07	STX5_BOVIN ame: Full=Syntaxin-5
ZFG-16-14_01_21399_CGATGT_L001_R1_001_(paired)_trimmed_(paired)_contig_39459	142.628	1.73929e-07	6.07266e-06	0.0173617	ABTB2_HUMAN ame: Full=Ankyrin repeat and BTB POZ domain-containing 2
ZFG-16-14_01_21399_CGATGT_L001_R1_001_(paired)_trimmed_(paired)_contig_29699	142.495	2.28585e-07	7.83571e-06	0.0228176	TR1L1_XENLA ame: Full=Translocating chain-associated membrane 1-like 1
ZFG-16-14_01_21399_CGATGT_L001_R1_001_(paired)_trimmed_(paired)_contig_31840	141.276	0	0	0	RL24_GILMI ame: Full=60S ribosomal L24
ZFG-16-14_01_21399_CGATGT_L001_R1_001_(paired)_trimmed_(paired)_contig_35573	141.215	2.99592e-08	1.17646e-06	0.00299056	SIA7B_HUMAN ame: Full=Alpha-N-acetylgalactosaminide alpha-2,6-sialyltransferase 2 ame: Full= c alpha-2,6-sialyltransferase II ame: Full=ST6 c II Short=ST6 cII ame: Full=S ame: Full=Sialyltransferase 7B Short=SIAT7-B
ZFG-16-14_01_21399_CGATGT_L001_R1_001_(paired)_trimmed_(paired)_contig_41463	140.969	4.17744e-12	2.81184e-10	4.16996e-07	EGR2B_DANRE ame: Full=Early growth response 2b Short=EGR-2b ame: Full= krx-20 ame: Full=Zinc finger Krox-20
ZFG-16-14_01_21399_CGATGT_L001_R1_001_(paired)_trimmed_(paired)_contig_14222	139.768	1.11022e-16	1.27091e-14	1.10824e-11	RAE2_MOUSE ame: Full=Rab s geranylgeranyltransferase component A 2 ame: Full=Choroideremia ame: Full=Rab escort 2 Short=REP-2
ZFG-16-14_01_21399_CGATGT_L001_R1_001_(paired)_trimmed_(paired)_contig_25708	139.444	0	0	0	HEM1_OPSTA ame: Full=5-aminolevulinate mitochondrial Short=ALAS-H ame: Full=5-aminolevulinic acid synthase 1 ame: Full=Delta-ALA synthase 1 ame: Full=Delta-aminolevulinate synthase 1 Flags: Precursor
ZFG-16-14_01_21399_CGATGT_L001_R1_001_(paired)_trimmed_(paired)_contig_42633	138.25	6.07331e-11	3.47418e-09	6.06244e-06	RBM25_HUMAN ame: Full=RNA-binding 25 ame: Full=Arg Glu Asp-rich of 120 kDa Short=RED120 ame: Full= S164 ame: Full=RNA-binding motif 25 ame: Full=RNA-binding region-containing 7
ZFG-16-14_01_21399_CGATGT_L001_R1_001_(paired)_trimmed_(paired)_contig_30648	137.512	6.1028e-08	2.27394e-06	0.00609187	ZNT1_MACFA ame: Full=Zinc transporter 1 Short= -1 ame: Full=Solute carrier family 30 member 1
ZFG-16-14_01_21399_CGATGT_L001_R1_001_(paired)_trimmed_(paired)_contig_37760	135.814	1.04649e-07	3.75491e-06	0.0104462	SC23B_MOUSE ame: Full= transport Sec23B ame: Full=SEC23-related B
ZFG-16-14_01_21399_CGATGT_L001_R1_001_(paired)_trimmed_(paired)_contig_30825	135.803	3.75644e-12	2.54909e-10	3.74972e-07	ZC12D_HUMAN ame: Full=Probable ribonuclease ZC3H12D ame: Full=MCP-induced 4 ame: Full=Transformed follicular lymphoma ame: Full=Zinc finger CCCH domain-containing 12D ame: Full=p34
ZFG-16-14_01_21399_CGATGT_L001_R1_001_(paired)_trimmed_(paired)_contig_22962	135.315	6.97165e-12	4.5784e-10	6.95917e-07	RTN4_MOUSE ame: Full=Reticulon-4 ame: Full=Neurite outgrowth inhibitor Short=Nogo
ZFG-16-14_01_21399_CGATGT_L001_R1_001_(paired)_trimmed_(paired)_contig_34079	135.3	6.14626e-08	2.28842e-06	0.00613526	DC1I2_BOVIN ame: Full=Cytoplasmic dynein 1 intermediate chain 2 ame: Full=Cytoplasmic dynein intermediate chain 2 ame: Full=Dynein intermediate chain cytosolic Short=DH IC-2
ZFG-16-14_01_21399_CGATGT_L001_R1_001_(paired)_trimmed_(paired)_contig_19966	135.289	0	0	0	APOH_PANTR ame: Full=Beta-2-glyco 1 ame: Full=Apolipo H Short=Apo-H ame: Full=Beta-2-glyco I Short=B2GPI Short=Beta(2)GPI Flags: Precursor
ZFG-16-14_01_21399_CGATGT_L001_R1_001_(paired)_trimmed_(paired)_contig_16065	135.194	0	0	0	VATO_BOVIN ame: Full=V-type proton ATPase 21 kDa proteolipid subunit Short=V-ATPase 21 kDa proteolipid subunit ame: Full=Vacuolar proton pump 21 kDa proteolipid subunit
ZFG-16-14_01_21399_CGATGT_L001_R1_001_(paired)_trimmed_(paired)_contig_19841	135.171	0	0	0	KPYM_XENLA ame: Full=Pyruvate kinase PKM ame: Full=Cytosolic thyroid hormone-binding Short=CTHBP
ZFG-16-14_01_21399_CGATGT_L001_R1_001_(paired)_trimmed_(paired)_contig_10967	134.752	0	0	0	GMFG_BOVIN ame: Full=Glia maturation factor gamma Short=GMF-gamma
ZFG-16-14_01_21399_CGATGT_L001_R1_001_(paired)_trimmed_(paired)_contig_35349	134.703	1.06104e-07	3.80191e-06	0.0105914	MINT_MOUSE ame: Full=Msx2-interacting ame: Full=SMART HDAC1-associated repressor ame: Full=SPEN homolog
ZFG-16-14_01_21399_CGATGT_L001_R1_001_(paired)_trimmed_(paired)_contig_13671	134.065	0	0	0	ANXA4_MOUSE ame: Full=Annexin A4 ame: Full=Annexin IV ame: Full=Annexin-4
ZFG-16-14_01_21399_CGATGT_L001_R1_001_(paired)_trimmed_(paired)_contig_13348	132.536	0	0	0	RS19_PAGMA ame: Full=40S ribosomal S19
ZFG-16-14_01_21399_CGATGT_L001_R1_001_(paired)_trimmed_(paired)_contig_19967	131.08	0	0	0	RELB_HUMAN ame: Full=Transcription factor ame: Full=I-Rel
ZFG-16-14_01_21399_CGATGT_L001_R1_001_(paired)_trimmed_(paired)_contig_29325	130.966	0	0	0	RGS1_HORSE ame: Full=Regulator of G- signaling 1 Short=RGS1
ZFG-16-14_01_21399_CGATGT_L001_R1_001_(paired)_trimmed_(paired)_contig_13779	130.736	0	0	0	MMP13_RABIT ame: Full=Collagenase 3 ame: Full=Matrix metallo ase-13 Short=MMP-13 Flags: Precursor
ZFG-16-14_01_21399_CGATGT_L001_R1_001_(paired)_trimmed_(paired)_contig_42099	129.642	2.27444e-07	7.81001e-06	0.0227037	UBC9_RAT ame: Full=SUMO-conjugating enzyme UBC9 ame: Full=RING-type E3 SUMO transferase UBC9 ame: Full=SUMO- ligase ame: Full=Ubiquitin carrier 9 ame: Full=Ubiquitin carrier I ame: Full=Ubiquitin-conjugating enzyme E2 I ame: Full=Ubiquitin-conjugating enzyme 2A ame: Full=Ubiquitin- ligase I
ZFG-16-14_01_21399_CGATGT_L001_R1_001_(paired)_trimmed_(paired)_contig_41111	129.515	2.7614e-07	9.31549e-06	0.0275645	RBM20_HUMAN ame: Full=RNA-binding 20 ame: Full=RNA-binding motif 20
ZFG-16-14_01_21399_CGATGT_L001_R1_001_(paired)_trimmed_(paired)_contig_32466	129.441	1.02898e-07	3.69874e-06	0.0102714	TNR6_PIG ame: Full=Tumor necrosis factor receptor superfamily member 6 ame: Full=Apo-1 antigen ame: Full=Apoptosis-mediating surface antigen FAS ame: Full=FASLG receptor ame: CD_antigen=CD95 Flags: Precursor
ZFG-16-14_01_21399_CGATGT_L001_R1_001_(paired)_trimmed_(paired)_contig_33533	129.299	5.85293e-08	2.19064e-06	0.00584245	F16B1_BOVIN ame: Full= FAM160B1
ZFG-16-14_01_21399_CGATGT_L001_R1_001_(paired)_trimmed_(paired)_contig_22624	129.293	0	0	0	DAB2_MOUSE ame: Full=Disabled homolog 2 ame: Full=Adaptor molecule disabled-2 ame: Full=Differentially expressed in ovarian carcinoma 2 Short=DOC-2 ame: Full=Mitogen-responsive phospho
ZFG-16-14_01_21399_CGATGT_L001_R1_001_(paired)_trimmed_(paired)_contig_19413	129.167	0	0	0	PTN6_HUMAN ame: Full=Tyrosine- phosphatase non-receptor type 6 ame: Full=Hematopoietic cell -tyrosine phosphatase ame: Full= -tyrosine phosphatase 1C Short=PTP-1C ame: Full= -tyrosine phosphatase SHP-1 ame: Full=SH-PTP1
ZFG-16-14_01_21399_CGATGT_L001_R1_001_(paired)_trimmed_(paired)_contig_23195	129.085	7.03193e-12	4.61495e-10	7.01934e-07	DOK1_BOVIN ame: Full=Docking 1 ame: Full=Downstream of tyrosine kinase 1
ZFG-16-14_01_21399_CGATGT_L001_R1_001_(paired)_trimmed_(paired)_contig_17822	128.734	2.66454e-15	2.67582e-13	2.65977e-10	HBAD_PASMO ame: Full=Hemoglobin subunit alpha-D ame: Full=Alpha-D-globin ame: Full=Hemoglobin alpha-D chain
ZFG-16-14_01_21399_CGATGT_L001_R1_001_(paired)_trimmed_(paired)_contig_11623	128.703	0	0	0	PDPFB_DANRE ame: Full=Pancreatic progenitor cell differentiation and proliferation factor B ame: Full=Exocrine differentiation and proliferation factor B
ZFG-16-14_01_21399_CGATGT_L001_R1_001_(paired)_trimmed_(paired)_contig_32332	127.368	1.85175e-11	1.1375e-09	1.84844e-06	SEPT7_HUMAN ame: Full=Septin-7 ame: Full=CDC10 homolog
ZFG-16-14_01_21399_CGATGT_L001_R1_001_(paired)_trimmed_(paired)_contig_18539	127.275	0	0	0	S29A3_BOVIN ame: Full=Equilibrative nucleoside transporter 3 ame: Full=Solute carrier family 29 member 3
ZFG-16-14_01_21399_CGATGT_L001_R1_001_(paired)_trimmed_(paired)_contig_26548	126.987	0	0	0	AMRP_HUMAN ame: Full=Alpha-2-macroglobulin receptor-associated Short=Alpha-2-MRAP ame: Full=Low density lipo receptor-related -associated 1 Short=RAP Flags: Precursor
ZFG-16-14_01_21399_CGATGT_L001_R1_001_(paired)_trimmed_(paired)_contig_14321	126.735	0	0	0	DNJB1_BOVIN ame: Full= homolog subfamily B member 1
ZFG-16-14_01_21399_CGATGT_L001_R1_001_(paired)_trimmed_(paired)_contig_22107	126.695	5.66214e-15	5.47675e-13	5.652e-10	CCL11_RAT ame: Full=Eotaxin ame: Full=C-C motif chemokine 11 ame: Full=Eosinophil chemotactic ame: Full=Small-inducible cytokine A11 Flags: Precursor
ZFG-16-14_01_21399_CGATGT_L001_R1_001_(paired)_trimmed_(paired)_contig_16839	126.64	1.78561e-07	6.22135e-06	0.0178242	GLIP1_HUMAN ame: Full=Glioma pathogenesis-related 1 Short= 1 ame: Full= RTVP-1 Flags: Precursor
ZFG-16-14_01_21399_CGATGT_L001_R1_001_(paired)_trimmed_(paired)_contig_32176	126.6	0	0	0	CATL1_BOVIN ame: Full=Cathepsin L1 ame: Full=Cathepsin L Contains: ame: Full=Cathepsin L1 heavy chain Contains: ame: Full=Cathepsin L1 light chain Flags: Precursor
ZFG-16-14_01_21399_CGATGT_L001_R1_001_(paired)_trimmed_(paired)_contig_27074	126.476	1.76638e-11	1.09177e-09	1.76321e-06	PRDM1_MOUSE ame: Full=PR domain zinc finger 1 ame: Full=B lymphocyte-induced maturation 1 Short=Blimp-1 ame: Full=Beta-interferon gene positive regulatory domain I-binding factor ame: Full=PR domain-containing 1
ZFG-16-14_01_21399_CGATGT_L001_R1_001_(paired)_trimmed_(paired)_contig_25008	126.277	0	0	0	EIF3M_DANRE ame: Full=Eukaryotic translation initiation factor 3 subunit M Short=eIF3m
ZFG-16-14_01_21399_CGATGT_L001_R1_001_(paired)_trimmed_(paired)_contig_24175	126.227	0	0	0	HNRPD_RAT ame: Full=Heterogeneous nuclear ribonucleo D0 Short=hnRNP D0 ame: Full=AU-rich element RNA-binding 1
ZFG-16-14_01_21399_CGATGT_L001_R1_001_(paired)_trimmed_(paired)_contig_26181	126.206	0	0	0	SPTN1_CHICK ame: Full=Spectrin alpha non-erythrocytic 1 ame: Full=Alpha-II spectrin ame: Full=Fodrin alpha chain
ZFG-16-14_01_21399_CGATGT_L001_R1_001_(paired)_trimmed_(paired)_contig_36667	125.045	0	0	0	ROA1_MOUSE ame: Full=Heterogeneous nuclear ribonucleo A1 Short=hnRNP A1 ame: Full=HDP-1 ame: Full=Helix-destabilizing ame: Full=Single-strand-binding ame: Full=Topoisomerase-inhibitor suppressed ame: Full=hnRNP core A1 Contains: ame: Full=Heterogeneous nuclear ribonucleo N-terminally processed
ZFG-16-14_01_21399_CGATGT_L001_R1_001_(paired)_trimmed_(paired)_contig_24325	125.015	0	0	0	TNIP2_MOUSE ame: Full=TNFAIP3-interacting 2 ame: Full=A20-binding inhibitor of NF-kappa-B activation 2 Short=ABIN-2
ZFG-16-14_01_21399_CGATGT_L001_R1_001_(paired)_trimmed_(paired)_contig_25049	124.944	9.01235e-12	5.80776e-10	8.99621e-07	RGL2_HUMAN ame: Full=Ral guanine nucleotide dissociation stimulator-like 2 Short= -like 2 ame: Full= -like factor ame: Full=Ras-associated RAB2L
ZFG-16-14_01_21399_CGATGT_L001_R1_001_(paired)_trimmed_(paired)_contig_28117	124.478	1.25882e-11	7.91286e-10	1.25656e-06	H2AV_CHICK ame: Full=Histone ame: Full= Z
ZFG-16-14_01_21399_CGATGT_L001_R1_001_(paired)_trimmed_(paired)_contig_35937	124.375	1.155e-07	4.12054e-06	0.0115293	ARGN2_XENLA ame: Full= non-hepatic 2
ZFG-16-14_01_21399_CGATGT_L001_R1_001_(paired)_trimmed_(paired)_contig_15568	124.306	0	0	0	ATF4_DANRE ame: Full=Cyclic AMP-dependent transcription factor ATF-4 Short=cAMP-dependent transcription factor ATF-4 ame: Full=Activating transcription factor 4
ZFG-16-14_01_21399_CGATGT_L001_R1_001_(paired)_trimmed_(paired)_contig_37961	124.202	4.47757e-11	2.6092e-09	4.46956e-06	I5P2_HUMAN ame: Full=Type II inositol 1,4,5-trisphosphate 5-phosphatase ame: Full=75 kDa inositol polyphosphate-5-phosphatase ame: Full=Phosphoinositide 5-phosphatase Short=5PTase Flags: Precursor
ZFG-16-14_01_21399_CGATGT_L001_R1_001_(paired)_trimmed_(paired)_contig_27224	124.117	1.60551e-07	5.62362e-06	0.0160263	CC50C_BOVIN ame: Full=Cell cycle control 50C ame: Full=Transmembrane 30C
ZFG-16-14_01_21399_CGATGT_L001_R1_001_(paired)_trimmed_(paired)_contig_25928	124.002	3.45253e-09	1.53786e-07	0.000344635	CBPB1_HUMAN ame: Full=Carboxypeptidase B ame: Full=Pancreas-specific Short=PASP Flags: Precursor
ZFG-16-14_01_21399_CGATGT_L001_R1_001_(paired)_trimmed_(paired)_contig_19987	123.617	0	0	0	PPIA_DROME ame: Full=Peptidyl-prolyl cis-trans isomerase Short=PPIase ame: Full=Cyclophilin ame: Full=Cyclosporin A-binding ame: Full=Rotamase
ZFG-16-14_01_21399_CGATGT_L001_R1_001_(paired)_trimmed_(paired)_contig_27664	123.419	7.60059e-12	4.9653e-10	7.58698e-07	ERRFI_HUMAN ame: Full=ERBB receptor feedback inhibitor 1 ame: Full=Mitogen-inducible gene 6 Short=MIG-6
ZFG-16-14_01_21399_CGATGT_L001_R1_001_(paired)_trimmed_(paired)_contig_35119	123.321	1.01763e-07	3.6619e-06	0.0101581	CHD4_MOUSE ame: Full=Chromodomain-helicase-DNA-binding 4 Short=CHD-4
ZFG-16-14_01_21399_CGATGT_L001_R1_001_(paired)_trimmed_(paired)_contig_35546	123.295	0	0	0	PRDX4_MOUSE ame: Full=Peroxiredoxin-4 ame: Full=Antioxidant enzyme AOE372 ame: Full=Peroxiredoxin IV Short=Prx-IV ame: Full=Thioredoxin peroxidase AO372 ame: Full=Thioredoxin-dependent peroxide reductase A0372 Flags: Precursor
ZFG-16-14_01_21399_CGATGT_L001_R1_001_(paired)_trimmed_(paired)_contig_20359	123.136	0	0	0	SEM7A_MOUSE ame: Full=Semaphorin-7A ame: Full=Semaphorin-K1 Short=Sema K1 ame: Full=Semaphorin-L Short=Sema L ame: CD_antigen=CD108 Flags: Precursor
ZFG-16-14_01_21399_CGATGT_L001_R1_001_(paired)_trimmed_(paired)_contig_29507	122.541	0	0	0	MTDC_CHICK ame: Full=Bifunctional methylenetetrahydrofolate dehydrogenase mitochondrial Includes: ame: Full=NAD-dependent methylenetetrahydrofolate dehydrogenase Includes: ame: Full=Methenyltetrahydrofolate cyclohydrolase Flags: Precursor
ZFG-16-14_01_21399_CGATGT_L001_R1_001_(paired)_trimmed_(paired)_contig_38055	122.52	3.95853e-07	1.29598e-05	0.0395145	BGAL_BOVIN ame: Full=Beta-galactosidase ame: Full=Acid beta-galactosidase Short=Lactase Flags: Precursor
ZFG-16-14_01_21399_CGATGT_L001_R1_001_(paired)_trimmed_(paired)_contig_20842	122.504	0	0	0	LDB1_CHICK ame: Full=LIM domain-binding 1 Short=LDB-1 ame: Full=Carboxyl-terminal LIM domain-binding 2 Short=CLIM-2 ame: Full=LIM domain-binding factor CLIM2 Short=cLdb1 ame: Full=Neural Src-interacting ame: Full=Nuclear LIM interactor
ZFG-16-14_01_21399_CGATGT_L001_R1_001_(paired)_trimmed_(paired)_contig_20642	122.22	2.02204e-07	6.98656e-06	0.0201842	I22R2_RAT ame: Full=Interleukin-22 receptor subunit alpha-2 Short=IL-22 receptor subunit alpha-2 Short=IL-22R-alpha-2 Short=IL-22RA2 ame: Full=Cytokine receptor family type soluble 1 Short=CRF2-S1 ame: Full=Interleukin-22-binding Short=IL-22BP Short=IL22BP Flags: Precursor
ZFG-16-14_01_21399_CGATGT_L001_R1_001_(paired)_trimmed_(paired)_contig_22047	121.934	0	0	0	PCAT2_DANRE ame: Full=Lysophosphatidylcholine acyltransferase 2 Short=LPC acyltransferase 2 Short=LPCAT-2 Short= acyltransferase 2 ame: Full=1-acylglycerol-3-phosphate O-acyltransferase 11 Short=1-AGP acyltransferase 11 Short=1-AGPAT 11 ame: Full=1-acylglycerophosphocholine O-acyltransferase ame: Full=1-alkylglycerophosphocholine O-acetyltransferase ame: Full=Acyltransferase-like 1
ZFG-16-14_01_21399_CGATGT_L001_R1_001_(paired)_trimmed_(paired)_contig_36212	121.723	1.34707e-11	8.44633e-10	1.34466e-06	FRYL_HUMAN ame: Full= furry homolog-like ame: Full=ALL1-fused gene from chromosome 4p12
ZFG-16-14_01_21399_CGATGT_L001_R1_001_(paired)_trimmed_(paired)_contig_28908	121.427	2.52471e-11	1.52924e-09	2.52019e-06	CLC4E_HUMAN ame: Full=C-type lectin domain family 4 member E ame: Full=C-type lectin superfamily member 9 ame: Full=Macrophage-inducible C-type lectin
ZFG-16-14_01_21399_CGATGT_L001_R1_001_(paired)_trimmed_(paired)_contig_21060	120.603	0	0	0	RS24_TAKRU ame: Full=40S ribosomal S24
ZFG-16-14_01_21399_CGATGT_L001_R1_001_(paired)_trimmed_(paired)_contig_26189	120.373	6.48148e-13	4.87925e-11	6.46988e-08	PGAM1_CHICK ame: Full=Phosphoglycerate mutase 1 ame: Full=BPG-dependent PGAM 1
ZFG-16-14_01_21399_CGATGT_L001_R1_001_(paired)_trimmed_(paired)_contig_26859	119.926	1.13972e-10	6.2925e-09	1.13768e-05	CD97_HUMAN ame: Full=CD97 antigen ame: Full=Leukocyte antigen CD97 ame: CD_antigen=CD97 Contains: ame: Full=CD97 antigen subunit alpha Contains: ame: Full=CD97 antigen subunit beta Flags: Precursor
ZFG-16-14_01_21399_CGATGT_L001_R1_001_(paired)_trimmed_(paired)_contig_28131	119.42	0	0	0	CATA_DANRE ame: Full=Catalase
ZFG-16-14_01_21399_CGATGT_L001_R1_001_(paired)_trimmed_(paired)_contig_35337	119.057	3.35368e-07	1.11219e-05	0.0334768	PP1B_PIG ame: Full=Serine threonine- phosphatase PP1-beta catalytic subunit Short=PP-1B
ZFG-16-14_01_21399_CGATGT_L001_R1_001_(paired)_trimmed_(paired)_contig_7581	119.012	4.01822e-11	2.35943e-09	4.01103e-06	CBR1_PONAB ame: Full=Carbonyl reductase [NADPH] 1 ame: Full=15-hydroxyprostaglandin dehydrogenase
ZFG-16-14_01_21399_CGATGT_L001_R1_001_(paired)_trimmed_(paired)_contig_38987	118.969	3.25754e-07	1.08282e-05	0.0325171	CCDC6_HUMAN ame: Full=Coiled-coil domain-containing 6 ame: Full=Papillary thyroid carcinoma-encoded ame: Full= H4
ZFG-16-14_01_21399_CGATGT_L001_R1_001_(paired)_trimmed_(paired)_contig_35945	118.788	1.60597e-11	9.9695e-10	1.6031e-06	YIPF3_DANRE ame: Full= YIPF3 ame: Full=YIP1 family member 3
ZFG-16-14_01_21399_CGATGT_L001_R1_001_(paired)_trimmed_(paired)_contig_36208	118.651	6.66134e-16	7.21195e-14	6.64941e-11	NFI1L_DANRE ame: Full=NEDD4 family-interacting 1-like
ZFG-16-14_01_21399_CGATGT_L001_R1_001_(paired)_trimmed_(paired)_contig_22933	118.629	0	0	0	NU2M_CARAU ame: Full=NADH-ubiquinone oxidoreductase chain 2 ame: Full=NADH dehydrogenase subunit 2
ZFG-16-14_01_21399_CGATGT_L001_R1_001_(paired)_trimmed_(paired)_contig_17037	118.198	0	0	0	S10A1_RAT ame: Full= S100-A1 ame: Full=S-100 alpha chain ame: Full=S-100 subunit alpha ame: Full=S100 calcium-binding A1
ZFG-16-14_01_21399_CGATGT_L001_R1_001_(paired)_trimmed_(paired)_contig_15025	117.874	0	0	0	PRDX6_CHICK ame: Full=Peroxiredoxin-6
ZFG-16-14_01_21399_CGATGT_L001_R1_001_(paired)_trimmed_(paired)_contig_26150	117.697	0	0	0	MCP_PIG ame: Full=Membrane cofactor ame: CD_antigen=CD46 Flags: Precursor
ZFG-16-14_01_21399_CGATGT_L001_R1_001_(paired)_trimmed_(paired)_contig_36661	117.625	7.72261e-11	4.34788e-09	7.70879e-06	ILEU_HORSE ame: Full=Leukocyte elastase inhibitor Short=LEI ame: Full=Serpin B1
ZFG-16-14_01_21399_CGATGT_L001_R1_001_(paired)_trimmed_(paired)_contig_28773	117.595	0	0	0	SCRN3_DANRE ame: Full=Secernin-3
ZFG-16-14_01_21399_CGATGT_L001_R1_001_(paired)_trimmed_(paired)_contig_26577	117.496	0	0	0	HEM0_OPSTA ame: Full=5-aminolevulinate erythroid- mitochondrial Short=ALAS-E ame: Full=5-aminolevulinic acid synthase 2 ame: Full=Delta-ALA synthase 2 ame: Full=Delta-aminolevulinate synthase 2 Flags: Precursor
ZFG-16-14_01_21399_CGATGT_L001_R1_001_(paired)_trimmed_(paired)_contig_20533	117.481	2.37588e-13	1.89578e-11	2.37162e-08	CYFP1_DANRE ame: Full=Cytoplasmic FMR1-interacting 1 homolog
ZFG-16-14_01_21399_CGATGT_L001_R1_001_(paired)_trimmed_(paired)_contig_15423	117.351	0	0	0	ENOA_THUAL ame: Full=Alpha-enolase ame: Full=2-phospho-D-glycerate hydro-lyase ame: Full=Enolase 1 ame: Allergen=Thu a
ZFG-16-14_01_21399_CGATGT_L001_R1_001_(paired)_trimmed_(paired)_contig_29379	117.255	3.23607e-11	1.92852e-09	3.23027e-06	PRPS2_XENTR ame: Full=Ribose-phosphate pyrophosphokinase 2 ame: Full=Phosphoribosyl pyrophosphate synthase II Short=PRS-II
ZFG-16-14_01_21399_CGATGT_L001_R1_001_(paired)_trimmed_(paired)_contig_21829	117.044	0	0	0	SLAP1_MOUSE ame: Full=Src-like-adapter ame: Full=Src-like-adapter 1 Short=SLAP-1 Short=mSLAP
ZFG-16-14_01_21399_CGATGT_L001_R1_001_(paired)_trimmed_(paired)_contig_32718	116.232	3.72597e-07	1.2283e-05	0.037193	GPR4_BOVIN ame: Full=G- coupled receptor 4
ZFG-16-14_01_21399_CGATGT_L001_R1_001_(paired)_trimmed_(paired)_contig_15706	116.117	0	0	0	MMP2_HUMAN ame: Full=72 kDa type IV collagenase ame: Full=72 kDa gelatinase ame: Full=Gelatinase A ame: Full=Matrix metallo ase-2 Short=MMP-2 ame: Full=TBE-1 Contains: ame: Full=PEX Flags: Precursor
ZFG-16-14_01_21399_CGATGT_L001_R1_001_(paired)_trimmed_(paired)_contig_33724	116.111	1.96168e-07	6.79031e-06	0.0195816	ERO1A_RAT ame: Full=ERO1 alpha Short=ERO1-L Short=ERO1-L-alpha ame: Full=Endoplasmic reticulum oxidoreductase alpha ame: Full=Endoplasmic reticulum oxidoreductin-1 ame: Full=Global ischemia-induced 11 ame: Full=Oxidoreductin-1-L-alpha Flags: Precursor
ZFG-16-14_01_21399_CGATGT_L001_R1_001_(paired)_trimmed_(paired)_contig_24761	115.908	0	0	0	COX41_THUOB ame: Full=Cytochrome c oxidase subunit 4 isoform mitochondrial ame: Full=Cytochrome c oxidase subunit IV isoform 1 Short=COX IV-1 Flags: Precursor
ZFG-16-14_01_21399_CGATGT_L001_R1_001_(paired)_trimmed_(paired)_contig_11556	115.822	0	0	0	GILT_BOVIN ame: Full=Gamma-interferon-inducible lysosomal thiol reductase ame: Full=IFI30 Flags: Precursor
ZFG-16-14_01_21399_CGATGT_L001_R1_001_(paired)_trimmed_(paired)_contig_18380	115.641	3.09491e-11	1.84771e-09	3.08937e-06	CFAD_PIG ame: Full=Complement factor D ame: Full=Adipsin ame: Full=C3 convertase activator ame: Full=Properdin factor D Flags: Precursor
ZFG-16-14_01_21399_CGATGT_L001_R1_001_(paired)_trimmed_(paired)_contig_16622	115.531	0	0	0	S43A3_HUMAN ame: Full=Solute carrier family 43 member 3 ame: Full= FOAP-13
ZFG-16-14_01_21399_CGATGT_L001_R1_001_(paired)_trimmed_(paired)_contig_21122	115.242	2.59654e-07	8.81596e-06	0.0259189	PAQRB_HUMAN ame: Full=Monocyte to macrophage differentiation factor ame: Full=Progestin and adipoQ receptor family member 11 ame: Full=Progestin and adipoQ receptor family member XI
ZFG-16-14_01_21399_CGATGT_L001_R1_001_(paired)_trimmed_(paired)_contig_27630	115.204	0	0	0	PLS1_RAT ame: Full=Phospholipid scramblase 1 Short=PL scramblase 1 ame: Full=Ca(2+)-dependent phospholipid scramblase 1
ZFG-16-14_01_21399_CGATGT_L001_R1_001_(paired)_trimmed_(paired)_contig_9470	115.104	3.33067e-16	3.72308e-14	3.32471e-11	TITIN_HUMAN ame: Full=Titin ame: Full=Connectin ame: Full=Rhabdomyosarcoma antigen MU-RMS-
ZFG-16-14_01_21399_CGATGT_L001_R1_001_(paired)_trimmed_(paired)_contig_31117	115.035	1.02363e-13	8.62273e-12	1.02179e-08	NR1D2_HUMAN ame: Full=Nuclear receptor subfamily 1 group D member 2 ame: Full=Orphan nuclear hormone receptor BD73 ame: Full=Rev-erb alpha-related receptor Short=RVR ame: Full=Rev-erb-beta ame: Full=V-erbA-related 1-related Short=EAR-1R
ZFG-16-14_01_21399_CGATGT_L001_R1_001_(paired)_trimmed_(paired)_contig_35469	114.559	0	0	0	GRAN_MOUSE ame: Full=Grancalcin
ZFG-16-14_01_21399_CGATGT_L001_R1_001_(paired)_trimmed_(paired)_contig_39677	114.347	4.55191e-15	4.45904e-13	4.54377e-10	LXN_HUMAN ame: Full=Latexin ame: Full=Endogenous carboxypeptidase inhibitor Short=ECI ame: Full= MUM ame: Full=Tissue carboxypeptidase inhibitor Short=TCI
ZFG-16-14_01_21399_CGATGT_L001_R1_001_(paired)_trimmed_(paired)_contig_32714	114.201	1.61082e-07	5.63792e-06	0.0160793	COPT1_PONAB ame: Full=High affinity copper uptake 1 ame: Full=Copper transporter 1 ame: Full=Solute carrier family 31 member 1
ZFG-16-14_01_21399_CGATGT_L001_R1_001_(paired)_trimmed_(paired)_contig_28580	114.075	7.99445e-11	4.49585e-09	7.98014e-06	STXB3_HUMAN ame: Full=Syntaxin-binding 3 ame: Full=Platelet Sec1 Short=PSP ame: Full= unc-18 homolog 3 Short=Unc18-3 ame: Full= unc-18 homolog C Short=Unc-18C
ZFG-16-14_01_21399_CGATGT_L001_R1_001_(paired)_trimmed_(paired)_contig_23394	113.839	4.7781e-11	2.76816e-09	4.76955e-06	TS31B_XENLA ame: Full=Tetraspanin-31-B Short=Tspan-31-B ame: Full=Sarcoma-amplified sequence homolog B
ZFG-16-14_01_21399_CGATGT_L001_R1_001_(paired)_trimmed_(paired)_contig_18288	113.822	0	0	0	G6PI_HUMAN ame: Full=Glucose-6-phosphate isomerase Short=GPI ame: Full=Autocrine motility factor Short=AMF ame: Full=Neuroleukin Short=NLK ame: Full=Phosphoglucose isomerase Short=PGI ame: Full=Phosphohexose isomerase Short=PHI ame: Full=Sperm antigen 36 Short=SA-36
ZFG-16-14_01_21399_CGATGT_L001_R1_001_(paired)_trimmed_(paired)_contig_32258	113.769	8.95198e-11	5.00614e-09	8.93596e-06	P2RY4_RAT ame: Full=P2Y purinoceptor 4 Short=P2Y4
ZFG-16-14_01_21399_CGATGT_L001_R1_001_(paired)_trimmed_(paired)_contig_36369	113.727	3.29625e-07	1.09496e-05	0.0329034	TNFL6_MOUSE ame: Full=Tumor necrosis factor ligand superfamily member 6 ame: Full=CD95 ligand Short=CD95-L ame: Full=Fas antigen ligand Short=Fas ligand Short= ame: CD_antigen=CD178 Contains: ame: Full=Tumor necrosis factor ligand superfamily member membrane form Contains: ame: Full=Tumor necrosis factor ligand superfamily member soluble form ame: Full=Receptor-binding ectodomain ame: Full=Solubl…
ZFG-16-14_01_21399_CGATGT_L001_R1_001_(paired)_trimmed_(paired)_contig_21869	113.684	1.11022e-16	1.27091e-14	1.10824e-11	B2L14_RAT ame: Full=Apoptosis facilitator Bcl-2 14 Short=Bcl2-L-14
ZFG-16-14_01_21399_CGATGT_L001_R1_001_(paired)_trimmed_(paired)_contig_33792	113.607	3.04527e-07	1.02007e-05	0.0303982	NMI_HUMAN ame: Full=N-myc-interactor Short=Nmi ame: Full=N-myc and STAT interactor
ZFG-16-14_01_21399_CGATGT_L001_R1_001_(paired)_trimmed_(paired)_contig_32915	113.539	3.37646e-07	1.11863e-05	0.0337042	MP2K4_MOUSE ame: Full=Dual specificity mitogen-activated kinase kinase 4 Short=MAP kinase kinase 4 Short=MAPKK 4 ame: Full=C-JUN N-terminal kinase kinase 1 Short=JNK kinase 1 Short=JNKK 1 ame: Full=JNK-activating kinase 1 ame: Full=MAPK ERK kinase 4 Short=MEK 4 ame: Full=SAPK ERK kinase 1 Short=SEK1
ZFG-16-14_01_21399_CGATGT_L001_R1_001_(paired)_trimmed_(paired)_contig_40740	113.468	2.73601e-07	9.23645e-06	0.0273111	TMCO1_DANRE ame: Full=Calcium load-activated calcium channel Short=CLAC channel ame: Full=Transmembrane and coiled-coil domain-containing 1
ZFG-16-14_01_21399_CGATGT_L001_R1_001_(paired)_trimmed_(paired)_contig_4071	113.041	2.91862e-07	9.79951e-06	0.0291339	SCRIB_DANRE ame: Full= scribble homolog ame: Full=Scribble1
ZFG-16-14_01_21399_CGATGT_L001_R1_001_(paired)_trimmed_(paired)_contig_42068	113.04	2.62064e-07	8.88268e-06	0.0261595	CDN1C_HUMAN ame: Full=Cyclin-dependent kinase inhibitor 1C ame: Full=Cyclin-dependent kinase inhibitor p57 ame: Full=p57Kip2
ZFG-16-14_01_21399_CGATGT_L001_R1_001_(paired)_trimmed_(paired)_contig_28550	112.959	0	0	0	ANXA1_CAVCU ame: Full=Annexin A1 ame: Full=Annexin I ame: Full=Annexin-1 ame: Full=Calpactin II ame: Full=Calpactin-2 ame: Full=Chromobindin-9 ame: Full=Lipocortin I ame: Full=Lipocortin-like 33 kDa ame: Full=Phospholipase A2 inhibitory ame: Full=p35
ZFG-16-14_01_21399_CGATGT_L001_R1_001_(paired)_trimmed_(paired)_contig_12649	112.89	1.26632e-12	9.15318e-11	1.26405e-07	MFNG_DANRE ame: Full=Beta-1,3-N-acetylglucosaminyltransferase manic fringe ame: Full=O-fucosylpeptide 3-beta-N-acetylglucosaminyltransferase
ZFG-16-14_01_21399_CGATGT_L001_R1_001_(paired)_trimmed_(paired)_contig_32252	112.307	3.0342e-11	1.81363e-09	3.02876e-06	ATLA3_HUMAN ame: Full=Atlastin-3
ZFG-16-14_01_21399_CGATGT_L001_R1_001_(paired)_trimmed_(paired)_contig_31708	111.847	9.32954e-10	4.54063e-08	9.31284e-05	CSRP1_RAT ame: Full=Cysteine and glycine-rich 1 ame: Full=Cysteine-rich 1 Short=CRP Short=CRP1
ZFG-16-14_01_21399_CGATGT_L001_R1_001_(paired)_trimmed_(paired)_contig_23439	111.714	4.98976e-11	2.87909e-09	4.98083e-06	QCR8_MOUSE ame: Full=Cytochrome b-c1 complex subunit 8 ame: Full=Complex III subunit 8 ame: Full=Complex III subunit VIII ame: Full=Ubiquinol-cytochrome c reductase complex kDa ame: Full=Ubiquinol-cytochrome c reductase complex ubiquinone-binding QP-C
ZFG-16-14_01_21399_CGATGT_L001_R1_001_(paired)_trimmed_(paired)_contig_6883	111.643	0	0	0	H331_CAEEL ame: Full=Histone type 1
ZFG-16-14_01_21399_CGATGT_L001_R1_001_(paired)_trimmed_(paired)_contig_16902	111.306	0	0	0	FRIH_SALSA ame: Full= heavy subunit Short=Ferritin H
ZFG-16-14_01_21399_CGATGT_L001_R1_001_(paired)_trimmed_(paired)_contig_27562	111.07	0	0	0	AIF1L_HUMAN ame: Full=Allograft inflammatory factor 1-like ame: Full=Ionized calcium-binding adapter molecule 2
ZFG-16-14_01_21399_CGATGT_L001_R1_001_(paired)_trimmed_(paired)_contig_35661	110.929	2.84369e-07	9.5737e-06	0.028386	TN13B_HUMAN ame: Full=Tumor necrosis factor ligand superfamily member 13B ame: Full=B lymphocyte stimulator Short=B ame: Full=B-cell-activating factor ame: Full=BAFF ame: Full=Dendritic cell-derived TNF-like molecule ame: Full=TNF- and APOL-related leukocyte expressed ligand 1 Short=TALL-1 ame: CD_antigen=CD257 Contains: ame: Full=Tumor necrosis factor ligand superfamily member membrane form Cont…
ZFG-16-14_01_21399_CGATGT_L001_R1_001_(paired)_trimmed_(paired)_contig_30035	110.746	0	0	0	GBG10_HUMAN ame: Full=Guanine nucleotide-binding G(I) G(S) G(O) subunit gamma-10 Flags: Precursor
ZFG-16-14_01_21399_CGATGT_L001_R1_001_(paired)_trimmed_(paired)_contig_35008	110.74	0	0	0	SYDC_BOVIN ame: Full=Aspartate--tRNA cytoplasmic ame: Full=Aspartyl-tRNA synthetase Short=
ZFG-16-14_01_21399_CGATGT_L001_R1_001_(paired)_trimmed_(paired)_contig_17334	110.66	0	0	0	GUAD_HUMAN ame: Full=Guanine deaminase Short=Guanase Short=Guanine aminase ame: Full=Guanine aminohydrolase Short=GAH ame: Full=p51-nedasin
ZFG-16-14_01_21399_CGATGT_L001_R1_001_(paired)_trimmed_(paired)_contig_24944	109.98	5.41904e-11	3.11778e-09	5.40934e-06	ERR2_RAT ame: Full=Steroid hormone receptor ERR2 ame: Full=Estrogen receptor-like 2 ame: Full=Estrogen-related receptor beta Short=ERR-beta ame: Full=Nuclear receptor subfamily 3 group B member 2
ZFG-16-14_01_21399_CGATGT_L001_R1_001_(paired)_trimmed_(paired)_contig_16098	109.787	0	0	0	RL3_MOUSE ame: Full=60S ribosomal L3 ame: Full=J1
ZFG-16-14_01_21399_CGATGT_L001_R1_001_(paired)_trimmed_(paired)_contig_39542	109.766	1.15448e-10	6.36339e-09	1.15241e-05	TPA_HUMAN ame: Full=Tissue-type plasminogen activator Short=t-PA Short=t-plasminogen activator Short=tPA ame: INN=Alteplase ame: INN=Reteplase Contains: ame: Full=Tissue-type plasminogen activator chain A Contains: ame: Full=Tissue-type plasminogen activator chain B Flags: Precursor
ZFG-16-14_01_21399_CGATGT_L001_R1_001_(paired)_trimmed_(paired)_contig_22508	109.704	0	0	0	IKBA_HUMAN ame: Full=NF-kappa-B inhibitor alpha ame: Full=I-kappa-B-alpha Short= -alpha Short= alpha ame: Full=Major histocompatibility complex enhancer-binding MAD3
ZFG-16-14_01_21399_CGATGT_L001_R1_001_(paired)_trimmed_(paired)_contig_20061	109.677	3.24934e-07	1.08081e-05	0.0324353	PDC10_XENTR ame: Full=Programmed cell death 10
ZFG-16-14_01_21399_CGATGT_L001_R1_001_(paired)_trimmed_(paired)_contig_9622	109.674	0	0	0	NU1M_SALSA ame: Full=NADH-ubiquinone oxidoreductase chain 1 ame: Full=NADH dehydrogenase subunit 1
ZFG-16-14_01_21399_CGATGT_L001_R1_001_(paired)_trimmed_(paired)_contig_22297	109.625	1.11022e-15	1.16167e-13	1.10824e-10	IGLC6_HUMAN ame: Full=Immunoglobulin lambda constant 6 ame: Full=Ig lambda-6 chain C region
ZFG-16-14_01_21399_CGATGT_L001_R1_001_(paired)_trimmed_(paired)_contig_13794	109.375	1.78562e-10	9.5521e-09	1.78242e-05	CX6B1_MOUSE ame: Full=Cytochrome c oxidase subunit 6B1 ame: Full=Cytochrome c oxidase subunit VIb isoform 1 Short=COX VIb-1
ZFG-16-14_01_21399_CGATGT_L001_R1_001_(paired)_trimmed_(paired)_contig_13859	109.357	3.32734e-13	2.59686e-11	3.32138e-08	LAMP1_HUMAN ame: Full=Lysosome-associated membrane glyco 1 Short=LAMP-1 Short=Lysosome-associated membrane 1 ame: Full=CD107 antigen-like family member A ame: CD_antigen=CD107a Flags: Precursor
ZFG-16-14_01_21399_CGATGT_L001_R1_001_(paired)_trimmed_(paired)_contig_33363	109.182	8.99281e-15	8.5168e-13	8.97671e-10	DNJB6_MACFA ame: Full= homolog subfamily B member 6
ZFG-16-14_01_21399_CGATGT_L001_R1_001_(paired)_trimmed_(paired)_contig_21021	109.034	0	0	0	CYT_ONCMY ame: Full=Cystatin Flags: Precursor
ZFG-16-14_01_21399_CGATGT_L001_R1_001_(paired)_trimmed_(paired)_contig_11363	108.728	0	0	0	DPB1_HUMAN ame: Full=HLA class II histocompatibility DP beta 1 chain ame: Full=HLA class II histocompatibility DP(W4) beta chain ame: Full=MHC class II antigen DPB1 Flags: Precursor
ZFG-16-14_01_21399_CGATGT_L001_R1_001_(paired)_trimmed_(paired)_contig_25055	108.546	3.73667e-07	1.23142e-05	0.0372998	PODXL_HUMAN ame: Full=Podocalyxin ame: Full=GCTM-2 antigen ame: Full=Gp200 ame: Full=Podocalyxin 1 Short=PC Short=PCLP-1 Flags: Precursor
ZFG-16-14_01_21399_CGATGT_L001_R1_001_(paired)_trimmed_(paired)_contig_26645	108.36	5.55112e-16	6.0692e-14	5.54118e-11	LFG1_HUMAN ame: Full= lifeguard 1 ame: Full=Glutamate
ZFG-16-14_01_21399_CGATGT_L001_R1_001_(paired)_trimmed_(paired)_contig_10462	108.024	0	0	0	S10A1_BOVIN ame: Full= S100-A1 ame: Full=S-100 alpha chain ame: Full=S-100 subunit alpha ame: Full=S100 calcium-binding A1
ZFG-16-14_01_21399_CGATGT_L001_R1_001_(paired)_trimmed_(paired)_contig_27312	107.511	3.99519e-10	2.04725e-08	3.98804e-05	68MP_BOVIN ame: Full= kDa mitochondrial proteolipid
ZFG-16-14_01_21399_CGATGT_L001_R1_001_(paired)_trimmed_(paired)_contig_7989	107.291	0	0	0	GBLP_ORENI ame: Full=Guanine nucleotide-binding subunit beta-2-like 1 ame: Full=Receptor of activated kinase C Short=RACK
ZFG-16-14_01_21399_CGATGT_L001_R1_001_(paired)_trimmed_(paired)_contig_37493	107.229	4.39063e-10	2.23383e-08	4.38277e-05	RBX1_HUMAN ame: Full=E3 ubiquitin- ligase RBX1 ame: Full= ZYP ame: Full=RING finger 75 ame: Full=RING-box 1 Short=Rbx1 ame: Full=Regulator of cullins 1 Contains: ame: Full=E3 ubiquitin- ligase N-terminally processed
ZFG-16-14_01_21399_CGATGT_L001_R1_001_(paired)_trimmed_(paired)_contig_28444	107.056	0	0	0	P2RY8_CHICK ame: Full=P2Y purinoceptor 8 Short=P2Y8
ZFG-16-14_01_21399_CGATGT_L001_R1_001_(paired)_trimmed_(paired)_contig_35779	107.04	2.78897e-07	9.40217e-06	0.0278398	LEG8_HUMAN ame: Full=Galectin-8 Short=Gal-8 ame: Full=Po66 carbohydrate-binding Short=Po66-CBP ame: Full=Prostate carcinoma tumor antigen 1 Short=PCTA-1
ZFG-16-14_01_21399_CGATGT_L001_R1_001_(paired)_trimmed_(paired)_contig_28101	106.908	1.37446e-13	1.13953e-11	1.372e-08	ELF1_BOVIN ame: Full=ETS-related transcription factor Elf-1 ame: Full=E74-like factor 1
ZFG-16-14_01_21399_CGATGT_L001_R1_001_(paired)_trimmed_(paired)_contig_15698	106.709	0	0	0	K1C18_DANRE ame: Full= type I cytoskeletal 18 ame: Full=Cytokeratin-18 Short=CK-18 ame: Full=Dorsal aorta proneprin kinesin-1 ame: Full= 18 ame: Full=Keratin-18 Short=K18
ZFG-16-14_01_21399_CGATGT_L001_R1_001_(paired)_trimmed_(paired)_contig_23829	106.471	1.44329e-15	1.48833e-13	1.44071e-10	IL1R1_HUMAN ame: Full=Interleukin-1 receptor type 1 Short=IL-1R-1 Short=IL-1RT-1 Short=IL-1RT1 ame: Full=CD121 antigen-like family member A ame: Full=Interleukin-1 receptor alpha Short=IL-1R-alpha ame: Full=Interleukin-1 receptor type I ame: Full=p80 ame: CD_antigen=CD121a Contains: ame: Full=Interleukin-1 receptor type membrane form Short=mIL-1R1 Short=mIL-1RI Contains: ame: Full=Interleukin-1 r…
ZFG-16-14_01_21399_CGATGT_L001_R1_001_(paired)_trimmed_(paired)_contig_4116	106.266	0	0	0	MBNL1_CHICK ame: Full=Muscleblind 1
ZFG-16-14_01_21399_CGATGT_L001_R1_001_(paired)_trimmed_(paired)_contig_44310	106.033	3.88187e-07	1.27507e-05	0.0387492	S2533_DANRE ame: Full=Solute carrier family 25 member 33
ZFG-16-14_01_21399_CGATGT_L001_R1_001_(paired)_trimmed_(paired)_contig_22817	105.956	6.54586e-11	3.72316e-09	6.53415e-06	TNR26_MOUSE ame: Full=Tumor necrosis factor receptor superfamily member 26 ame: Full=TNF receptor homolog 3 Flags: Precursor
ZFG-16-14_01_21399_CGATGT_L001_R1_001_(paired)_trimmed_(paired)_contig_25799	105.433	3.52021e-10	1.81691e-08	3.51391e-05	BCL10_MOUSE ame: Full=B-cell lymphoma leukemia 10 ame: Full=B-cell CLL lymphoma 10 Short=Bcl-10 ame: Full=CARD-containing molecule enhancing NF-kappa-B ame: Full=CARD-like apoptotic Short=mCLAP ame: Full=CED-3 ICH-1 prodomain homologous E10-like regulator Short=mCIPER ame: Full=Cellular homolog of vCARMEN Short=cCARMEN ame: Full=Cellular-E10 Short=c-E10 ame: Full=Mammalian CARD-containing adapter…
ZFG-16-14_01_21399_CGATGT_L001_R1_001_(paired)_trimmed_(paired)_contig_19660	105.355	0	0	0	RAMP1_CAVPO ame: Full=Receptor activity-modifying 1 Flags: Precursor
ZFG-16-14_01_21399_CGATGT_L001_R1_001_(paired)_trimmed_(paired)_contig_2112	104.563	0	0	0	ACTB_CYPCA ame: Full= cytoplasmic 1 ame: Full=Beta-actin Contains: ame: Full= cytoplasmic N-terminally processed
ZFG-16-14_01_21399_CGATGT_L001_R1_001_(paired)_trimmed_(paired)_contig_23800	104.56	8.88178e-16	9.39183e-14	8.86589e-11	JDP2_MOUSE ame: Full=Jun dimerization 2
ZFG-16-14_01_21399_CGATGT_L001_R1_001_(paired)_trimmed_(paired)_contig_8292	104.4	0	0	0	RNKB_DANRE ame: Full=Ribonuclease kappa-B Short=RNase K-B Short=RNase kappa-B
ZFG-16-14_01_21399_CGATGT_L001_R1_001_(paired)_trimmed_(paired)_contig_29371	104.189	2.15716e-13	1.73374e-11	2.1533e-08	PAR12_HUMAN ame: Full=Poly [ADP-ribose] polymerase 12-like
ZFG-16-14_01_21399_CGATGT_L001_R1_001_(paired)_trimmed_(paired)_contig_34508	103.928	0	0	0	CXR32_DANRE ame: Full=C-X-C chemokine receptor type 3-2
ZFG-16-14_01_21399_CGATGT_L001_R1_001_(paired)_trimmed_(paired)_contig_31307	103.748	8.49795e-11	4.76558e-09	8.48274e-06	SPIN1_RAT ame: Full=Spindlin-1 ame: Full=Spindlin1
ZFG-16-14_01_21399_CGATGT_L001_R1_001_(paired)_trimmed_(paired)_contig_36780	103.645	4.44089e-16	4.91457e-14	4.43294e-11	ASAH1_HUMAN ame: Full=Acid ceramidase Short=AC Short=ACDase Short=Acid CDase ame: Full=Acylsphingosine deacylase ame: Full=N-acylsphingosine amidohydrolase ame: Full= 32 kDa heart Short=PHP32 Contains: ame: Full=Acid ceramidase subunit alpha Contains: ame: Full=Acid ceramidase subunit beta Flags: Precursor
ZFG-16-14_01_21399_CGATGT_L001_R1_001_(paired)_trimmed_(paired)_contig_34072	103.62	3.9542e-07	1.29499e-05	0.0394712	ZBED4_HUMAN ame: Full=Zinc finger BED domain-containing 4
ZFG-16-14_01_21399_CGATGT_L001_R1_001_(paired)_trimmed_(paired)_contig_41655	103.504	2.2497e-10	1.18693e-08	2.24567e-05	C1TC_HUMAN ame: Full=C-1-tetrahydrofolate cytoplasmic Short=C1-THF synthase Includes: ame: Full=Methylenetetrahydrofolate dehydrogenase Includes: ame: Full=Methenyltetrahydrofolate cyclohydrolase Includes: ame: Full=Formyltetrahydrofolate synthetase Contains: ame: Full=C-1-tetrahydrofolate N-terminally processed
ZFG-16-14_01_21399_CGATGT_L001_R1_001_(paired)_trimmed_(paired)_contig_12895	103.438	0	0	0	ITAM_HUMAN ame: Full=Integrin alpha-M ame: Full=CD11 antigen-like family member B ame: Full=CR-3 alpha chain ame: Full=Cell surface glyco MAC-1 subunit alpha ame: Full=Leukocyte adhesion receptor MO1 ame: Full=Neutrophil adherence receptor ame: CD_antigen=CD11b Flags: Precursor
ZFG-16-14_01_21399_CGATGT_L001_R1_001_(paired)_trimmed_(paired)_contig_36802	102.92	1.08352e-09	5.22753e-08	0.000108158	TPRGL_HUMAN ame: Full=Tumor p63-regulated gene 1 ame: Full=Mossy fiber terminal-associated vertebrate-specific presynaptic ame: Full= FAM79A
ZFG-16-14_01_21399_CGATGT_L001_R1_001_(paired)_trimmed_(paired)_contig_24736	102.898	0	0	0	LAP4A_CHICK ame: Full=Lysosomal-associated transmembrane 4A
ZFG-16-14_01_21399_CGATGT_L001_R1_001_(paired)_trimmed_(paired)_contig_39948	102.789	6.64546e-12	4.37859e-10	6.63357e-07	GRDN_HUMAN ame: Full=Girdin ame: Full=Akt phosphorylation enhancer Short=APE ame: Full=Coiled-coil domain-containing 88A ame: Full=G alpha-interacting vesicle-associated Short=GIV ame: Full=Girders of actin filament ame: Full=Hook-related 1 Short= 1
ZFG-16-14_01_21399_CGATGT_L001_R1_001_(paired)_trimmed_(paired)_contig_26600	102.444	1.662e-13	1.35986e-11	1.65903e-08	SKP1_RAT ame: Full=S-phase kinase-associated 1 ame: Full=Cyclin-A CDK2-associated p19 ame: Full=S-phase kinase-associated 1A ame: Full=p19A ame: Full=p19skp1
ZFG-16-14_01_21399_CGATGT_L001_R1_001_(paired)_trimmed_(paired)_contig_22762	102.272	2.81833e-10	1.47215e-08	2.81329e-05	YPEL3_ORYLA ame: Full= yippee-like 3 ame: Full= yippee-like a
ZFG-16-14_01_21399_CGATGT_L001_R1_001_(paired)_trimmed_(paired)_contig_28959	101.938	3.77872e-10	1.9433e-08	3.77195e-05	TDH_BOVIN ame: Full=L-threonine 3- mitochondrial Flags: Precursor
ZFG-16-14_01_21399_CGATGT_L001_R1_001_(paired)_trimmed_(paired)_contig_38433	101.912	1.10073e-09	5.30547e-08	0.000109876	PKHF1_RAT ame: Full=Pleckstrin homology domain-containing family F member 1 Short=PH domain-containing family F member 1
ZFG-16-14_01_21399_CGATGT_L001_R1_001_(paired)_trimmed_(paired)_contig_26972	101.722	5.04041e-14	4.37512e-12	5.03139e-09	HVCN1_DANRE ame: Full=Voltage-gated hydrogen channel 1 ame: Full=Hydrogen voltage-gated channel 1 Short=HV1
ZFG-16-14_01_21399_CGATGT_L001_R1_001_(paired)_trimmed_(paired)_contig_16481	101.627	0	0	0	I10R1_MOUSE ame: Full=Interleukin-10 receptor subunit alpha Short=IL-10 receptor subunit alpha Short=IL-10R subunit alpha Short=IL-10RA ame: Full=CDw210a ame: Full=Interleukin-10 receptor subunit 1 Short=IL-10R subunit 1 Short=IL-10R1 ame: CD_antigen=CD210 Flags: Precursor
ZFG-16-14_01_21399_CGATGT_L001_R1_001_(paired)_trimmed_(paired)_contig_29533	101.469	0	0	0	DYHC1_MOUSE ame: Full=Cytoplasmic dynein 1 heavy chain 1 ame: Full=Cytoplasmic dynein heavy chain 1 ame: Full=Dynein heavy cytosolic
ZFG-16-14_01_21399_CGATGT_L001_R1_001_(paired)_trimmed_(paired)_contig_31241	101.239	0	0	0	NFIP2_HUMAN ame: Full=NEDD4 family-interacting 2 ame: Full=NEDD4 WW domain-binding 5A ame: Full= MAPK-activating PM04 PM05 PM06 PM07 ame: Full= NF-kappa-B-activating 413
ZFG-16-14_01_21399_CGATGT_L001_R1_001_(paired)_trimmed_(paired)_contig_23655	100.57	4.92495e-13	3.76139e-11	4.91613e-08	MK12_DANRE ame: Full=Mitogen-activated kinase 12 Short=MAP kinase 12 Short=MAPK 12 ame: Full=Stress-activated kinase 3
ZFG-16-14_01_21399_CGATGT_L001_R1_001_(paired)_trimmed_(paired)_contig_23973	100.472	8.42659e-14	7.16483e-12	8.41151e-09	MKL1_XENLA ame: Full=MKL myocardin 1 ame: Full=Megakaryoblastic leukemia 1 ame: Full=Myocardin-related transcription factor A Short=MRTF-A Short=xMRTF-A
ZFG-16-14_01_21399_CGATGT_L001_R1_001_(paired)_trimmed_(paired)_contig_30004	100.166	0	0	0	CO1A1_CHICK ame: Full=Collagen alpha-1(I) chain ame: Full=Alpha-1 type I collagen Flags: Precursor
ZFG-16-14_01_21399_CGATGT_L001_R1_001_(paired)_trimmed_(paired)_contig_36184	99.9771	2.29546e-10	1.2098e-08	2.29135e-05	MCUB_HUMAN ame: Full=Calcium uniporter regulatory subunit mitochondrial Short=MCUb ame: Full=Coiled-coil domain-containing 109B Flags: Precursor
ZFG-16-14_01_21399_CGATGT_L001_R1_001_(paired)_trimmed_(paired)_contig_30895	99.9626	9.51639e-12	6.10498e-10	9.49935e-07	TRY1_SALSA ame: Full=Trypsin-1 ame: Full=Trypsin I Flags: Precursor
ZFG-16-14_01_21399_CGATGT_L001_R1_001_(paired)_trimmed_(paired)_contig_24329	99.8805	0	0	0	MALT1_HUMAN ame: Full=Mucosa-associated lymphoid tissue lymphoma translocation 1 ame: Full=MALT lymphoma-associated translocation ame: Full=Paracaspase
ZFG-16-14_01_21399_CGATGT_L001_R1_001_(paired)_trimmed_(paired)_contig_36556	99.3967	4.19835e-07	1.36911e-05	0.0419083	ANR10_CHICK ame: Full=Ankyrin repeat domain-containing 10
ZFG-16-14_01_21399_CGATGT_L001_R1_001_(paired)_trimmed_(paired)_contig_35750	99.2174	6.66134e-16	7.21195e-14	6.64941e-11	MYCPP_HUMAN ame: Full=C-myc promoter-binding ame: Full=DENN domain-containing 4A
ZFG-16-14_01_21399_CGATGT_L001_R1_001_(paired)_trimmed_(paired)_contig_39536	98.6349	1.62675e-09	7.58802e-08	0.000162384	SODC_DANRE ame: Full=Superoxide dismutase
ZFG-16-14_01_21399_CGATGT_L001_R1_001_(paired)_trimmed_(paired)_contig_22030	98.5404	0	0	0	NU4M_ONCMY ame: Full=NADH-ubiquinone oxidoreductase chain 4 ame: Full=NADH dehydrogenase subunit 4
ZFG-16-14_01_21399_CGATGT_L001_R1_001_(paired)_trimmed_(paired)_contig_15700	98.4887	2.19558e-12	1.54668e-10	2.19165e-07	ADA28_HUMAN ame: Full=Disintegrin and metallo ase domain-containing 28 Short=ADAM 28 ame: Full=Epididymal metallo ase- disintegrin- and cysteine-rich II Short=eMDC II ame: Full=Metallo ase- disintegrin- and cysteine-rich L Short=MDC-L Flags: Precursor
ZFG-16-14_01_21399_CGATGT_L001_R1_001_(paired)_trimmed_(paired)_contig_21350	97.87	0	0	0	CAHZ_DANRE ame: Full=Carbonic anhydrase ame: Full=Carbonate dehydratase
ZFG-16-14_01_21399_CGATGT_L001_R1_001_(paired)_trimmed_(paired)_contig_15702	97.7976	0	0	0	B2MG_ICTPU ame: Full=Beta-2-microglobulin Flags: Precursor
ZFG-16-14_01_21399_CGATGT_L001_R1_001_(paired)_trimmed_(paired)_contig_26666	97.3885	4.09561e-13	3.14483e-11	4.08828e-08	PLEC_HUMAN ame: Full=Plectin Short=PCN Short=PLTN ame: Full=Hemidesmosomal 1 Short=HD1 ame: Full=Plectin-1
ZFG-16-14_01_21399_CGATGT_L001_R1_001_(paired)_trimmed_(paired)_contig_16455	96.9227	0	0	0	HMCN1_HUMAN ame: Full=Hemicentin-1 ame: Full=Fibulin-6 Short=FIBL-6 Flags: Precursor
ZFG-16-14_01_21399_CGATGT_L001_R1_001_(paired)_trimmed_(paired)_contig_19406	96.7125	3.58941e-10	1.85071e-08	3.58298e-05	LMD2B_DANRE ame: Full=LMBR1 domain-containing 2-B
ZFG-16-14_01_21399_CGATGT_L001_R1_001_(paired)_trimmed_(paired)_contig_14256	96.6982	0	0	0	SHLB1_CHICK ame: Full=Endophilin-B1 ame: Full=SH3 domain-containing GRB2 B1
ZFG-16-14_01_21399_CGATGT_L001_R1_001_(paired)_trimmed_(paired)_contig_27222	96.6069	1.29885e-10	7.08869e-09	1.29652e-05	CREM_CANFA ame: Full=cAMP-responsive element modulator
ZFG-16-14_01_21399_CGATGT_L001_R1_001_(paired)_trimmed_(paired)_contig_28327	96.5654	8.77076e-15	8.3144e-13	8.75506e-10	SG223_MOUSE ame: Full=Tyrosine- kinase 223 ame: Full=Sugen kinase 223
ZFG-16-14_01_21399_CGATGT_L001_R1_001_(paired)_trimmed_(paired)_contig_29814	96.5412	0	0	0	6PGD_HUMAN ame: Full=6-phosphogluconate decarboxylating
ZFG-16-14_01_21399_CGATGT_L001_R1_001_(paired)_trimmed_(paired)_contig_36599	95.382	0	0	0	PERP_HUMAN ame: Full=p53 apoptosis effector related to PMP-22 ame: Full=Keratinocyte-associated 1 Short=KCP-1 ame: Full=P53-induced PIGPC1 ame: Full=Transmembrane THW
ZFG-16-14_01_21399_CGATGT_L001_R1_001_(paired)_trimmed_(paired)_contig_20967	95.2177	1.11022e-16	1.27091e-14	1.10824e-11	FYB_HUMAN ame: Full=FYN-binding ame: Full=Adhesion and degranulation promoting adaptor Short=ADAP ame: Full=FYB-120 130 Short=p120 p130 ame: Full=FYN-T-binding ame: Full=SLAP-130 ame: Full=SLP-76-associated phospho
ZFG-16-14_01_21399_CGATGT_L001_R1_001_(paired)_trimmed_(paired)_contig_28890	95.1908	3.65374e-13	2.83168e-11	3.6472e-08	FACR1_XENLA ame: Full=Fatty acyl- reductase 1 ame: Full=Male sterility domain-containing 2
ZFG-16-14_01_21399_CGATGT_L001_R1_001_(paired)_trimmed_(paired)_contig_24162	95.1796	0	0	0	CY24A_BISBI ame: Full=Cytochrome b-245 light chain ame: Full=Cytochrome b(558) alpha chain ame: Full=Cytochrome b558 subunit alpha ame: Full=Neutrophil cytochrome b 22 kDa polypeptide ame: Full=Superoxide-generating NADPH oxidase light chain subunit ame: Full=p22 phagocyte B-cytochrome ame: Full=p22-phox Short=p22phox
ZFG-16-14_01_21399_CGATGT_L001_R1_001_(paired)_trimmed_(paired)_contig_26034	95.1193	2.9976e-15	2.99224e-13	2.99224e-10	DYL2_RAT ame: Full=Dynein light chain cytoplasmic ame: Full=Dynein light chain LC8-type 2
ZFG-16-14_01_21399_CGATGT_L001_R1_001_(paired)_trimmed_(paired)_contig_32897	95.0469	1.54321e-13	1.26995e-11	1.54045e-08	IF5A1_RABIT ame: Full=Eukaryotic translation initiation factor 5A-1 Short=eIF-5A-1 Short=eIF-5A1 ame: Full=Eukaryotic initiation factor 5A isoform 1 Short=eIF-5A ame: Full=eIF-4D
ZFG-16-14_01_21399_CGATGT_L001_R1_001_(paired)_trimmed_(paired)_contig_5080	94.9963	2.22045e-16	2.50449e-14	2.21647e-11	RHAG_BOVIN ame: Full=Ammonium transporter Rh type A ame: Full=Erythrocyte membrane glyco Rh50 ame: Full=Rhesus blood group family type A glyco Short=Rh family type A glyco Short=Rh type A glyco ame: CD_antigen=CD241
ZFG-16-14_01_21399_CGATGT_L001_R1_001_(paired)_trimmed_(paired)_contig_20362	94.9295	0	0	0	SIG14_HUMAN ame: Full=Sialic acid-binding Ig-like lectin 14 Short=Siglec-14 Flags: Precursor
ZFG-16-14_01_21399_CGATGT_L001_R1_001_(paired)_trimmed_(paired)_contig_17058	94.1458	0	0	0	HS90B_DANRE ame: Full=Heat shock HSP 90-beta
ZFG-16-14_01_21399_CGATGT_L001_R1_001_(paired)_trimmed_(paired)_contig_28969	94.0282	9.54792e-15	9.01687e-13	9.53083e-10	CD302_PIG ame: Full=CD302 antigen ame: Full=Type I transmembrane C-type lectin receptor DCL-1 Flags: Precursor
ZFG-16-14_01_21399_CGATGT_L001_R1_001_(paired)_trimmed_(paired)_contig_25779	93.5362	7.26812e-09	3.11646e-07	0.000725511	LOX12_MOUSE ame: Full=Arachidonate 12- 12S-type Short=12S-LOX Short=12S-lipoxygenase ame: Full=Lipoxin synthase 12-LO ame: Full=Platelet-type lipoxygenase 12 Short=P-12LO
ZFG-16-14_01_21399_CGATGT_L001_R1_001_(paired)_trimmed_(paired)_contig_35705	93.358	9.78106e-14	8.2742e-12	9.76356e-09	SF3B6_HUMAN ame: Full=Splicing factor 3B subunit 6 ame: Full=Pre-mRNA branch site p14 ame: Full=SF3b 14 kDa subunit Short=SF3B14a ame: Full=Spliceosome-associated 14-kDa ame: Full=Splicing factor subunit 14kDa
ZFG-16-14_01_21399_CGATGT_L001_R1_001_(paired)_trimmed_(paired)_contig_31063	93.2856	1.11022e-16	1.27091e-14	1.10824e-11	NPTN_MOUSE ame: Full=Neuroplastin ame: Full=Stromal cell-derived receptor 1 Short=SDR-1 Flags: Precursor
ZFG-16-14_01_21399_CGATGT_L001_R1_001_(paired)_trimmed_(paired)_contig_33578	93.1384	3.33067e-16	3.72308e-14	3.32471e-11	MDHC_CHICK ame: Full=Malate cytoplasmic ame: Full=Cytosolic malate dehydrogenase
ZFG-16-14_01_21399_CGATGT_L001_R1_001_(paired)_trimmed_(paired)_contig_29440	93.1027	0	0	0	PYGL_MOUSE ame: Full=Glycogen liver form
ZFG-16-14_01_21399_CGATGT_L001_R1_001_(paired)_trimmed_(paired)_contig_35299	93.022	0	0	0	EIF3K_DANRE ame: Full=Eukaryotic translation initiation factor 3 subunit K Short=eIF3k ame: Full=Eukaryotic translation initiation factor 3 subunit 12 ame: Full=eIF-3 p25
ZFG-16-14_01_21399_CGATGT_L001_R1_001_(paired)_trimmed_(paired)_contig_33585	92.9236	4.44089e-16	4.91457e-14	4.43294e-11	VATA_BOVIN ame: Full=V-type proton ATPase catalytic subunit A Short=V-ATPase subunit A ame: Full=V-ATPase 69 kDa subunit ame: Full=Vacuolar proton pump subunit alpha
ZFG-16-14_01_21399_CGATGT_L001_R1_001_(paired)_trimmed_(paired)_contig_19016	92.5567	4.24505e-12	2.85542e-10	4.23745e-07	MOCS1_HUMAN ame: Full=Molybdenum cofactor biosynthesis 1 ame: Full=Cell migration-inducing gene 11 ame: Full=Molybdenum cofactor synthesis-step 1 A-B Includes: ame: Full=GTP 3 ,8-cyclase ame: Full=Molybdenum cofactor biosynthesis A Includes: ame: Full=Cyclic pyranopterin monophosphate synthase ame: Full=Molybdenum cofactor biosynthesis C
ZFG-16-14_01_21399_CGATGT_L001_R1_001_(paired)_trimmed_(paired)_contig_14800	92.3951	0	0	0	HG2A_MOUSE ame: Full=H-2 class II histocompatibility antigen gamma chain ame: Full=Ia antigen-associated invariant chain Short=Ii ame: Full=MHC class II-associated invariant chain ame: CD_antigen=CD74
ZFG-16-14_01_21399_CGATGT_L001_R1_001_(paired)_trimmed_(paired)_contig_3272	92.394	0	0	0	CYTB_OPLFA ame: Full=Cystatin-B ame: Full= yt-B ame: Full=Stefin-B
ZFG-16-14_01_21399_CGATGT_L001_R1_001_(paired)_trimmed_(paired)_contig_26185	92.2013	0	0	0	2A5A_MOUSE ame: Full=Serine threonine- phosphatase 2A 56 kDa regulatory subunit alpha isoform ame: Full=PP2A B subunit isoform B -alpha ame: Full=PP2A B subunit isoform B56-alpha ame: Full=PP2A B subunit isoform PR61-alpha Short=PR61alpha ame: Full=PP2A B subunit isoform R5-alpha
ZFG-16-14_01_21399_CGATGT_L001_R1_001_(paired)_trimmed_(paired)_contig_7711	92.1343	0	0	0	RL14_PIG ame: Full=60S ribosomal L14
ZFG-16-14_01_21399_CGATGT_L001_R1_001_(paired)_trimmed_(paired)_contig_16266	91.667	9.98757e-13	7.35228e-11	9.96969e-08	KPCD_RAT ame: Full= kinase C delta type ame: Full=nPKC-delta Contains: ame: Full= kinase C delta type regulatory subunit Contains: ame: Full= kinase C delta type catalytic subunit ame: Full=Sphingosine-dependent kinase-1 Short=SDK1
ZFG-16-14_01_21399_CGATGT_L001_R1_001_(paired)_trimmed_(paired)_contig_29719	90.8923	1.15987e-09	5.57169e-08	0.00011578	VGFAA_DANRE ame: Full=Vascular endothelial growth factor A-A Short=VEGF-A-A Flags: Precursor
ZFG-16-14_01_21399_CGATGT_L001_R1_001_(paired)_trimmed_(paired)_contig_28308	90.8813	3.84093e-09	1.70025e-07	0.000383406	USMG5_HUMAN ame: Full=Up-regulated during skeletal muscle growth 5 ame: Full=Diabetes-associated in insulin-sensitive tissues ame: Full=HCV F-transactivated 2
ZFG-16-14_01_21399_CGATGT_L001_R1_001_(paired)_trimmed_(paired)_contig_26651	90.5951	0	0	0	RS17_ICTPU ame: Full=40S ribosomal S17
ZFG-16-14_01_21399_CGATGT_L001_R1_001_(paired)_trimmed_(paired)_contig_31960	90.5502	1.16573e-14	1.0916e-12	1.16365e-09	MBOA2_CHICK ame: Full=Membrane-bound O-acyltransferase domain-containing 2 Short=O-acyltransferase domain-containing 2
ZFG-16-14_01_21399_CGATGT_L001_R1_001_(paired)_trimmed_(paired)_contig_15417	90.5382	5.17712e-10	2.6074e-08	5.16786e-05	STK4_SQUAC ame: Full=Serine threonine- kinase 3 4 ame: Full=STE20-like kinase MST1 2 Short=sMST1 2 Contains: ame: Full=Serine threonine- kinase 3 4 37kDa subunit Contains: ame: Full=Serine threonine- kinase 3 4 18kDa subunit
ZFG-16-14_01_21399_CGATGT_L001_R1_001_(paired)_trimmed_(paired)_contig_28827	90.5217	1.385e-09	6.54603e-08	0.000138252	TRXR3_HUMAN ame: Full=Thioredoxin reductase 3 ame: Full=Thioredoxin and glutathione reductase ame: Full=Thioredoxin reductase TR2
ZFG-16-14_01_21399_CGATGT_L001_R1_001_(paired)_trimmed_(paired)_contig_7992	90.442	0	0	0	ABI1_RAT ame: Full=Abl interactor 1 ame: Full=Abelson interactor 1 Short=Abi-1 ame: Full=Eps8 SH3 domain-binding Short=Eps8-binding ame: Full=e3B1
ZFG-16-14_01_21399_CGATGT_L001_R1_001_(paired)_trimmed_(paired)_contig_34396	90.3403	0	0	0	DOK2_HUMAN ame: Full=Docking 2 ame: Full=Downstream of tyrosine kinase 2 ame: Full=p56(dok-2)
ZFG-16-14_01_21399_CGATGT_L001_R1_001_(paired)_trimmed_(paired)_contig_21283	90.3393	0	0	0	GRP2_HUMAN ame: Full=RAS guanyl-releasing 2 ame: Full=Calcium and DAG-regulated guanine nucleotide exchange factor I Short= -GEFI ame: Full=Cdc25 Short=hCDC25L ame: Full= kinase
ZFG-16-14_01_21399_CGATGT_L001_R1_001_(paired)_trimmed_(paired)_contig_11398	90.2738	1.49436e-13	1.2328e-11	1.49169e-08	A4_TAKRU ame: Full=Amyloid beta A4 ame: Full=ABPP Short=APP ame: Full=Alzheimer disease amyloid A4 homolog ame: Full=Amyloid precursor ame: Full=Beta-amyloid precursor Contains: ame: Full=Beta-amyloid ame: Full=A-beta ame: Full=Beta-APP Flags: Precursor
ZFG-16-14_01_21399_CGATGT_L001_R1_001_(paired)_trimmed_(paired)_contig_25605	90.1694	1.9984e-15	2.03554e-13	1.99482e-10	ELF4_HUMAN ame: Full=ETS-related transcription factor Elf-4 ame: Full=E74-like factor 4 ame: Full=Myeloid Elf-1-like factor
ZFG-16-14_01_21399_CGATGT_L001_R1_001_(paired)_trimmed_(paired)_contig_17823	89.8279	0	0	0	2AAB_PIG ame: Full=Serine threonine- phosphatase 2A 65 kDa regulatory subunit A beta isoform ame: Full=PP2A subunit A isoform PR65-beta ame: Full=PP2A subunit A isoform R1-beta
ZFG-16-14_01_21399_CGATGT_L001_R1_001_(paired)_trimmed_(paired)_contig_29091	89.7683	4.32987e-15	4.2457e-13	4.32212e-10	AKIR1_XENTR ame: Full=Akirin-1
ZFG-16-14_01_21399_CGATGT_L001_R1_001_(paired)_trimmed_(paired)_contig_25482	89.5373	3.41982e-12	2.33815e-10	3.4137e-07	DESP_MOUSE ame: Full=Desmoplakin Short=DP
ZFG-16-14_01_21399_CGATGT_L001_R1_001_(paired)_trimmed_(paired)_contig_25393	89.5009	3.68483e-13	2.85356e-11	3.67823e-08	RASK_CYPCA ame: Full=GTPase KRas ame: Full=Ki-Ras Short=K-ras Flags: Precursor
ZFG-16-14_01_21399_CGATGT_L001_R1_001_(paired)_trimmed_(paired)_contig_31591	89.4567	0	0	0	BLVRB_HUMAN ame: Full=Flavin reductase (NADPH) Short=FR ame: Full=Biliverdin reductase B Short=BVR-B ame: Full=Biliverdin-IX beta-reductase ame: Full=Green heme-binding Short=GHBP ame: Full=NADPH-dependent diaphorase ame: Full=NADPH-flavin reductase Short=FLR
ZFG-16-14_01_21399_CGATGT_L001_R1_001_(paired)_trimmed_(paired)_contig_35023	88.9903	1.36695e-08	5.61756e-07	0.00136451	KDIS_RAT ame: Full=Kinase D-interacting substrate of 220 kDa ame: Full=Ankyrin repeat-rich membrane-spanning
ZFG-16-14_01_21399_CGATGT_L001_R1_001_(paired)_trimmed_(paired)_contig_882	88.8989	0	0	0	RL18_OREMO ame: Full=60S ribosomal L18
ZFG-16-14_01_21399_CGATGT_L001_R1_001_(paired)_trimmed_(paired)_contig_39068	88.8235	1.53398e-09	7.19564e-08	0.000153123	ODPB_RAT ame: Full=Pyruvate dehydrogenase E1 component subunit mitochondrial Short=PDHE1-B Flags: Precursor
ZFG-16-14_01_21399_CGATGT_L001_R1_001_(paired)_trimmed_(paired)_contig_20040	88.5446	1.55713e-09	7.28711e-08	0.000155434	SELS_DANRE ame: Full=Seleno S Short= ame: Full=VCP-interacting membrane
ZFG-16-14_01_21399_CGATGT_L001_R1_001_(paired)_trimmed_(paired)_contig_34796	88.1545	7.85158e-10	3.85326e-08	7.83753e-05	NCF4_HUMAN ame: Full=Neutrophil cytosol factor 4 Short=NCF-4 ame: Full=Neutrophil NADPH oxidase factor 4 ame: Full=SH3 and PX domain-containing 4 ame: Full=p40-phox Short=p40phox
ZFG-16-14_01_21399_CGATGT_L001_R1_001_(paired)_trimmed_(paired)_contig_12697	87.9464	0	0	0	TCO2_BOVIN ame: Full=Transcobalamin-2 Short=TC-2 ame: Full=Transcobalamin II Short=TC II Short=TCII Flags: Precursor
ZFG-16-14_01_21399_CGATGT_L001_R1_001_(paired)_trimmed_(paired)_contig_32463	87.8756	9.78794e-08	3.53616e-06	0.00977042	AA2AR_HUMAN ame: Full=Adenosine receptor A2a
ZFG-16-14_01_21399_CGATGT_L001_R1_001_(paired)_trimmed_(paired)_contig_28632	87.8114	0	0	0	NHRF1_CHICK ame: Full=Na(+) H(+) exchange regulatory cofactor NHE-RF1 Short=NHERF-1 ame: Full=Ezrin-radixin-moesin-binding phospho 50 Short=EBP50 ame: Full=Regulatory cofactor of Na(+) H(+) exchanger ame: Full=Sodium-hydrogen exchanger regulatory factor 1 ame: Full=Solute carrier family 9 isoform A3 regulatory factor 1
ZFG-16-14_01_21399_CGATGT_L001_R1_001_(paired)_trimmed_(paired)_contig_19429	87.6567	0	0	0	DDX5_MACFA ame: Full=Probable ATP-dependent RNA helicase DDX5 ame: Full=DEAD box 5
ZFG-16-14_01_21399_CGATGT_L001_R1_001_(paired)_trimmed_(paired)_contig_32279	87.6037	1.00133e-09	4.85685e-08	9.99539e-05	ORML2_BOVIN ame: Full=ORM1 2
ZFG-16-14_01_21399_CGATGT_L001_R1_001_(paired)_trimmed_(paired)_contig_29245	87.0777	3.26608e-09	1.45872e-07	0.000326023	PLPL7_MOUSE ame: Full=Patatin-like phospholipase domain-containing 7 ame: Full=Neuropathy target esterase-related esterase Short=NRE Short=NTE-related esterase
ZFG-16-14_01_21399_CGATGT_L001_R1_001_(paired)_trimmed_(paired)_contig_29093	87.0422	2.43548e-09	1.1101e-07	0.000243112	RHDF1_DANRE ame: Full=Inactive rhomboid 1 Short=iRhom1 ame: Full=Rhomboid family member 1
ZFG-16-14_01_21399_CGATGT_L001_R1_001_(paired)_trimmed_(paired)_contig_35703	86.9723	1.26192e-09	6.01846e-08	0.000125966	ETFA_HUMAN ame: Full=Electron transfer flavo subunit mitochondrial Short=Alpha-ETF Flags: Precursor
ZFG-16-14_01_21399_CGATGT_L001_R1_001_(paired)_trimmed_(paired)_contig_23567	86.7954	1.07077e-09	5.17353e-08	0.000106885	FOSL2_CHICK ame: Full=Fos-related antigen 2 Short=FRA-2
ZFG-16-14_01_21399_CGATGT_L001_R1_001_(paired)_trimmed_(paired)_contig_13549	86.5389	0	0	0	B2MG_CYPCA ame: Full=Beta-2-microglobulin Flags: Precursor
ZFG-16-14_01_21399_CGATGT_L001_R1_001_(paired)_trimmed_(paired)_contig_15907	86.5122	0	0	0	TBB1_GADMO ame: Full=Tubulin beta-1 chain ame: Full=Beta-1-tubulin
ZFG-16-14_01_21399_CGATGT_L001_R1_001_(paired)_trimmed_(paired)_contig_20482	86.1713	0	0	0	TNAP2_HUMAN ame: Full=Tumor necrosis factor alpha-induced 2 Short=TNF alpha-induced 2 ame: Full=Primary response gene B94
ZFG-16-14_01_21399_CGATGT_L001_R1_001_(paired)_trimmed_(paired)_contig_9864	85.8861	8.32634e-12	5.40054e-10	8.31144e-07	PSA1_HUMAN ame: Full=Proteasome subunit alpha type-1 ame: Full=30 kDa prosomal Short=PROS-30 ame: Full=Macropain subunit C2 ame: Full=Multicatalytic endopeptidase complex subunit C2 ame: Full=Proteasome component C2 ame: Full=Proteasome nu chain
ZFG-16-14_01_21399_CGATGT_L001_R1_001_(paired)_trimmed_(paired)_contig_33519	85.8024	1.12352e-09	5.41009e-08	0.000112151	SYFA_DANRE ame: Full=Phenylalanine--tRNA ligase alpha subunit ame: Full=Phenylalanyl-tRNA synthetase alpha subunit Short=
ZFG-16-14_01_21399_CGATGT_L001_R1_001_(paired)_trimmed_(paired)_contig_31256	85.7474	0	0	0	RL19_DANRE ame: Full=60S ribosomal L19
ZFG-16-14_01_21399_CGATGT_L001_R1_001_(paired)_trimmed_(paired)_contig_33522	85.5324	1.04137e-11	6.64219e-10	1.0395e-06	IL6RB_MOUSE ame: Full=Interleukin-6 receptor subunit beta Short=IL-6 receptor subunit beta Short=IL-6R subunit beta Short=IL-6R-beta Short=IL-6RB ame: Full=Interleukin-6 signal transducer ame: Full=Membrane glyco 130 Short=gp130 ame: Full=Oncostatin-M receptor subunit alpha ame: CD_antigen=CD130 Flags: Precursor
ZFG-16-14_01_21399_CGATGT_L001_R1_001_(paired)_trimmed_(paired)_contig_29781	85.3205	2.4865e-09	1.13181e-07	0.000248205	MYDGF_MOUSE ame: Full=Myeloid-derived growth factor Short=MYDGF ame: Full=Interleukin-25 Short=IL-25 ame: Full=Stromal cell-derived growth factor SF20 Flags: Precursor
ZFG-16-14_01_21399_CGATGT_L001_R1_001_(paired)_trimmed_(paired)_contig_9897	85.3171	6.23555e-10	3.11531e-08	6.22439e-05	UPP_DANRE ame: Full=Uracil phosphoribosyltransferase homolog
ZFG-16-14_01_21399_CGATGT_L001_R1_001_(paired)_trimmed_(paired)_contig_28766	85.2243	0	0	0	TM41B_DANRE ame: Full=Transmembrane 41B
ZFG-16-14_01_21399_CGATGT_L001_R1_001_(paired)_trimmed_(paired)_contig_24807	85.2036	0	0	0	CLC4G_MOUSE ame: Full=C-type lectin domain family 4 member G
ZFG-16-14_01_21399_CGATGT_L001_R1_001_(paired)_trimmed_(paired)_contig_31368	85.1573	5.55112e-16	6.0692e-14	5.54118e-11	ADA10_HUMAN ame: Full=Disintegrin and metallo ase domain-containing 10 Short=ADAM 10 ame: Full=CDw156 ame: Full=Kuzbanian homolog ame: Full=Mammalian disintegrin-metalloprotease ame: CD_antigen=CD156c Flags: Precursor
ZFG-16-14_01_21399_CGATGT_L001_R1_001_(paired)_trimmed_(paired)_contig_31388	85.1069	8.11199e-09	3.44134e-07	0.000809747	DEFI6_DANRE ame: Full=Differentially expressed in FDCP 6 homolog
ZFG-16-14_01_21399_CGATGT_L001_R1_001_(paired)_trimmed_(paired)_contig_30228	84.947	0	0	0	NSA2_HUMAN ame: Full=Ribosome biogenesis NSA2 homolog ame: Full=Hairy cell leukemia 1 ame: Full=TGF-beta-inducible nuclear 1
ZFG-16-14_01_21399_CGATGT_L001_R1_001_(paired)_trimmed_(paired)_contig_33559	84.8877	1.11022e-16	1.27091e-14	1.10824e-11	S1PR4_MOUSE ame: Full=Sphingosine 1-phosphate receptor 4 Short=S1P receptor 4 Short=S1P4 ame: Full=Endothelial differentiation G- coupled receptor 6 ame: Full=Lysophospholipid receptor C1 ame: Full=Sphingosine 1-phosphate receptor Edg-6 Short=S1P receptor Edg-6
ZFG-16-14_01_21399_CGATGT_L001_R1_001_(paired)_trimmed_(paired)_contig_29281	84.6656	7.43849e-15	7.11224e-13	7.42518e-10	GSTO1_HUMAN ame: Full=Glutathione S-transferase omega-1 Short=GSTO-1 ame: Full=Glutathione S-transferase omega 1-1 Short=GSTO 1-1 ame: Full=Glutathione-dependent dehydroascorbate reductase ame: Full=Monomethylarsonic acid reductase Short=MMA(V) reductase ame: Full=S-(Phenacyl)glutathione reductase Short=SPG-R
ZFG-16-14_01_21399_CGATGT_L001_R1_001_(paired)_trimmed_(paired)_contig_14866	84.5283	0	0	0	CAP1_MACFA ame: Full=Adenylyl cyclase-associated 1 Short=CAP 1
ZFG-16-14_01_21399_CGATGT_L001_R1_001_(paired)_trimmed_(paired)_contig_29705	84.3837	1.13394e-09	5.45497e-08	0.000113191	PDIA6_MOUSE ame: Full= disulfide-isomerase A6 ame: Full=Thioredoxin domain-containing 7 Flags: Precursor
ZFG-16-14_01_21399_CGATGT_L001_R1_001_(paired)_trimmed_(paired)_contig_33323	84.3491	0	0	0	TM9S2_MOUSE ame: Full=Transmembrane 9 superfamily member 2 Flags: Precursor
ZFG-16-14_01_21399_CGATGT_L001_R1_001_(paired)_trimmed_(paired)_contig_29741	84.1142	8.88178e-16	9.39183e-14	8.86589e-11	V26BL_DANRE ame: Full=Vacuolar sorting-associated 26B-like ame: Full=Vesicle sorting 26B-like
ZFG-16-14_01_21399_CGATGT_L001_R1_001_(paired)_trimmed_(paired)_contig_29438	84.0117	8.88178e-16	9.39183e-14	8.86589e-11	ATPA_BOVIN ame: Full=ATP synthase subunit mitochondrial Flags: Precursor
ZFG-16-14_01_21399_CGATGT_L001_R1_001_(paired)_trimmed_(paired)_contig_33697	83.5253	2.21548e-09	1.01539e-07	0.000221152	AR6P4_DANRE ame: Full=ADP-ribosylation factor 6-interacting 4 Short=ARL-6-interacting 4 Short=Aip-4
ZFG-16-14_01_21399_CGATGT_L001_R1_001_(paired)_trimmed_(paired)_contig_30080	83.4516	1.21103e-12	8.82382e-11	1.20886e-07	CHM2A_DANRE ame: Full=Charged multivesicular body 2a ame: Full=Chromatin-modifying 2a Short=CHMP2a
ZFG-16-14_01_21399_CGATGT_L001_R1_001_(paired)_trimmed_(paired)_contig_14066	83.0594	2.61113e-12	1.8227e-10	2.60646e-07	IL1R2_CHLAE ame: Full=Interleukin-1 receptor type 2 Short=IL-1R-2 Short=IL-1RT-2 Short=IL-1RT2 ame: Full=CD121 antigen-like family member B ame: Full=IL-1 type II receptor ame: Full=Interleukin-1 receptor beta Short=IL-1R-beta ame: Full=Interleukin-1 receptor type II ame: CD_antigen=CD121b Contains: ame: Full=Interleukin-1 receptor type membrane form Short=mIL-1R2 Short=mIL-1RII Contains: ame: Fu…
ZFG-16-14_01_21399_CGATGT_L001_R1_001_(paired)_trimmed_(paired)_contig_4229	83.0534	0	0	0	HMR1_RAT ame: Full=Major histocompatibility complex class I-related gene ame: Full=MHC class I-related gene Flags: Precursor
ZFG-16-14_01_21399_CGATGT_L001_R1_001_(paired)_trimmed_(paired)_contig_29660	83.0033	3.15438e-08	1.23142e-06	0.00314873	XPP1_MOUSE ame: Full=Xaa-Pro aminopeptidase 1 ame: Full=Aminoacylproline aminopeptidase ame: Full=Cytosolic aminopeptidase P ame: Full=Soluble aminopeptidase P Short=sAmp ame: Full=X-Pro aminopeptidase 1 ame: Full=X-prolyl aminopeptidase soluble
ZFG-16-14_01_21399_CGATGT_L001_R1_001_(paired)_trimmed_(paired)_contig_15549	82.4429	0	0	0	TMM59_PIG ame: Full=Transmembrane 59 Flags: Precursor
ZFG-16-14_01_21399_CGATGT_L001_R1_001_(paired)_trimmed_(paired)_contig_33731	82.3976	1.03839e-12	7.61597e-11	1.03653e-07	FAK2_HUMAN ame: Full= -tyrosine kinase 2-beta ame: Full=Calcium-dependent tyrosine kinase Short=CADTK ame: Full=Calcium-regulated non-receptor proline-rich tyrosine kinase ame: Full=Cell adhesion kinase beta Short=CAK-beta Short=CAKB ame: Full=Focal adhesion kinase 2 Short=FADK 2 ame: Full=Proline-rich tyrosine kinase 2 ame: Full=Related adhesion focal tyrosine kinase Short=RAFTK
ZFG-16-14_01_21399_CGATGT_L001_R1_001_(paired)_trimmed_(paired)_contig_23104	82.3876	2.33147e-15	2.35318e-13	2.3273e-10	PLEK_RAT ame: Full=Pleckstrin
ZFG-16-14_01_21399_CGATGT_L001_R1_001_(paired)_trimmed_(paired)_contig_18767	82.2365	0	0	0	GRN_RAT ame: Full=Granulins Contains: ame: Full=Acrogranin ame: Full=Progranulin Contains: ame: Full=Granulin-1 ame: Full=Granulin G Contains: ame: Full=Granulin-2 ame: Full=Granulin F Contains: ame: Full=Granulin-3 ame: Full=Epithelin-2 ame: Full=Granulin B Contains: ame: Full=Granulin-4 ame: Full=Epithelin-1 ame: Full=Granulin A Contains: ame: Full=Granulin-5 ame: Full=Granulin C Contains: ame:…
ZFG-16-14_01_21399_CGATGT_L001_R1_001_(paired)_trimmed_(paired)_contig_23025	81.9664	7.54952e-15	7.20459e-13	7.536e-10	PGH2_CHICK ame: Full=Prostaglandin G H synthase 2 ame: Full=Cyclooxygenase-2 Short=COX-2 ame: Full=Mitogen-inducible PGHS ame: Full=PHS II ame: Full=Prostaglandin H2 synthase 2 Short=PGH synthase 2 Short=PGHS-2 ame: Full=Prostaglandin-endoperoxide synthase 2 Flags: Precursor
ZFG-16-14_01_21399_CGATGT_L001_R1_001_(paired)_trimmed_(paired)_contig_28865	81.95	0	0	0	CHMP5_DANRE ame: Full=Charged multivesicular body 5 ame: Full=Chromatin-modifying 5
ZFG-16-14_01_21399_CGATGT_L001_R1_001_(paired)_trimmed_(paired)_contig_19227	81.7369	0	0	0	UBIQP_PHYIN ame: Full=Polyubiquitin Contains: ame: Full=Ubiquitin Flags: Precursor
ZFG-16-14_01_21399_CGATGT_L001_R1_001_(paired)_trimmed_(paired)_contig_11759	81.6801	0	0	0	CATS_SAIBB ame: Full=Cathepsin S Flags: Precursor
ZFG-16-14_01_21399_CGATGT_L001_R1_001_(paired)_trimmed_(paired)_contig_9575	81.5519	0	0	0	PSME1_MOUSE ame: Full=Proteasome activator complex subunit 1 ame: Full=11S regulator complex subunit alpha Short=REG-alpha ame: Full=Activator of multicatalytic protease subunit 1 ame: Full=Proteasome activator 28 subunit alpha Short=PA28a Short=PA28alpha
ZFG-16-14_01_21399_CGATGT_L001_R1_001_(paired)_trimmed_(paired)_contig_28236	81.0539	3.63446e-09	1.61674e-07	0.000362796	NDUS7_GORGO ame: Full=NADH dehydrogenase
ZFG-16-14_01_21399_CGATGT_L001_R1_001_(paired)_trimmed_(paired)_contig_26108	80.9796	9.66482e-12	6.19225e-10	9.64752e-07	NLS1B_DANRE ame: Full=Sodium-dependent lysophosphatidylcholine symporter 1-B Short=NLS1-B Short=Sodium-dependent LPC symporter 1-B ame: Full=Major facilitator superfamily domain-containing 2A-B
ZFG-16-14_01_21399_CGATGT_L001_R1_001_(paired)_trimmed_(paired)_contig_27121	80.8688	1.689e-11	1.04654e-09	1.68598e-06	CTGF_PIG ame: Full=Connective tissue growth factor ame: Full=CCN family member 2 Flags: Precursor
ZFG-16-14_01_21399_CGATGT_L001_R1_001_(paired)_trimmed_(paired)_contig_19834	80.5421	0	0	0	FLOT2_DANRE ame: Full=Flotillin-2a ame: Full=Reggie-1a Short=REG-1
ZFG-16-14_01_21399_CGATGT_L001_R1_001_(paired)_trimmed_(paired)_contig_38070	80.467	2.06433e-09	9.50477e-08	0.000206063	CLU_DANRE ame: Full=Clustered mitochondria homolog
ZFG-16-14_01_21399_CGATGT_L001_R1_001_(paired)_trimmed_(paired)_contig_27850	80.4422	8.31111e-11	4.66605e-09	8.29623e-06	CRJ1C_TRICY ame: Full=Crystallin J1C
ZFG-16-14_01_21399_CGATGT_L001_R1_001_(paired)_trimmed_(paired)_contig_28974	80.3144	7.77248e-09	3.30997e-07	0.000775857	TR150_RAT ame: Full=Thyroid hormone receptor-associated 3 ame: Full=Thyroid hormone receptor-associated complex 150 kDa component Short=Trap150
ZFG-16-14_01_21399_CGATGT_L001_R1_001_(paired)_trimmed_(paired)_contig_19071	80.0211	0	0	0	TIMP2_CRILO ame: Full=Metallo ase inhibitor 2 ame: Full=Tissue inhibitor of metallo ases 2 Short=TIMP-2 Flags: Precursor
ZFG-16-14_01_21399_CGATGT_L001_R1_001_(paired)_trimmed_(paired)_contig_31050	80.0178	7.80863e-09	3.32346e-07	0.000779465	ID3A_XENLA ame: Full=DNA-binding inhibitor ID-3-A ame: Full=Inhibitor of DNA binding 3 Short=XId3 Short=X Short=X a Short=X b Short=XIdx ame: Full=Inhibitor of differentiation 3-A
ZFG-16-14_01_21399_CGATGT_L001_R1_001_(paired)_trimmed_(paired)_contig_19414	79.6726	0	0	0	LDHA_LYCDA ame: Full=L-lactate dehydrogenase A chain Short=LDH-A
ZFG-16-14_01_21399_CGATGT_L001_R1_001_(paired)_trimmed_(paired)_contig_30205	79.6206	1.35046e-11	8.45701e-10	1.34805e-06	ATG9A_BOVIN ame: Full=Autophagy-related 9A ame: Full=APG9-like 1 ame: Full=Autophagy 9
ZFG-16-14_01_21399_CGATGT_L001_R1_001_(paired)_trimmed_(paired)_contig_21637	79.4943	0	0	0	BTG1_CHICK ame: Full= BTG1 ame: Full=B-cell translocation gene 1
ZFG-16-14_01_21399_CGATGT_L001_R1_001_(paired)_trimmed_(paired)_contig_32503	79.4856	3.88578e-15	3.83662e-13	3.87883e-10	LYN_HUMAN ame: Full=Tyrosine- kinase Lyn ame: Full=Lck Yes-related novel tyrosine kinase ame: Full=V-yes-1 Yamaguchi sarcoma viral related oncogene homolog ame: Full=p53Lyn ame: Full=p56Lyn
ZFG-16-14_01_21399_CGATGT_L001_R1_001_(paired)_trimmed_(paired)_contig_33888	79.4167	1.99858e-09	9.23611e-08	0.0001995	SSRA_MOUSE ame: Full=Translocon-associated subunit alpha Short=TRAP-alpha ame: Full=Signal sequence receptor subunit alpha Short=SSR-alpha Flags: Precursor
ZFG-16-14_01_21399_CGATGT_L001_R1_001_(paired)_trimmed_(paired)_contig_21297	79.2554	2.22548e-09	1.0195e-07	0.00022215	HNRPK_CHICK ame: Full=Heterogeneous nuclear ribonucleo K Short=hnRNP K
ZFG-16-14_01_21399_CGATGT_L001_R1_001_(paired)_trimmed_(paired)_contig_10255	79.1924	0	0	0	RL26_MACFA ame: Full=60S ribosomal L26
ZFG-16-14_01_21399_CGATGT_L001_R1_001_(paired)_trimmed_(paired)_contig_32412	79.1885	0	0	0	QPCT_HUMAN ame: Full=Glutaminyl-peptide cyclotransferase ame: Full=Glutaminyl cyclase Short=QC Short=sQC ame: Full=Glutaminyl-tRNA cyclotransferase ame: Full=Glutamyl cyclase Short=EC Flags: Precursor
ZFG-16-14_01_21399_CGATGT_L001_R1_001_(paired)_trimmed_(paired)_contig_17076	79.1734	1.96991e-08	7.91619e-07	0.00196638	FAHD2_XENLA ame: Full=Fumarylacetoacetate hydrolase domain-containing 2
ZFG-16-14_01_21399_CGATGT_L001_R1_001_(paired)_trimmed_(paired)_contig_34683	79.1107	0	0	0	M3K8_MOUSE ame: Full=Mitogen-activated kinase kinase kinase 8 ame: Full=Cancer Osaka thyroid oncogene ame: Full=Proto-oncogene c-Cot ame: Full=Serine threonine- kinase cot ame: Full=Tumor progression locus 2 Short=TPL-2
ZFG-16-14_01_21399_CGATGT_L001_R1_001_(paired)_trimmed_(paired)_contig_38049	79.0776	0	0	0	EMAL4_MOUSE ame: Full=Echinoderm microtubule-associated -like 4 Short=EMAP-4
ZFG-16-14_01_21399_CGATGT_L001_R1_001_(paired)_trimmed_(paired)_contig_7777	78.9884	0	0	0	ARC1B_HUMAN ame: Full=Actin-related 2 3 complex subunit 1B ame: Full=Arp2 3 complex 41 kDa subunit ame: Full=p41-ARC
ZFG-16-14_01_21399_CGATGT_L001_R1_001_(paired)_trimmed_(paired)_contig_35873	78.9174	0	0	0	MAPK2_RABIT ame: Full=MAP kinase-activated kinase 2 Short=MAPK-activated kinase 2 Short=MAPKAP kinase 2 Short=MAPKAP-K2 Short=MAPKAPK-2 Short=MK-2 Short=MK2
ZFG-16-14_01_21399_CGATGT_L001_R1_001_(paired)_trimmed_(paired)_contig_42018	78.7617	6.45759e-08	2.39629e-06	0.00644603	ATG7_CHICK ame: Full=Ubiquitin-like modifier-activating enzyme ATG7 ame: Full=ATG12-activating enzyme E1 ATG7 ame: Full=Autophagy-related 7 Short=APG7-like
ZFG-16-14_01_21399_CGATGT_L001_R1_001_(paired)_trimmed_(paired)_contig_30203	78.5444	0	0	0	KLF11_MOUSE ame: Full=Krueppel-like factor 11 ame: Full=TGFB-inducible early growth response 2b ame: Full=Transforming growth factor-beta-inducible early growth response 3 Short=TGFB-inducible early growth response 3 Short=TIEG-3
ZFG-16-14_01_21399_CGATGT_L001_R1_001_(paired)_trimmed_(paired)_contig_21924	78.3727	2.75668e-13	2.17702e-11	2.75175e-08	PDE4B_RAT ame: Full=cAMP-specific 3 ,5 -cyclic phosphodiesterase 4B ame: Full=DPDE4
ZFG-16-14_01_21399_CGATGT_L001_R1_001_(paired)_trimmed_(paired)_contig_31993	78.2083	0	0	0	LGG1_CAEEL ame: Full= lgg-1 Flags: Precursor
ZFG-16-14_01_21399_CGATGT_L001_R1_001_(paired)_trimmed_(paired)_contig_13501	77.9781	0	0	0	RL6_HUMAN ame: Full=60S ribosomal L6 ame: Full=Large ribosomal subunit eL6 ame: Full=Neoplasm-related C140 ame: Full=Tax-responsive enhancer element-binding 107 Short= 107
ZFG-16-14_01_21399_CGATGT_L001_R1_001_(paired)_trimmed_(paired)_contig_27333	77.9642	1.79164e-11	1.10671e-09	1.78844e-06	WDR1_CHICK ame: Full=WD repeat-containing 1 ame: Full=Actin-interacting 1 Short=AIP1
ZFG-16-14_01_21399_CGATGT_L001_R1_001_(paired)_trimmed_(paired)_contig_24658	77.946	1.11022e-16	1.27091e-14	1.10824e-11	TISB_MOUSE ame: Full=mRNA decay activator ZFP36L1 ame: Full=Butyrate response factor 1 ame: Full=TPA-induced sequence 11b ame: Full=Zinc finger C3H1 type-like 1 Short=ZFP36-like 1
ZFG-16-14_01_21399_CGATGT_L001_R1_001_(paired)_trimmed_(paired)_contig_17427	77.8003	1.10428e-08	4.59677e-07	0.00110231	P85A_HUMAN ame: Full=Phosphatidylinositol 3-kinase regulatory subunit alpha Short=PI3-kinase regulatory subunit alpha Short=PI3K regulatory subunit alpha Short= ns-3-kinase regulatory subunit alpha ame: Full=Phosphatidylinositol 3-kinase 85 kDa regulatory subunit alpha Short=PI3-kinase subunit p85-alpha Short= ns-3-kinase regulatory subunit p85-alpha
ZFG-16-14_01_21399_CGATGT_L001_R1_001_(paired)_trimmed_(paired)_contig_23352	77.5269	0	0	0	CD68_HUMAN ame: Full=Macrosialin ame: Full=Gp110 ame: CD_antigen=CD68 Flags: Precursor
ZFG-16-14_01_21399_CGATGT_L001_R1_001_(paired)_trimmed_(paired)_contig_22618	77.0283	0	0	0	RL34_ICTPU ame: Full=60S ribosomal L34
ZFG-16-14_01_21399_CGATGT_L001_R1_001_(paired)_trimmed_(paired)_contig_18813	76.9701	0	0	0	RS18_ICTPU ame: Full=40S ribosomal S18
ZFG-16-14_01_21399_CGATGT_L001_R1_001_(paired)_trimmed_(paired)_contig_39043	76.9554	7.03377e-09	3.01727e-07	0.000702118	TMOD4_HUMAN ame: Full=Tropomodulin-4 ame: Full=Skeletal muscle tropomodulin Short=Sk-Tmod
ZFG-16-14_01_21399_CGATGT_L001_R1_001_(paired)_trimmed_(paired)_contig_19811	76.92	0	0	0	BRI3_BOVIN ame: Full=Brain I3
ZFG-16-14_01_21399_CGATGT_L001_R1_001_(paired)_trimmed_(paired)_contig_27653	76.9152	0	0	0	RISC_MOUSE ame: Full=Retinoid-inducible serine carboxypeptidase ame: Full=Serine carboxypeptidase 1 Flags: Precursor
ZFG-16-14_01_21399_CGATGT_L001_R1_001_(paired)_trimmed_(paired)_contig_31266	76.7826	0	0	0	B3GN3_HUMAN ame: Full=N-acetyllactosaminide beta-1,3-N-acetylglucosaminyltransferase 3 ame: Full=Beta-1,3-galactosyl-O-glycosyl-glyco beta-1,3-N-acetylglucosaminyltransferase ame: Full=Beta-1,3-galactosyltransferase 8 Short=Beta-1,3- ase 8 Short=Beta3Gal-T8 Short=Beta3 8 Short=b3Gal-T8 ame: Full=Beta-3-Gx-T8 ame: Full=Core 1 extending beta-1,3-N-acetylglucosaminyltransferase ame: Full=Core1-beta3…
ZFG-16-14_01_21399_CGATGT_L001_R1_001_(paired)_trimmed_(paired)_contig_14938	76.5795	0	0	0	SOCS3_CHICK ame: Full=Suppressor of cytokine signaling 3 Short=SOCS-3
ZFG-16-14_01_21399_CGATGT_L001_R1_001_(paired)_trimmed_(paired)_contig_28898	76.5001	1.18542e-08	4.92219e-07	0.00118329	SLAP2_MOUSE ame: Full=Src-like-adapter 2 ame: Full=Src-like adapter 2 Short=SLAP-2
ZFG-16-14_01_21399_CGATGT_L001_R1_001_(paired)_trimmed_(paired)_contig_29287	76.4132	3.82083e-12	2.58751e-10	3.81399e-07	SYAC_MESAU ame: Full=Alanine--tRNA cytoplasmic ame: Full=Alanyl-tRNA synthetase Short=
ZFG-16-14_01_21399_CGATGT_L001_R1_001_(paired)_trimmed_(paired)_contig_18116	76.3962	0	0	0	MUC18_MOUSE ame: Full=Cell surface glyco MUC18 ame: Full=Gicerin ame: Full=Melanoma cell adhesion molecule ame: Full=Melanoma-associated antigen MUC18 ame: CD_antigen=CD146 Flags: Precursor
ZFG-16-14_01_21399_CGATGT_L001_R1_001_(paired)_trimmed_(paired)_contig_27599	76.3489	1.03261e-11	6.59475e-10	1.03076e-06	RFIP1_HUMAN ame: Full=Rab11 family-interacting 1 Short=Rab11-FIP1 ame: Full=Rab-coupling
ZFG-16-14_01_21399_CGATGT_L001_R1_001_(paired)_trimmed_(paired)_contig_13034	76.2221	0	0	0	C1S_RAT ame: Full=Complement C1s subcomponent ame: Full=C1 esterase ame: Full=Complement component 1 subcomponent s Contains: ame: Full=Complement C1s subcomponent heavy chain Contains: ame: Full=Complement C1s subcomponent light chain Flags: Precursor
ZFG-16-14_01_21399_CGATGT_L001_R1_001_(paired)_trimmed_(paired)_contig_23343	75.8043	2.65343e-14	2.38405e-12	2.64868e-09	ATF1B_DANRE ame: Full=ATPase inhibitor mitochondrial ame: Full=Inhibitor of F(1)F(o)-ATPase B Short=IF(1) B Short=IF1 B Flags: Precursor
ZFG-16-14_01_21399_CGATGT_L001_R1_001_(paired)_trimmed_(paired)_contig_33341	75.8009	5.22696e-09	2.27942e-07	0.00052176	TMM9B_MOUSE ame: Full=Transmembrane 9B Flags: Precursor
ZFG-16-14_01_21399_CGATGT_L001_R1_001_(paired)_trimmed_(paired)_contig_29473	75.7659	3.18401e-09	1.42589e-07	0.000317832	RADI_BOVIN ame: Full=Radixin
ZFG-16-14_01_21399_CGATGT_L001_R1_001_(paired)_trimmed_(paired)_contig_32302	75.7458	7.22848e-10	3.56675e-08	7.21554e-05	CXCR2_RAT ame: Full=C-X-C chemokine receptor type 2 Short=CXC-R2 Short=CXCR-2 ame: Full=GRO MGSA receptor ame: Full=High affinity interleukin-8 receptor B Short=IL-8R B ame: CD_antigen=CD182
ZFG-16-14_01_21399_CGATGT_L001_R1_001_(paired)_trimmed_(paired)_contig_22747	75.63	5.85754e-13	4.43967e-11	5.84705e-08	SMCA2_MOUSE ame: Full=Probable global transcription activator SNF2L2 ame: Full=ATP-dependent helicase SMARCA2 ame: Full=BRG1-associated factor 190B Short=BAF190B ame: Full= brahma homolog ame: Full=SNF2-alpha ame: Full=SWI SNF-related matrix-associated actin-dependent regulator of chromatin subfamily A member 2
ZFG-16-14_01_21399_CGATGT_L001_R1_001_(paired)_trimmed_(paired)_contig_21842	75.5633	0	0	0	ALDCB_DANRE ame: Full=Fructose-bisphosphate aldolase C-B ame: Full=Brain-type aldolase-B
ZFG-16-14_01_21399_CGATGT_L001_R1_001_(paired)_trimmed_(paired)_contig_29262	75.2561	1.11022e-16	1.27091e-14	1.10824e-11	HUWE1_HUMAN ame: Full=E3 ubiquitin- ligase HUWE1 ame: Full=ARF-binding 1 Short=ARF-BP1 ame: Full= UBA and WWE domain-containing 1 ame: Full=HECT-type E3 ubiquitin transferase HUWE1 ame: Full=Homologous to E6AP carboxyl terminus homologous 9 Short= 9 ame: Full=Large structure of UREB1 Short=LASU1 ame: Full=Mcl-1 ubiquitin ligase E3 Short=Mule ame: Full=Upstream regulatory element-binding 1 Short=U…
ZFG-16-14_01_21399_CGATGT_L001_R1_001_(paired)_trimmed_(paired)_contig_25546	75.2403	0	0	0	1433B_MOUSE ame: Full=14-3-3 beta alpha ame: Full= kinase C inhibitor 1 Short=KCIP-1 Contains: ame: Full=14-3-3 beta N-terminally processed
ZFG-16-14_01_21399_CGATGT_L001_R1_001_(paired)_trimmed_(paired)_contig_42103	75.1167	9.58939e-09	4.03211e-07	0.000957223	PLPP1_CAVPO ame: Full=Phospholipid phosphatase 1 ame: Full=Lipid phosphate phosphohydrolase 1 ame: Full=PAP2-alpha ame: Full=Phosphatidate phosphohydrolase type 2a ame: Full=Phosphatidic acid phosphatase 2a Short=PAP-2a Short=PAP2a
ZFG-16-14_01_21399_CGATGT_L001_R1_001_(paired)_trimmed_(paired)_contig_30806	74.9845	5.10703e-15	4.9687e-13	5.09788e-10	H5_ANSAN ame: Full=Histone H5
ZFG-16-14_01_21399_CGATGT_L001_R1_001_(paired)_trimmed_(paired)_contig_16803	74.7658	3.77476e-15	3.73069e-13	3.768e-10	EMP2_PANTR ame: Full=Epithelial membrane 2 Short=EMP-2
ZFG-16-14_01_21399_CGATGT_L001_R1_001_(paired)_trimmed_(paired)_contig_22360	74.7576	0	0	0	KC1D_HUMAN ame: Full=Casein kinase I isoform delta Short=CKI-delta Short=CKId ame: Full=Tau- kinase CSNK1D
ZFG-16-14_01_21399_CGATGT_L001_R1_001_(paired)_trimmed_(paired)_contig_30393	74.6491	0	0	0	CML1_MOUSE ame: Full=Chemokine-like receptor 1 ame: Full=G- coupled receptor DEZ
ZFG-16-14_01_21399_CGATGT_L001_R1_001_(paired)_trimmed_(paired)_contig_24826	74.5222	0	0	0	SC31A_DANRE ame: Full= transport Sec31A ame: Full=SEC31 1 ame: Full=SEC31-related A
ZFG-16-14_01_21399_CGATGT_L001_R1_001_(paired)_trimmed_(paired)_contig_21118	74.4491	5.4956e-14	4.74958e-12	5.48577e-09	CNPY3_DANRE ame: Full= canopy homolog 3 ame: Full=Trinucleotide repeat-containing gene 5 Flags: Precursor
ZFG-16-14_01_21399_CGATGT_L001_R1_001_(paired)_trimmed_(paired)_contig_22552	74.4024	0	0	0	PDIA1_BOVIN ame: Full= disulfide-isomerase Short=PDI ame: Full=Cellular thyroid hormone-binding ame: Full=Prolyl 4-hydroxylase subunit beta ame: Full=p55 Flags: Precursor
ZFG-16-14_01_21399_CGATGT_L001_R1_001_(paired)_trimmed_(paired)_contig_35121	74.3694	7.34732e-09	3.14636e-07	0.000733417	RB11B_DIPOM ame: Full=Ras-related Rab-11B ame: Full=ORA3 Flags: Precursor
ZFG-16-14_01_21399_CGATGT_L001_R1_001_(paired)_trimmed_(paired)_contig_31641	74.2954	4.94842e-09	2.16268e-07	0.000493957	SSXT_MOUSE ame: Full= SSXT ame: Full= SYT ame: Full=Synovial sarcoma-associated Ss18-alpha
ZFG-16-14_01_21399_CGATGT_L001_R1_001_(paired)_trimmed_(paired)_contig_20882	74.1506	0	0	0	INRA2_ONCMY ame: Full=Interferon alpha beta receptor 2 ame: Full=Type I interferon receptor 2 Flags: Precursor
ZFG-16-14_01_21399_CGATGT_L001_R1_001_(paired)_trimmed_(paired)_contig_35087	74.1294	1.89626e-13	1.53642e-11	1.89287e-08	GCSP_CHICK ame: Full=Glycine dehydrogenase (decarboxylating) mitochondrial ame: Full=Glycine cleavage system P ame: Full=Glycine decarboxylase ame: Full=Glycine dehydrogenase (aminomethyl-transferring) Flags: Precursor
ZFG-16-14_01_21399_CGATGT_L001_R1_001_(paired)_trimmed_(paired)_contig_23501	74.0601	0	0	0	TALDO_MOUSE ame: Full=Transaldolase
ZFG-16-14_01_21399_CGATGT_L001_R1_001_(paired)_trimmed_(paired)_contig_7156	73.8353	0	0	0	TXNIP_HUMAN ame: Full=Thioredoxin-interacting ame: Full=Thioredoxin-binding 2 ame: Full=Vitamin D3 up-regulated 1
ZFG-16-14_01_21399_CGATGT_L001_R1_001_(paired)_trimmed_(paired)_contig_15465	73.7424	0	0	0	ARPC3_HUMAN ame: Full=Actin-related 2 3 complex subunit 3 ame: Full=Arp2 3 complex 21 kDa subunit Short=p21-ARC
ZFG-16-14_01_21399_CGATGT_L001_R1_001_(paired)_trimmed_(paired)_contig_31004	73.648	0	0	0	RNT2_DANRE ame: Full=Ribonuclease T2 ame: Full=RNase Dre2 Flags: Precursor
ZFG-16-14_01_21399_CGATGT_L001_R1_001_(paired)_trimmed_(paired)_contig_9182	73.526	0	0	0	RL35A_HUMAN ame: Full=60S ribosomal L35a ame: Full=Cell growth-inhibiting gene 33 ame: Full=Large ribosomal subunit eL33
ZFG-16-14_01_21399_CGATGT_L001_R1_001_(paired)_trimmed_(paired)_contig_40319	73.4953	1.01045e-07	3.64139e-06	0.0100864	NDUS2_BOVIN ame: Full=NADH dehydrogenase
ZFG-16-14_01_21399_CGATGT_L001_R1_001_(paired)_trimmed_(paired)_contig_30719	73.4152	1.19904e-14	1.12174e-12	1.19689e-09	RARAA_DANRE ame: Full=Retinoic acid receptor alpha-A Short=RAR-alpha-A ame: Full=Nuclear receptor subfamily 1 group B member 1-A ame: Full=Retinoic acid receptor alpha Short=zRAR alpha ame: Full=Retinoic acid receptor alpha- Short=RAR-alpha-
ZFG-16-14_01_21399_CGATGT_L001_R1_001_(paired)_trimmed_(paired)_contig_26433	73.2771	0	0	0	FMNL_MOUSE ame: Full=Formin 1 ame: Full=Formin-related
ZFG-16-14_01_21399_CGATGT_L001_R1_001_(paired)_trimmed_(paired)_contig_29881	73.1705	8.88178e-16	9.39183e-14	8.86589e-11	IAH1_DANRE ame: Full=Isoamyl acetate-hydrolyzing esterase 1 homolog
ZFG-16-14_01_21399_CGATGT_L001_R1_001_(paired)_trimmed_(paired)_contig_17710	73.1446	0	0	0	CLC4E_RAT ame: Full=C-type lectin domain family 4 member E ame: Full=C-type lectin superfamily member 9 ame: Full=Macrophage-inducible C-type lectin
ZFG-16-14_01_21399_CGATGT_L001_R1_001_(paired)_trimmed_(paired)_contig_4752	73.0657	0	0	0	T214A_XENLA ame: Full=Transmembrane 214-A
ZFG-16-14_01_21399_CGATGT_L001_R1_001_(paired)_trimmed_(paired)_contig_20050	72.8823	1.65595e-10	8.92542e-09	1.65299e-05	LS14A_XENTR ame: Full= LSM14 homolog A ame: Full=RNA-associated 55A Short=RAP55A
ZFG-16-14_01_21399_CGATGT_L001_R1_001_(paired)_trimmed_(paired)_contig_27761	72.6183	5.27061e-11	3.03625e-09	5.26117e-06	MICU1_DANRE ame: Full=Calcium uptake mitochondrial ame: Full=Calcium-binding atopy-related autoantigen 1 homolog Flags: Precursor
ZFG-16-14_01_21399_CGATGT_L001_R1_001_(paired)_trimmed_(paired)_contig_33209	72.5499	6.52049e-08	2.41784e-06	0.00650882	GRAB_RAT ame: Full=Granzyme B ame: Full=Fragmentin ame: Full=Natural killer cell protease 1 ame: Full=RNKP-1 Flags: Precursor
ZFG-16-14_01_21399_CGATGT_L001_R1_001_(paired)_trimmed_(paired)_contig_10680	72.3624	0	0	0	RL35_HIPCM ame: Full=60S ribosomal L35
ZFG-16-14_01_21399_CGATGT_L001_R1_001_(paired)_trimmed_(paired)_contig_34939	72.3414	5.32907e-15	5.17464e-13	5.31953e-10	SDC2B_XENLA ame: Full=Syndecan-2-B Short=SYND2-B ame: Full=Xsyn-2 Flags: Precursor
ZFG-16-14_01_21399_CGATGT_L001_R1_001_(paired)_trimmed_(paired)_contig_25020	72.3406	0	0	0	BTF3_MOUSE ame: Full=Transcription factor BTF3 ame: Full=Nascent polypeptide-associated complex subunit beta Short=NAC-beta ame: Full=RNA polymerase B transcription factor 3
ZFG-16-14_01_21399_CGATGT_L001_R1_001_(paired)_trimmed_(paired)_contig_18973	72.2114	0	0	0	RL37P_RATPUTATIVE PSEUDOGENE: ame: Full= 60S ribosomal L37a ame: Full=60S ribosomal L37a pseudogene 1
ZFG-16-14_01_21399_CGATGT_L001_R1_001_(paired)_trimmed_(paired)_contig_28843	72.1705	4.45448e-10	2.26401e-08	4.44651e-05	CTRB_GADMO ame: Full=Chymotrypsin B Contains: ame: Full=Chymotrypsin B chain A Contains: ame: Full=Chymotrypsin B chain B Flags: Precursor
ZFG-16-14_01_21399_CGATGT_L001_R1_001_(paired)_trimmed_(paired)_contig_32197	72.11	1.11022e-16	1.27091e-14	1.10824e-11	YRK_CHICK ame: Full=Proto-oncogene tyrosine- kinase Yrk ame: Full=Yes-related kinase ame: Full=p60-Yrk
ZFG-16-14_01_21399_CGATGT_L001_R1_001_(paired)_trimmed_(paired)_contig_15758	72.0401	0	0	0	RS5_HUMAN ame: Full=40S ribosomal S5 ame: Full=Small ribosomal subunit uS7 Contains: ame: Full=40S ribosomal N-terminally processed
ZFG-16-14_01_21399_CGATGT_L001_R1_001_(paired)_trimmed_(paired)_contig_32922	71.9994	8.75278e-12	5.65875e-10	8.73711e-07	IF44L_HUMAN ame: Full=Interferon-induced 44-like
ZFG-16-14_01_21399_CGATGT_L001_R1_001_(paired)_trimmed_(paired)_contig_15068	71.9289	0	0	0	RL4_BOVIN ame: Full=60S ribosomal L4
ZFG-16-14_01_21399_CGATGT_L001_R1_001_(paired)_trimmed_(paired)_contig_33725	71.8441	1.12441e-11	7.12634e-10	1.1224e-06	COX5A_OTOCR ame: Full=Cytochrome c oxidase subunit mitochondrial ame: Full=Cytochrome c oxidase polypeptide Va Flags: Precursor
ZFG-16-14_01_21399_CGATGT_L001_R1_001_(paired)_trimmed_(paired)_contig_32575	71.8287	6.66134e-16	7.21195e-14	6.64941e-11	OSTC_DANRE ame: Full=Oligosaccharyltransferase complex subunit ostc
ZFG-16-14_01_21399_CGATGT_L001_R1_001_(paired)_trimmed_(paired)_contig_26132	71.5241	0	0	0	EPD_CYPCA ame: Full=Ependymin Short=EPD Flags: Precursor
ZFG-16-14_01_21399_CGATGT_L001_R1_001_(paired)_trimmed_(paired)_contig_41372	71.4727	5.61954e-09	2.44422e-07	0.000560948	NAA10_MOUSE ame: Full=N-alpha-acetyltransferase 10 ame: Full=N-terminal acetyltransferase complex ARD1 subunit homolog A ame: Full= catalytic subunit Naa10
ZFG-16-14_01_21399_CGATGT_L001_R1_001_(paired)_trimmed_(paired)_contig_23994	71.469	0	0	0	SPP2A_HUMAN ame: Full=Signal peptide peptidase-like 2A Short=SPP-like 2A Short=SPPL2a ame: Full=Intramembrane protease 3 Short=IMP-3 ame: Full=Presenilin 2 Flags: Precursor
ZFG-16-14_01_21399_CGATGT_L001_R1_001_(paired)_trimmed_(paired)_contig_28452	71.4442	0	0	0	G6PD_TAKRU ame: Full=Glucose-6-phosphate 1-dehydrogenase Short=G6PD
ZFG-16-14_01_21399_CGATGT_L001_R1_001_(paired)_trimmed_(paired)_contig_6465	71.1575	0	0	0	C1QC_RAT ame: Full=Complement C1q subcomponent subunit C Flags: Precursor
ZFG-16-14_01_21399_CGATGT_L001_R1_001_(paired)_trimmed_(paired)_contig_24694	70.9897	5.94784e-09	2.57467e-07	0.00059372	TOM34_RAT ame: Full=Mitochondrial import receptor subunit TOM34 ame: Full=Translocase of outer membrane 34 kDa subunit
ZFG-16-14_01_21399_CGATGT_L001_R1_001_(paired)_trimmed_(paired)_contig_36753	70.9784	1.08558e-10	6.01353e-09	1.08364e-05	BNI3L_HUMAN ame: Full=BCL2 adenovirus E1B 19 kDa -interacting 3-like ame: Full=Adenovirus E1B19K-binding B5 ame: Full=BCL2 adenovirus E1B 19 kDa -interacting 3A ame: Full=NIP3 X Short=NIP3L
ZFG-16-14_01_21399_CGATGT_L001_R1_001_(paired)_trimmed_(paired)_contig_26851	70.9505	3.14193e-14	2.78535e-12	3.13631e-09	RAB5A_MOUSE ame: Full=Ras-related Rab-5A
ZFG-16-14_01_21399_CGATGT_L001_R1_001_(paired)_trimmed_(paired)_contig_33075	70.9308	1.88738e-15	1.92835e-13	1.884e-10	GSHR_MOUSE ame: Full=Glutathione mitochondrial Short=GR Short=GRase Flags: Precursor
ZFG-16-14_01_21399_CGATGT_L001_R1_001_(paired)_trimmed_(paired)_contig_20723	70.9301	1.72367e-08	6.98574e-07	0.00172059	RBM39_HUMAN ame: Full=RNA-binding 39 ame: Full=CAPER alpha ame: Full=Hepatocellular carcinoma 1 ame: Full=RNA-binding motif 39 ame: Full=RNA-binding region-containing 2 ame: Full=Splicing factor HCC1
ZFG-16-14_01_21399_CGATGT_L001_R1_001_(paired)_trimmed_(paired)_contig_25147	70.9166	2.89031e-10	1.5066e-08	2.88513e-05	MAF1_XENLA ame: Full=Repressor of RNA polymerase III transcription MAF1 homolog
ZFG-16-14_01_21399_CGATGT_L001_R1_001_(paired)_trimmed_(paired)_contig_29161	70.8332	2.26375e-10	1.19371e-08	2.25969e-05	COX5B_BOVIN ame: Full=Cytochrome c oxidase subunit mitochondrial ame: Full=Cytochrome c oxidase polypeptide VIa ame: Full=Cytochrome c oxidase polypeptide Vb Flags: Precursor
ZFG-16-14_01_21399_CGATGT_L001_R1_001_(paired)_trimmed_(paired)_contig_25749	70.6857	1.24429e-08	5.141e-07	0.00124207	TUT7_HUMAN ame: Full=Terminal uridylyltransferase 7 Short=TUTase 7 ame: Full=Zinc finger CCHC domain-containing 6
ZFG-16-14_01_21399_CGATGT_L001_R1_001_(paired)_trimmed_(paired)_contig_18908	70.5311	0	0	0	CSK2B_PIG ame: Full=Casein kinase II subunit beta Short=CK II beta ame: Full=Phosvitin
ZFG-16-14_01_21399_CGATGT_L001_R1_001_(paired)_trimmed_(paired)_contig_34777	70.522	1.43888e-08	5.89373e-07	0.0014363	ATP5J_BOVIN ame: Full=ATP synthase-coupling factor mitochondrial Short=ATPase subunit F6 Flags: Precursor
ZFG-16-14_01_21399_CGATGT_L001_R1_001_(paired)_trimmed_(paired)_contig_39776	70.4768	2.29336e-08	9.14238e-07	0.00228925	RED_HUMAN ame: Full= Red ame: Full=Cytokine IK ame: Full=IK factor ame: Full= RER
ZFG-16-14_01_21399_CGATGT_L001_R1_001_(paired)_trimmed_(paired)_contig_32757	70.3899	0	0	0	EIF3F_HUMAN ame: Full=Eukaryotic translation initiation factor 3 subunit F Short=eIF3f ame: Full=Deubiquitinating enzyme eIF3f ame: Full=Eukaryotic translation initiation factor 3 subunit 5 ame: Full=eIF-3-epsilon ame: Full=eIF3 p47
ZFG-16-14_01_21399_CGATGT_L001_R1_001_(paired)_trimmed_(paired)_contig_17314	70.3675	4.10783e-15	4.03193e-13	4.10047e-10	TBB6_CHICK ame: Full=Tubulin beta-6 chain ame: Full=Beta-tubulin class-VI
ZFG-16-14_01_21399_CGATGT_L001_R1_001_(paired)_trimmed_(paired)_contig_6508	70.2941	0	0	0	APOEB_DANRE ame: Full=Apolipo Eb Short=Apo-Eb Flags: Precursor
ZFG-16-14_01_21399_CGATGT_L001_R1_001_(paired)_trimmed_(paired)_contig_33381	70.285	2.90591e-08	1.14381e-06	0.00290071	ENPP6_DANRE ame: Full=Ectonucleotide pyrophosphatase phosphodiesterase family member 6 Short=E-NPP 6 Short=NPP-6 ame: Full=Choline-specific glycerophosphodiester phosphodiesterase ame: Full=Glycerophosphocholine cholinephosphodiesterase Short=GPC-Cpde Flags: Precursor
ZFG-16-14_01_21399_CGATGT_L001_R1_001_(paired)_trimmed_(paired)_contig_17910	70.0472	2.00419e-11	1.22661e-09	2.0006e-06	CX6C1_THUOB ame: Full=Cytochrome c oxidase subunit 6C-1 ame: Full=Cytochrome c oxidase polypeptide VIc-1
ZFG-16-14_01_21399_CGATGT_L001_R1_001_(paired)_trimmed_(paired)_contig_8004	69.971	4.7808e-10	2.41877e-08	4.77224e-05	FA53B_HUMAN ame: Full= FAM53B
ZFG-16-14_01_21399_CGATGT_L001_R1_001_(paired)_trimmed_(paired)_contig_34335	69.8709	9.50025e-09	3.99799e-07	0.000948324	SNW1_BOVIN ame: Full=SNW domain-containing 1 ame: Full=Nuclear ame: Full=Ski-interacting
ZFG-16-14_01_21399_CGATGT_L001_R1_001_(paired)_trimmed_(paired)_contig_27601	69.6928	0	0	0	PPAL_RAT ame: Full=Lysosomal acid phosphatase Short=LAP Flags: Precursor
ZFG-16-14_01_21399_CGATGT_L001_R1_001_(paired)_trimmed_(paired)_contig_11776	69.6262	0	0	0	ECM1_MOUSE ame: Full=Extracellular matrix 1 ame: Full=Secretory component p85 Flags: Precursor
ZFG-16-14_01_21399_CGATGT_L001_R1_001_(paired)_trimmed_(paired)_contig_32542	69.617	2.4479e-11	1.48723e-09	2.44352e-06	SPCS2_DANRE ame: Full=Probable signal peptidase complex subunit 2 ame: Full=Microsomal signal peptidase 25 kDa subunit Short=SPase 25 kDa subunit
ZFG-16-14_01_21399_CGATGT_L001_R1_001_(paired)_trimmed_(paired)_contig_28796	69.5895	3.33067e-16	3.72308e-14	3.32471e-11	SELPA_DANRE ame: Full=Seleno Pa Short=z a Flags: Precursor
ZFG-16-14_01_21399_CGATGT_L001_R1_001_(paired)_trimmed_(paired)_contig_35333	69.5359	0	0	0	DPP4_PIG ame: Full=Dipeptidyl peptidase 4 ame: Full=Dipeptidyl peptidase IV Short=DPP IV ame: Full=T-cell activation antigen CD26 ame: CD_antigen=CD26 Contains: ame: Full=Dipeptidyl peptidase 4 membrane form ame: Full=Dipeptidyl peptidase IV membrane form Contains: ame: Full=Dipeptidyl peptidase 4 soluble form ame: Full=Dipeptidyl peptidase IV soluble form
ZFG-16-14_01_21399_CGATGT_L001_R1_001_(paired)_trimmed_(paired)_contig_17117	69.353	0	0	0	MK14_MOUSE ame: Full=Mitogen-activated kinase 14 Short=MAP kinase 14 Short=MAPK 14 ame: Full=CRK1 ame: Full=Mitogen-activated kinase p38 alpha Short=MAP kinase p38 alpha
ZFG-16-14_01_21399_CGATGT_L001_R1_001_(paired)_trimmed_(paired)_contig_22631	69.3304	0	0	0	G3BP2_MOUSE ame: Full=Ras GTPase-activating -binding 2 Short=G3BP-2 ame: Full=GAP SH3 domain-binding 2
ZFG-16-14_01_21399_CGATGT_L001_R1_001_(paired)_trimmed_(paired)_contig_26439	69.2468	0	0	0	GPX1_BOVIN ame: Full=Glutathione peroxidase 1 Short=GPx-1 Short=GSHPx-1 ame: Full=Cellular glutathione peroxidase
ZFG-16-14_01_21399_CGATGT_L001_R1_001_(paired)_trimmed_(paired)_contig_14182	69.1896	0	0	0	MMP17_HUMAN ame: Full=Matrix metallo ase-17 Short=MMP-17 ame: Full=Membrane-type matrix metallo ase 4 Short=MT-MMP 4 Short=MTMMP4 ame: Full=Membrane-type-4 matrix metallo ase Short=MT4-MMP Short=MT4MMP Flags: Precursor
ZFG-16-14_01_21399_CGATGT_L001_R1_001_(paired)_trimmed_(paired)_contig_15503	69.1496	0	0	0	CCNG1_BOVIN ame: Full=Cyclin-G1
ZFG-16-14_01_21399_CGATGT_L001_R1_001_(paired)_trimmed_(paired)_contig_36668	69.0611	2.56427e-11	1.55038e-09	2.55968e-06	PDCL3_DANRE ame: Full=Phosducin 3 ame: Full=Viral IAP-associated factor 1 homolog
ZFG-16-14_01_21399_CGATGT_L001_R1_001_(paired)_trimmed_(paired)_contig_28148	68.8557	3.10862e-15	3.09378e-13	3.10306e-10	TCPQ_CHICK ame: Full=T-complex 1 subunit theta Short=TCP-1-theta ame: Full=CCT-theta
ZFG-16-14_01_21399_CGATGT_L001_R1_001_(paired)_trimmed_(paired)_contig_27104	68.7658	0	0	0	WDFY4_HUMAN ame: Full=WD repeat- and FYVE domain-containing 4
ZFG-16-14_01_21399_CGATGT_L001_R1_001_(paired)_trimmed_(paired)_contig_31359	68.6614	4.71844e-11	2.73678e-09	4.70999e-06	SYEP_HUMAN ame: Full=Bifunctional glutamate proline--tRNA ligase ame: Full=Bifunctional aminoacyl-tRNA synthetase ame: Full=Cell proliferation-inducing gene 32 ame: Full=Glutamatyl-prolyl-tRNA synthetase Includes: ame: Full=Glutamate--tRNA ligase ame: Full=Glutamyl-tRNA synthetase Short= Includes: ame: Full=Proline--tRNA ligase ame: Full=Prolyl-tRNA synthetase
ZFG-16-14_01_21399_CGATGT_L001_R1_001_(paired)_trimmed_(paired)_contig_24270	68.6341	0	0	0	SAMP_RAT ame: Full=Serum amyloid P-component Short=SAP Flags: Precursor
ZFG-16-14_01_21399_CGATGT_L001_R1_001_(paired)_trimmed_(paired)_contig_27813	68.4428	1.63758e-13	1.34097e-11	1.63465e-08	CFAH_BOVIN ame: Full=Complement factor H ame: Full=H factor 1 Flags: Precursor
ZFG-16-14_01_21399_CGATGT_L001_R1_001_(paired)_trimmed_(paired)_contig_17824	68.4154	0	0	0	RL30_ICTPU ame: Full=60S ribosomal L30
ZFG-16-14_01_21399_CGATGT_L001_R1_001_(paired)_trimmed_(paired)_contig_17185	68.3444	9.40901e-11	5.24702e-09	9.39216e-06	STIP1_MACFA ame: Full=Stress-induced-phospho 1 Short=STI1 ame: Full=Hsc70 Hsp90-organizing Short=Hop
ZFG-16-14_01_21399_CGATGT_L001_R1_001_(paired)_trimmed_(paired)_contig_20970	68.1634	6.66134e-16	7.21195e-14	6.64941e-11	PDCD4_RAT ame: Full=Programmed cell death 4 ame: Full=Death up-regulated gene
ZFG-16-14_01_21399_CGATGT_L001_R1_001_(paired)_trimmed_(paired)_contig_40410	68.1001	8.57681e-12	5.55578e-10	8.56145e-07	QCR7_BOVIN ame: Full=Cytochrome b-c1 complex subunit 7 ame: Full=Complex III subunit 7 ame: Full=Complex III subunit VII ame: Full=QP-C ame: Full=Ubiquinol-cytochrome c reductase complex 14 kDa
ZFG-16-14_01_21399_CGATGT_L001_R1_001_(paired)_trimmed_(paired)_contig_22506	68.0374	9.9587e-14	8.40311e-12	9.94087e-09	AN32E_DANRE ame: Full=Acidic leucine-rich nuclear phospho 32 family member E
ZFG-16-14_01_21399_CGATGT_L001_R1_001_(paired)_trimmed_(paired)_contig_31472	67.9791	0	0	0	GNAI2_CANFA ame: Full=Guanine nucleotide-binding G(i) subunit alpha-2 ame: Full=Adenylate cyclase-inhibiting G alpha
ZFG-16-14_01_21399_CGATGT_L001_R1_001_(paired)_trimmed_(paired)_contig_28459	67.8688	1.64216e-11	1.01815e-09	1.63922e-06	ZN706_CHICK ame: Full=Zinc finger 706
ZFG-16-14_01_21399_CGATGT_L001_R1_001_(paired)_trimmed_(paired)_contig_29743	67.6482	0	0	0	G3P2_DANRE ame: Full=Glyceraldehyde-3-phosphate dehydrogenase 2
ZFG-16-14_01_21399_CGATGT_L001_R1_001_(paired)_trimmed_(paired)_contig_1841	67.6026	0	0	0	RS3_ICTPU ame: Full=40S ribosomal S3
ZFG-16-14_01_21399_CGATGT_L001_R1_001_(paired)_trimmed_(paired)_contig_37501	67.5639	3.05399e-10	1.5886e-08	3.04852e-05	SLBP_HUMAN ame: Full=Histone RNA hairpin-binding ame: Full=Histone stem-loop-binding
ZFG-16-14_01_21399_CGATGT_L001_R1_001_(paired)_trimmed_(paired)_contig_16304	67.4991	0	0	0	CALX_CANFA ame: Full=Calnexin ame: Full=pp90 Flags: Precursor
ZFG-16-14_01_21399_CGATGT_L001_R1_001_(paired)_trimmed_(paired)_contig_33544	67.4861	1.11022e-16	1.27091e-14	1.10824e-11	NPC2_DANRE ame: Full=Epididymal secretory E1 ame: Full= kDa secretory ame: Full=Niemann Pick type C2 homolog Flags: Precursor
ZFG-16-14_01_21399_CGATGT_L001_R1_001_(paired)_trimmed_(paired)_contig_27021	67.4829	3.49387e-13	2.71199e-11	3.48762e-08	SIDT2_MOUSE ame: Full=SID1 transmembrane family member 2 Flags: Precursor
ZFG-16-14_01_21399_CGATGT_L001_R1_001_(paired)_trimmed_(paired)_contig_11122	67.3905	0	0	0	FINC_HUMAN ame: Full=Fibronectin Short=FN ame: Full=Cold-insoluble globulin Short=CIG Contains: ame: Full=Anastellin Contains: ame: Full=Ugl-Y1 Contains: ame: Full=Ugl-Y2 Contains: ame: Full=Ugl-Y3 Flags: Precursor
ZFG-16-14_01_21399_CGATGT_L001_R1_001_(paired)_trimmed_(paired)_contig_20119	67.2775	0	0	0	EIF3H_SALSA ame: Full=Eukaryotic translation initiation factor 3 subunit H Short=eIF3h ame: Full=Eukaryotic translation initiation factor 3 subunit 3 ame: Full=eIF-3-gamma ame: Full=eIF3 p40 subunit
ZFG-16-14_01_21399_CGATGT_L001_R1_001_(paired)_trimmed_(paired)_contig_26294	67.2752	6.65024e-14	5.70303e-12	6.63833e-09	SRRM1_CHICK ame: Full=Serine arginine repetitive matrix 1
ZFG-16-14_01_21399_CGATGT_L001_R1_001_(paired)_trimmed_(paired)_contig_21277	67.2678	0	0	0	GLNA_CANFA ame: Full=Glutamine synthetase Short=GS ame: Full=Glutamate decarboxylase ame: Full=Glutamate--ammonia ligase
ZFG-16-14_01_21399_CGATGT_L001_R1_001_(paired)_trimmed_(paired)_contig_18800	67.2373	1.02063e-12	7.4967e-11	1.0188e-07	CXCR4_RAT ame: Full=C-X-C chemokine receptor type 4 Short=CXC-R4 Short=CXCR-4 ame: Full=Fusin ame: Full=Leukocyte-derived seven transmembrane domain receptor Short=LESTR ame: Full=Stromal cell-derived factor 1 receptor Short=SDF-1 receptor ame: CD_antigen=CD184
ZFG-16-14_01_21399_CGATGT_L001_R1_001_(paired)_trimmed_(paired)_contig_27673	66.9657	1.93721e-07	6.71672e-06	0.0193374	VAMP5_MOUSE ame: Full=Vesicle-associated membrane 5 Short=VAMP-5 ame: Full=Myobrevin
ZFG-16-14_01_21399_CGATGT_L001_R1_001_(paired)_trimmed_(paired)_contig_24245	66.9545	3.82843e-11	2.25595e-09	3.82157e-06	VAS1_BOVIN ame: Full=V-type proton ATPase subunit S1 Short=V-ATPase subunit S1 ame: Full=V-ATPase Ac45 subunit ame: Full=V-ATPase S1 accessory ame: Full=Vacuolar proton pump subunit S1 Flags: Precursor
ZFG-16-14_01_21399_CGATGT_L001_R1_001_(paired)_trimmed_(paired)_contig_26119	66.9075	0	0	0	SSRG_HUMAN ame: Full=Translocon-associated subunit gamma Short=TRAP-gamma ame: Full=Signal sequence receptor subunit gamma Short=SSR-gamma
ZFG-16-14_01_21399_CGATGT_L001_R1_001_(paired)_trimmed_(paired)_contig_15577	66.8678	0	0	0	RS7_TAKRU ame: Full=40S ribosomal S7
ZFG-16-14_01_21399_CGATGT_L001_R1_001_(paired)_trimmed_(paired)_contig_27442	66.8033	2.70223e-10	1.41521e-08	2.69739e-05	GSTA_PLEPL ame: Full=Glutathione S-transferase A Short=GST-A ame: Full=GST class-theta
ZFG-16-14_01_21399_CGATGT_L001_R1_001_(paired)_trimmed_(paired)_contig_14958	66.7512	0	0	0	RL7A_TAKRU ame: Full=60S ribosomal L7a ame: Full=Surfeit locus 3
ZFG-16-14_01_21399_CGATGT_L001_R1_001_(paired)_trimmed_(paired)_contig_29658	66.6051	2.33147e-15	2.35318e-13	2.3273e-10	ACS2L_HUMAN ame: Full=Acetyl-coenzyme A synthetase 2- mitochondrial ame: Full=Acetate-- ligase 2 ame: Full=Acetyl- synthetase 2 Short= 2 ame: Full=Acyl- synthetase short-chain family member 1 Flags: Precursor
ZFG-16-14_01_21399_CGATGT_L001_R1_001_(paired)_trimmed_(paired)_contig_33106	66.5943	4.47577e-08	1.70851e-06	0.00446775	SAND_TAKRU ame: Full= SAND
ZFG-16-14_01_21399_CGATGT_L001_R1_001_(paired)_trimmed_(paired)_contig_21546	66.5363	5.97633e-13	4.51942e-11	5.96563e-08	RIR2B_HUMAN ame: Full=Ribonucleoside-diphosphate reductase subunit M2 B ame: Full=TP53-inducible ribonucleotide reductase M2 B ame: Full=p53-inducible ribonucleotide reductase small subunit 2 Short=p53R2
ZFG-16-14_01_21399_CGATGT_L001_R1_001_(paired)_trimmed_(paired)_contig_30115	66.5062	5.27126e-11	3.03625e-09	5.26183e-06	ZC3HF_DANRE ame: Full=Zinc finger CCCH domain-containing 15
ZFG-16-14_01_21399_CGATGT_L001_R1_001_(paired)_trimmed_(paired)_contig_41861	66.4913	1.27851e-08	5.27581e-07	0.00127622	UB2G1_RAT ame: Full=Ubiquitin-conjugating enzyme E2 G1 ame: Full=E2 ubiquitin-conjugating enzyme G1 ame: Full=E217K ame: Full=UBC7 ame: Full=Ubiquitin carrier G1 ame: Full=Ubiquitin- ligase G1 Contains: ame: Full=Ubiquitin-conjugating enzyme E2 N-terminally processed
ZFG-16-14_01_21399_CGATGT_L001_R1_001_(paired)_trimmed_(paired)_contig_34930	66.4629	3.21668e-08	1.25525e-06	0.00321092	COPE_CHICK ame: Full=Coatomer subunit epsilon ame: Full=Epsilon-coat Short=Epsilon-COP
ZFG-16-14_01_21399_CGATGT_L001_R1_001_(paired)_trimmed_(paired)_contig_39045	66.3169	9.97535e-13	7.34871e-11	9.9575e-08	IL3B2_MOUSE ame: Full=Interleukin-3 receptor class 2 subunit beta Short=IL-3 receptor class 2 subunit beta Short=IL-3R class 2 subunit beta ame: Full=Colony-stimulating factor 2 receptor subunit beta-2 ame: Full=Interleukin-3 receptor class II beta chain Flags: Precursor
ZFG-16-14_01_21399_CGATGT_L001_R1_001_(paired)_trimmed_(paired)_contig_23486	66.2958	2.34146e-13	1.86982e-11	2.33727e-08	GA45A_FELCA ame: Full=Growth arrest and DNA damage-inducible GADD45 alpha
ZFG-16-14_01_21399_CGATGT_L001_R1_001_(paired)_trimmed_(paired)_contig_23279	66.2759	0	0	0	CRLF3_DANRE ame: Full=Cytokine receptor-like factor 3 Short=Clf-3
ZFG-16-14_01_21399_CGATGT_L001_R1_001_(paired)_trimmed_(paired)_contig_39714	66.0795	3.72518e-10	1.91775e-08	3.71851e-05	CRJ1A_TRICY ame: Full=Crystallin J1A
ZFG-16-14_01_21399_CGATGT_L001_R1_001_(paired)_trimmed_(paired)_contig_28263	66.0541	3.02558e-11	1.80969e-09	3.02016e-06	TESP1_MOUSE ame: Full= TESPA1 ame: Full=Thymocyte-expressed positive selection-associated 1
ZFG-16-14_01_21399_CGATGT_L001_R1_001_(paired)_trimmed_(paired)_contig_11043	65.9694	2.02595e-10	1.07513e-08	2.02232e-05	U2AF1_BOVIN ame: Full=Splicing factor U2AF 35 kDa subunit ame: Full=U2 auxiliary factor 35 kDa subunit ame: Full=U2 snRNP auxiliary factor small subunit
ZFG-16-14_01_21399_CGATGT_L001_R1_001_(paired)_trimmed_(paired)_contig_19739	65.841	8.88178e-16	9.39183e-14	8.86589e-11	TPC1_HUMAN ame: Full=Two pore calcium channel 1 ame: Full=Voltage-dependent calcium channel TPC1
ZFG-16-14_01_21399_CGATGT_L001_R1_001_(paired)_trimmed_(paired)_contig_42628	65.7984	3.40562e-07	1.12754e-05	0.0339952	F213A_DANRE ame: Full=Redox-regulatory FAM213A ame: Full=Peroxiredoxin-like 2 activated in M-CSF stimulated monocytes Short= PAMM
ZFG-16-14_01_21399_CGATGT_L001_R1_001_(paired)_trimmed_(paired)_contig_27531	65.7248	0	0	0	VDAC2_XENLA ame: Full=Voltage-dependent anion-selective channel 2 Short=VDAC-2 ame: Full=Outer mitochondrial membrane porin
ZFG-16-14_01_21399_CGATGT_L001_R1_001_(paired)_trimmed_(paired)_contig_30540	65.6196	1.79077e-10	9.5694e-09	1.78756e-05	CHMP3_PONAB ame: Full=Charged multivesicular body 3 ame: Full=Chromatin-modifying 3 ame: Full=Vacuolar sorting-associated 24
ZFG-16-14_01_21399_CGATGT_L001_R1_001_(paired)_trimmed_(paired)_contig_30714	65.5284	7.17421e-10	3.54348e-08	7.16137e-05	TNR1B_HUMAN ame: Full=Tumor necrosis factor receptor superfamily member 1B ame: Full=Tumor necrosis factor receptor 2 Short=TNF-R2 ame: Full=Tumor necrosis factor receptor type II Short=TNF-RII Short=TNFR-II ame: Full=p75 ame: Full=p80 TNF-alpha receptor ame: CD_antigen=CD120b ame: INN=Etanercept Contains: ame: Full=Tumor necrosis factor receptor superfamily member membrane form Contains: ame: Fu…
ZFG-16-14_01_21399_CGATGT_L001_R1_001_(paired)_trimmed_(paired)_contig_26250	65.4619	0	0	0	OSTF1_MONAL ame: Full=Osteoclast-stimulating factor 1 ame: Full=Osteoclast-stimulating factor-like
ZFG-16-14_01_21399_CGATGT_L001_R1_001_(paired)_trimmed_(paired)_contig_3650	65.3571	3.40949e-13	2.65682e-11	3.40339e-08	CALUB_SALSA ame: Full=Calumenin-B Flags: Precursor
ZFG-16-14_01_21399_CGATGT_L001_R1_001_(paired)_trimmed_(paired)_contig_40286	65.3139	1.96781e-08	7.91093e-07	0.00196428	PSMD4_BOVIN ame: Full=26S proteasome non-ATPase regulatory subunit 4 ame: Full=26S proteasome regulatory subunit RPN10
ZFG-16-14_01_21399_CGATGT_L001_R1_001_(paired)_trimmed_(paired)_contig_5586	65.3123	0	0	0	EF1A_ORYLA ame: Full=Elongation factor 1-alpha Short=EF-1-alpha
ZFG-16-14_01_21399_CGATGT_L001_R1_001_(paired)_trimmed_(paired)_contig_20563	65.2928	5.99804e-08	2.23908e-06	0.0059873	LFG4_MOUSE ame: Full= lifeguard 4 ame: Full=Transmembrane BAX inhibitor motif-containing 4 ame: Full=Z-
ZFG-16-14_01_21399_CGATGT_L001_R1_001_(paired)_trimmed_(paired)_contig_34682	65.1929	4.48275e-11	2.61069e-09	4.47472e-06	EMSA1_HUMAN ame: Full=ELM2 and SANT domain-containing 1 ame: Full=MIDEAS
ZFG-16-14_01_21399_CGATGT_L001_R1_001_(paired)_trimmed_(paired)_contig_18572	65.1633	0	0	0	EIF3D_DANRE ame: Full=Eukaryotic translation initiation factor 3 subunit D Short=eIF3d ame: Full=Eukaryotic translation initiation factor 3 subunit 7
ZFG-16-14_01_21399_CGATGT_L001_R1_001_(paired)_trimmed_(paired)_contig_23265	65.1382	0	0	0	BLNK_HUMAN ame: Full=B-cell linker ame: Full=B-cell adapter containing a SH2 domain ame: Full=B-cell adapter containing a Src homology 2 domain ame: Full=Cytoplasmic adapter ame: Full=Src homology 2 domain-containing leukocyte of 65 kDa Short=SLP-65
ZFG-16-14_01_21399_CGATGT_L001_R1_001_(paired)_trimmed_(paired)_contig_16310	65.0396	0	0	0	RL32_ICTPU ame: Full=60S ribosomal L32
ZFG-16-14_01_21399_CGATGT_L001_R1_001_(paired)_trimmed_(paired)_contig_26569	64.9044	0	0	0	SARAF_XENLA ame: Full=Store-operated calcium entry-associated regulatory factor Short=SARAF Short=SOCE-associated regulatory factor ame: Full=Transmembrane 66 Flags: Precursor
ZFG-16-14_01_21399_CGATGT_L001_R1_001_(paired)_trimmed_(paired)_contig_20175	64.8694	1.28053e-07	4.54081e-06	0.0127824	TM258_XENTR ame: Full=Transmembrane 258
ZFG-16-14_01_21399_CGATGT_L001_R1_001_(paired)_trimmed_(paired)_contig_32265	64.7416	0	0	0	SCAM3_BOVIN ame: Full=Secretory carrier-associated membrane 3 Short=Secretory carrier membrane 3
ZFG-16-14_01_21399_CGATGT_L001_R1_001_(paired)_trimmed_(paired)_contig_35286	64.7124	3.35901e-08	1.3067e-06	0.003353	HDGF_MOUSE ame: Full=Hepatoma-derived growth factor Short=HDGF
ZFG-16-14_01_21399_CGATGT_L001_R1_001_(paired)_trimmed_(paired)_contig_22482	64.6937	0	0	0	CY24B_BOVIN ame: Full=Cytochrome b-245 heavy chain ame: Full=CGD91-phox ame: Full=Cytochrome b(558) subunit beta Short=Cytochrome b558 subunit beta ame: Full=Heme-binding membrane glyco gp91phox ame: Full=Neutrophil cytochrome b 91 kDa polypeptide ame: Full=gp91-1 ame: Full=gp91-phox ame: Full=p22 phagocyte B-cytochrome
ZFG-16-14_01_21399_CGATGT_L001_R1_001_(paired)_trimmed_(paired)_contig_37154	64.6848	1.07418e-07	3.84734e-06	0.0107225	MSRB3_PONAB ame: Full=Methionine-R-sulfoxide reductase B3 Short= 3 Flags: Precursor
ZFG-16-14_01_21399_CGATGT_L001_R1_001_(paired)_trimmed_(paired)_contig_30479	64.6527	8.40972e-12	5.45108e-10	8.39466e-07	S12A2_HUMAN ame: Full=Solute carrier family 12 member 2 ame: Full=Basolateral Na-K-Cl symporter ame: Full=Bumetanide-sensitive sodium-(potassium)-chloride cotransporter 1
ZFG-16-14_01_21399_CGATGT_L001_R1_001_(paired)_trimmed_(paired)_contig_15030	64.6366	8.15122e-08	2.97827e-06	0.00813663	CPT1A_HUMAN ame: Full=Carnitine O-palmitoyltransferase liver isoform Short=CPT1-L ame: Full=Carnitine O-palmitoyltransferase liver isoform Short=CPT I Short=CPTI-L ame: Full=Carnitine palmitoyltransferase 1A
ZFG-16-14_01_21399_CGATGT_L001_R1_001_(paired)_trimmed_(paired)_contig_34220	64.4957	7.66716e-11	4.31909e-09	7.65343e-06	CDD_HUMAN ame: Full=Cytidine deaminase ame: Full=Cytidine aminohydrolase
ZFG-16-14_01_21399_CGATGT_L001_R1_001_(paired)_trimmed_(paired)_contig_16553	64.4214	0	0	0	MCL1_HUMAN ame: Full=Induced myeloid leukemia cell differentiation Mcl-1 ame: Full=Bcl-2 3 Short=Bcl2-L-3 ame: Full=Bcl-2-related EAT mcl1 ame: Full=mcl1 EAT
ZFG-16-14_01_21399_CGATGT_L001_R1_001_(paired)_trimmed_(paired)_contig_39601	64.3047	3.28742e-10	1.70028e-08	3.28154e-05	MANF_BOVIN ame: Full=Mesencephalic astrocyte-derived neurotrophic factor ame: Full=Arginine-rich ame: Full= ARMET Flags: Precursor
ZFG-16-14_01_21399_CGATGT_L001_R1_001_(paired)_trimmed_(paired)_contig_11577	64.2941	0	0	0	HECD1_HUMAN ame: Full=E3 ubiquitin- ligase HECTD1 ame: Full=E3 ligase for inhibin receptor ame: Full=EULIR ame: Full=HECT domain-containing 1 ame: Full=HECT-type E3 ubiquitin transferase HECTD1
ZFG-16-14_01_21399_CGATGT_L001_R1_001_(paired)_trimmed_(paired)_contig_26659	64.206	0	0	0	FUCO_HUMAN ame: Full=Tissue alpha-L-fucosidase ame: Full=Alpha-L-fucosidase I ame: Full=Alpha-L-fucoside fucohydrolase 1 Short=Alpha-L-fucosidase 1 Flags: Precursor
ZFG-16-14_01_21399_CGATGT_L001_R1_001_(paired)_trimmed_(paired)_contig_21611	64.1732	0	0	0	143B1_ONCMY ame: Full=14-3-3 beta alpha-1 Short= 14-3-3B1
ZFG-16-14_01_21399_CGATGT_L001_R1_001_(paired)_trimmed_(paired)_contig_34854	64.1551	2.28497e-07	7.83537e-06	0.0228088	UBC4_MIMIV ame: Full=Probable bifunctional E2 E3 enzyme R795 Includes: ame: Full=E3 ubiquitin- ligase ame: Full=RING-type E3 ubiquitin transferase Includes: ame: Full=Ubiquitin-conjugating enzyme E2 ame: Full=E2 ubiquitin-conjugating enzyme
ZFG-16-14_01_21399_CGATGT_L001_R1_001_(paired)_trimmed_(paired)_contig_24176	64.1248	0	0	0	SYPL1_HUMAN ame: Full=Synaptophysin 1 ame: Full=Pantophysin
ZFG-16-14_01_21399_CGATGT_L001_R1_001_(paired)_trimmed_(paired)_contig_21806	64.0754	9.21485e-15	8.71882e-13	9.19836e-10	RAD21_XENLA ame: Full=Double-strand-break repair rad21 homolog ame: Full=SCC1 homolog
ZFG-16-14_01_21399_CGATGT_L001_R1_001_(paired)_trimmed_(paired)_contig_40729	63.979	4.20075e-08	1.60845e-06	0.00419323	TMX3_HUMAN ame: Full= disulfide-isomerase TMX3 ame: Full=Thioredoxin domain-containing 10 ame: Full=Thioredoxin-related transmembrane 3 Flags: Precursor
ZFG-16-14_01_21399_CGATGT_L001_R1_001_(paired)_trimmed_(paired)_contig_18969	63.8623	0	0	0	YBOX1_BOVIN ame: Full=Nuclease-sensitive element-binding 1 ame: Full=CCAAT-binding transcription factor I subunit A Short=CBF-A ame: Full=DNA-binding B Short=DBPB ame: Full=Enhancer factor I subunit A Short=EFI-A ame: Full=Y-box transcription factor ame: Full=Y-box-binding 1 Short=YB-1
ZFG-16-14_01_21399_CGATGT_L001_R1_001_(paired)_trimmed_(paired)_contig_28416	63.7518	3.44169e-15	3.41504e-13	3.43553e-10	APT_RAT ame: Full=Adenine phosphoribosyltransferase Short=APRT
ZFG-16-14_01_21399_CGATGT_L001_R1_001_(paired)_trimmed_(paired)_contig_26964	63.7439	3.66908e-11	2.1646e-09	3.66251e-06	GELS_HUMAN ame: Full=Gelsolin ame: Full=AGEL ame: Full=Actin-depolymerizing factor Short=ADF ame: Full=Brevin Flags: Precursor
ZFG-16-14_01_21399_CGATGT_L001_R1_001_(paired)_trimmed_(paired)_contig_25565	63.6951	2.54004e-09	1.15407e-07	0.000253549	CYSP2_HOMAM ame: Full=Digestive cysteine ase 2 Flags: Precursor
ZFG-16-14_01_21399_CGATGT_L001_R1_001_(paired)_trimmed_(paired)_contig_28813	63.2251	0	0	0	SNX1_MOUSE ame: Full=Sorting nexin-1
ZFG-16-14_01_21399_CGATGT_L001_R1_001_(paired)_trimmed_(paired)_contig_10332	63.1357	0	0	0	PROF1_HUMAN ame: Full=Profilin-1 ame: Full=Epididymis tissue Li 184a ame: Full=Profilin I
ZFG-16-14_01_21399_CGATGT_L001_R1_001_(paired)_trimmed_(paired)_contig_7901	63.0803	1.01047e-07	3.64139e-06	0.0100866	PLAK_XENLA ame: Full=Junction plakoglobin ame: Full=Desmoplakin III ame: Full=Desmoplakin-3
ZFG-16-14_01_21399_CGATGT_L001_R1_001_(paired)_trimmed_(paired)_contig_30513	62.9795	0	0	0	UBR4_RAT ame: Full=E3 ubiquitin- ligase UBR4 ame: Full=N-recognin-4 ame: Full=RING-type E3 ubiquitin transferase UBR4 ame: Full=Zinc finger UBR1-type 1
ZFG-16-14_01_21399_CGATGT_L001_R1_001_(paired)_trimmed_(paired)_contig_20785	62.8112	0	0	0	XDH_CHICK ame: Full=Xanthine dehydrogenase oxidase Includes: ame: Full=Xanthine dehydrogenase Short=XD Includes: ame: Full=Xanthine oxidase Short=XO ame: Full=Xanthine oxidoreductase Short=XOR
ZFG-16-14_01_21399_CGATGT_L001_R1_001_(paired)_trimmed_(paired)_contig_19677	62.8063	1.34803e-08	5.54665e-07	0.00134562	CCNL1_HUMAN ame: Full=Cyclin-L1 Short=Cyclin-L
ZFG-16-14_01_21399_CGATGT_L001_R1_001_(paired)_trimmed_(paired)_contig_23658	62.7417	6.89652e-11	3.91369e-09	6.88417e-06	NEDD4_HUMAN ame: Full=E3 ubiquitin- ligase NEDD4 ame: Full=Cell proliferation-inducing gene 53 ame: Full=HECT-type E3 ubiquitin transferase NEDD4 ame: Full=Neural precursor cell expressed developmentally down-regulated 4 Short=NEDD-4
ZFG-16-14_01_21399_CGATGT_L001_R1_001_(paired)_trimmed_(paired)_contig_26719	62.7413	0	0	0	RS10_ICTPU ame: Full=40S ribosomal S10
ZFG-16-14_01_21399_CGATGT_L001_R1_001_(paired)_trimmed_(paired)_contig_23132	62.6736	0	0	0	RL13A_SALTR ame: Full=60S ribosomal L13a ame: Full=Transplantation antigen P198 homolog
ZFG-16-14_01_21399_CGATGT_L001_R1_001_(paired)_trimmed_(paired)_contig_26667	62.6707	7.56839e-08	2.77752e-06	0.00755485	TAF3_HUMAN ame: Full=Transcription initiation factor TFIID subunit 3 ame: Full=140 kDa TATA box-binding -associated factor ame: Full=TBP-associated factor 3 ame: Full=Transcription initiation factor TFIID 140 kDa subunit Short=TAF(II)140 Short=TAF140 Short=TAFII-140 Short=TAFII140
ZFG-16-14_01_21399_CGATGT_L001_R1_001_(paired)_trimmed_(paired)_contig_23777	62.5753	2.09212e-10	1.1073e-08	2.08837e-05	MPU1_MOUSE ame: Full=Mannose-P-dolichol utilization defect 1 ame: Full=Suppressor of Lec15 and Lec35 glycosylation mutation homolog Short=SL15
ZFG-16-14_01_21399_CGATGT_L001_R1_001_(paired)_trimmed_(paired)_contig_31935	62.5378	1.11022e-16	1.27091e-14	1.10824e-11	PSB7_MOUSE ame: Full=Proteasome subunit beta type-7 ame: Full=Macropain chain Z ame: Full=Multicatalytic endopeptidase complex chain Z ame: Full=Proteasome subunit Z Flags: Precursor
ZFG-16-14_01_21399_CGATGT_L001_R1_001_(paired)_trimmed_(paired)_contig_40866	62.4653	1.74491e-10	9.35437e-09	1.74178e-05	NECP2_HUMAN ame: Full=Adaptin ear-binding coat-associated 2 ame: Full=NECAP endocytosis-associated 2 Short=NECAP-2
ZFG-16-14_01_21399_CGATGT_L001_R1_001_(paired)_trimmed_(paired)_contig_36051	62.366	2.93008e-08	1.15196e-06	0.00292483	FKTN_MACFA ame: Full=Fukutin
ZFG-16-14_01_21399_CGATGT_L001_R1_001_(paired)_trimmed_(paired)_contig_20083	62.2772	0	0	0	RS2_ICTPU ame: Full=40S ribosomal S2
ZFG-16-14_01_21399_CGATGT_L001_R1_001_(paired)_trimmed_(paired)_contig_18606	62.1899	3.07532e-14	2.73115e-12	3.06981e-09	NCF1_RAT ame: Full=Neutrophil cytosolic factor 1 Short=NCF-1
ZFG-16-14_01_21399_CGATGT_L001_R1_001_(paired)_trimmed_(paired)_contig_19527	62.1266	1.39988e-12	1.00675e-10	1.39737e-07	MYD88_TAKRU ame: Full=Myeloid differentiation primary response 88
ZFG-16-14_01_21399_CGATGT_L001_R1_001_(paired)_trimmed_(paired)_contig_8314	62.081	0	0	0	RL18A_DANRE ame: Full=60S ribosomal L18a
ZFG-16-14_01_21399_CGATGT_L001_R1_001_(paired)_trimmed_(paired)_contig_14983	62.0366	0	0	0	K1C13_ONCMY ame: Full= type I cytoskeletal 13 ame: Full=Cytokeratin-13 Short=CK-13 ame: Full=Keratin-13 Short=K13
ZFG-16-14_01_21399_CGATGT_L001_R1_001_(paired)_trimmed_(paired)_contig_12700	62.0115	0	0	0	FCRL5_MOUSE ame: Full=Fc receptor 5 Short= 5 Short= 5 ame: Full=BXMAS1 2 Short=mBXMH2 ame: Full=Fc receptor homolog 3 Short= 3 Short=mo 3 ame: CD_antigen=CD307e Flags: Precursor
ZFG-16-14_01_21399_CGATGT_L001_R1_001_(paired)_trimmed_(paired)_contig_30158	61.9514	3.44169e-15	3.41504e-13	3.43553e-10	OST48_DANRE ame: Full=Dolichyl-diphosphooligosaccharide-- glycosyltransferase 48 kDa subunit Short=DDOST 48 kDa subunit Short=Oligosaccharyl transferase 48 kDa subunit Flags: Precursor
ZFG-16-14_01_21399_CGATGT_L001_R1_001_(paired)_trimmed_(paired)_contig_26683	61.8164	2.22045e-16	2.50449e-14	2.21647e-11	TEC_MOUSE ame: Full=Tyrosine- kinase Tec
ZFG-16-14_01_21399_CGATGT_L001_R1_001_(paired)_trimmed_(paired)_contig_33608	61.8113	5.58744e-08	2.09678e-06	0.00557744	ZN143_DANRE ame: Full=Zinc finger 143 ame: Full=Selenocysteine tRNA gene transcription-activating factor
ZFG-16-14_01_21399_CGATGT_L001_R1_001_(paired)_trimmed_(paired)_contig_35234	61.6679	1.32029e-10	7.19394e-09	1.31793e-05	CNOT8_HUMAN ame: Full=CCR4-NOT transcription complex subunit 8 ame: Full=CAF1 Short=CALIFp ame: Full=CAF2 ame: Full=CCR4-associated factor 8 ame: Full=Caf1b
ZFG-16-14_01_21399_CGATGT_L001_R1_001_(paired)_trimmed_(paired)_contig_22099	61.4795	1.13528e-11	7.19066e-10	1.13325e-06	4EB3L_DANRE ame: Full=Eukaryotic translation initiation factor 4E-binding 3-like Short=4E-BP3 Short=eIF4E-binding 3 ame: Full=Eukaryotic translation initiation factor 4E-1A-binding Short=4E-BP Short=eIF4E-1A-binding
ZFG-16-14_01_21399_CGATGT_L001_R1_001_(paired)_trimmed_(paired)_contig_30110	61.4204	2.22045e-16	2.50449e-14	2.21647e-11	RET1_HUMAN ame: Full=Retinol-binding 1 ame: Full=Cellular retinol-binding Short=CRBP ame: Full=Cellular retinol-binding I Short=CRBP-I
ZFG-16-14_01_21399_CGATGT_L001_R1_001_(paired)_trimmed_(paired)_contig_33118	61.3639	3.12811e-08	1.22355e-06	0.00312251	MRP3_MOUSE ame: Full=Canalicular multispecific organic anion transporter 2 ame: Full=ATP-binding cassette sub-family C member 3 ame: Full=Multidrug resistance-associated 3
ZFG-16-14_01_21399_CGATGT_L001_R1_001_(paired)_trimmed_(paired)_contig_33605	61.3628	6.51701e-13	4.8986e-11	6.50534e-08	EI24_HUMAN ame: Full=Etoposide-induced homolog ame: Full=p53-induced gene 8
ZFG-16-14_01_21399_CGATGT_L001_R1_001_(paired)_trimmed_(paired)_contig_34786	61.2835	1.04718e-07	3.75602e-06	0.010453	ATP5L_HUMAN ame: Full=ATP synthase subunit mitochondrial Short=ATPase subunit g
ZFG-16-14_01_21399_CGATGT_L001_R1_001_(paired)_trimmed_(paired)_contig_27725	61.2343	0	0	0	KAP0_HUMAN ame: Full=cAMP-dependent kinase type I-alpha regulatory subunit ame: Full=Tissue-specific extinguisher 1 Short=TSE1 Contains: ame: Full=cAMP-dependent kinase type I-alpha regulatory N-terminally processed
ZFG-16-14_01_21399_CGATGT_L001_R1_001_(paired)_trimmed_(paired)_contig_22470	61.2283	4.21219e-13	3.23186e-11	4.20465e-08	BLMH_CHICK ame: Full=Bleomycin hydrolase Short=BH Short=BLM hydrolase Short=BMH ame: Full=Aminopeptidase H
ZFG-16-14_01_21399_CGATGT_L001_R1_001_(paired)_trimmed_(paired)_contig_36679	61.1214	4.50089e-10	2.28643e-08	4.49283e-05	PPIP2_HUMAN ame: Full=Proline-serine-threonine phosphatase-interacting 2 Short=PEST phosphatase-interacting 2
ZFG-16-14_01_21399_CGATGT_L001_R1_001_(paired)_trimmed_(paired)_contig_34644	61.0916	3.78666e-08	1.45773e-06	0.00377988	CISD1_MOUSE ame: Full=CDGSH iron-sulfur domain-containing 1 ame: Full=
ZFG-16-14_01_21399_CGATGT_L001_R1_001_(paired)_trimmed_(paired)_contig_18307	60.9995	0	0	0	RL17_HUMAN ame: Full=60S ribosomal L17 ame: Full=60S ribosomal L23 ame: Full=Large ribosomal subunit uL22 ame: Full=PD-1
ZFG-16-14_01_21399_CGATGT_L001_R1_001_(paired)_trimmed_(paired)_contig_9043	60.9263	0	0	0	OLFM4_MOUSE ame: Full=Olfactomedin-4 Short=OLM4 Flags: Precursor
ZFG-16-14_01_21399_CGATGT_L001_R1_001_(paired)_trimmed_(paired)_contig_29081	60.9161	4.57336e-07	1.48413e-05	0.0456518	IPO5_HUMAN ame: Full=Importin-5 Short=Imp5 ame: Full=Importin subunit beta-3 ame: Full=Karyopherin beta-3 ame: Full=Ran-binding 5 Short= 5
ZFG-16-14_01_21399_CGATGT_L001_R1_001_(paired)_trimmed_(paired)_contig_30497	60.7911	5.77316e-15	5.57873e-13	5.76283e-10	ROAA_MOUSE ame: Full=Heterogeneous nuclear ribonucleo A B Short=hnRNP A B ame: Full=C -binding factor-A Short=CBF-A
ZFG-16-14_01_21399_CGATGT_L001_R1_001_(paired)_trimmed_(paired)_contig_28932	60.6582	3.91805e-08	1.50482e-06	0.00391103	COX7R_HUMAN ame: Full=Cytochrome c oxidase subunit 7A-related mitochondrial ame: Full=COX7a-related ame: Full=Cytochrome c oxidase subunit VIIa-related ame: Full=EB1 Flags: Precursor
ZFG-16-14_01_21399_CGATGT_L001_R1_001_(paired)_trimmed_(paired)_contig_31246	60.5848	4.32832e-12	2.90361e-10	4.32057e-07	OBRG_MOUSE ame: Full=Leptin receptor gene-related ame: Full=Endospanin-1 ame: Full=OB-R gene-related Short=OB-RGRP
ZFG-16-14_01_21399_CGATGT_L001_R1_001_(paired)_trimmed_(paired)_contig_32911	60.5392	1.68537e-08	6.83607e-07	0.00168236	PDK3_HUMAN ame: Full=Pyruvate dehydrogenase kinase, isozyme 3
ZFG-16-14_01_21399_CGATGT_L001_R1_001_(paired)_trimmed_(paired)_contig_31292	60.5001	4.53161e-08	1.72718e-06	0.00452349	CCD50_HUMAN ame: Full=Coiled-coil domain-containing 50 ame: Full= Ymer
ZFG-16-14_01_21399_CGATGT_L001_R1_001_(paired)_trimmed_(paired)_contig_28396	60.4676	5.10703e-15	4.9687e-13	5.09788e-10	Z3H7B_HUMAN ame: Full=Zinc finger CCCH domain-containing 7B ame: Full=Rotavirus X -associated non-structural Short= aN
ZFG-16-14_01_21399_CGATGT_L001_R1_001_(paired)_trimmed_(paired)_contig_26957	60.1653	1.68293e-07	5.88412e-06	0.0167992	PPIF_MOUSE ame: Full=Peptidyl-prolyl cis-trans isomerase mitochondrial Short=PPIase F ame: Full=Cyclophilin D Short= -D Short= ame: Full=Cyclophilin F ame: Full=Rotamase F Flags: Precursor
ZFG-16-14_01_21399_CGATGT_L001_R1_001_(paired)_trimmed_(paired)_contig_29018	60.0777	0	0	0	BASI_CHICK ame: Full=Basigin ame: Full=5A11 antigen ame: Full=Blood-brain barrier HT7 antigen ame: Full=Neurothelin Flags: Precursor
ZFG-16-14_01_21399_CGATGT_L001_R1_001_(paired)_trimmed_(paired)_contig_20933	60.0219	2.44054e-08	9.702e-07	0.00243617	RAP1B_CYPCA ame: Full=Ras-related Rap-1b Flags: Precursor
ZFG-16-14_01_21399_CGATGT_L001_R1_001_(paired)_trimmed_(paired)_contig_26397	60.021	1.20705e-10	6.62758e-09	1.20489e-05	VAV_HUMAN ame: Full=Proto-oncogene vav
ZFG-16-14_01_21399_CGATGT_L001_R1_001_(paired)_trimmed_(paired)_contig_38152	59.9384	1.33025e-07	4.70876e-06	0.0132787	GNPI1_MOUSE ame: Full=Glucosamine-6-phosphate isomerase 1 ame: Full=Glucosamine-6-phosphate deaminase 1 Short=GNPDA 1 Short= 6P deaminase 1 ame: Full=Oscillin
ZFG-16-14_01_21399_CGATGT_L001_R1_001_(paired)_trimmed_(paired)_contig_32310	59.8746	3.09698e-08	1.21285e-06	0.00309144	SNX6_PONAB ame: Full=Sorting nexin-6 Contains: ame: Full=Sorting nexin- N-terminally processed
ZFG-16-14_01_21399_CGATGT_L001_R1_001_(paired)_trimmed_(paired)_contig_24447	59.8368	5.04675e-08	1.90678e-06	0.00503771	CDIPT_RAT ame: Full=CDP-diacylglycerol--inositol 3-phosphatidyltransferase ame: Full=Phosphatidylinositol synthase Short=PI synthase Short= ns synthase
ZFG-16-14_01_21399_CGATGT_L001_R1_001_(paired)_trimmed_(paired)_contig_33119	59.7276	7.14591e-11	4.03914e-09	7.13311e-06	TM100_HUMAN ame: Full=Transmembrane 100
ZFG-16-14_01_21399_CGATGT_L001_R1_001_(paired)_trimmed_(paired)_contig_32744	59.6367	5.11803e-08	1.93079e-06	0.00510887	HAX1_BOVIN ame: Full=HCLS1-associated X-1 ame: Full=HS1-associating X-1 Short=HAX-1
ZFG-16-14_01_21399_CGATGT_L001_R1_001_(paired)_trimmed_(paired)_contig_9922	59.6263	0	0	0	GNAI1_RAT ame: Full=Guanine nucleotide-binding G(i) subunit alpha-1 ame: Full=Adenylate cyclase-inhibiting G alpha
ZFG-16-14_01_21399_CGATGT_L001_R1_001_(paired)_trimmed_(paired)_contig_14158	59.547	4.90818e-12	3.27938e-10	4.8994e-07	CYBP_RAT ame: Full=Calcyclin-binding Short=
ZFG-16-14_01_21399_CGATGT_L001_R1_001_(paired)_trimmed_(paired)_contig_10855	59.5351	0	0	0	EF2_CHICK ame: Full=Elongation factor 2 Short=EF-2
ZFG-16-14_01_21399_CGATGT_L001_R1_001_(paired)_trimmed_(paired)_contig_20054	59.4127	0	0	0	CCNI_MOUSE ame: Full=Cyclin-I
ZFG-16-14_01_21399_CGATGT_L001_R1_001_(paired)_trimmed_(paired)_contig_16064	59.4044	0	0	0	L3BPA_DANRE ame: Full=Galectin-3-binding A ame: Full=Lectin galactoside-binding soluble 3-binding A Flags: Precursor
ZFG-16-14_01_21399_CGATGT_L001_R1_001_(paired)_trimmed_(paired)_contig_21776	59.3041	1.12195e-09	5.40514e-08	0.000111995	STAG2_XENLA ame: Full=Cohesin subunit SA-2 Short=xSA-2 ame: Full=SCC3 homolog 2 ame: Full=Stromal antigen 2 homolog
ZFG-16-14_01_21399_CGATGT_L001_R1_001_(paired)_trimmed_(paired)_contig_11996	59.2759	0	0	0	NDUA4_DANRE ame: Full=Cytochrome c oxidase subunit NDUFA4
ZFG-16-14_01_21399_CGATGT_L001_R1_001_(paired)_trimmed_(paired)_contig_19692	59.2542	0	0	0	ARRD2_HUMAN ame: Full=Arrestin domain-containing 2
ZFG-16-14_01_21399_CGATGT_L001_R1_001_(paired)_trimmed_(paired)_contig_22593	59.1406	7.6142e-08	2.79288e-06	0.00760057	TF2AA_HUMAN ame: Full=Transcription initiation factor IIA subunit 1 ame: Full=General transcription factor IIA subunit 1 ame: Full=TFIIAL ame: Full=Transcription initiation factor TFIIA 42 kDa subunit Short=TFIIA-42 Contains: ame: Full=Transcription initiation factor IIA alpha chain ame: Full=TFIIA p35 subunit Contains: ame: Full=Transcription initiation factor IIA beta chain ame: Full=TFIIA p19 …
ZFG-16-14_01_21399_CGATGT_L001_R1_001_(paired)_trimmed_(paired)_contig_38212	59.0597	8.84969e-08	3.21582e-06	0.00883384	MIF_PIG ame: Full=Macrophage migration inhibitory factor Short=MIF ame: Full=Glycosylation-inhibiting factor Short=GIF ame: Full=L-dopachrome isomerase ame: Full=L-dopachrome tautomerase ame: Full=Phenylpyruvate tautomerase
ZFG-16-14_01_21399_CGATGT_L001_R1_001_(paired)_trimmed_(paired)_contig_32665	59.0243	1.74449e-08	7.06723e-07	0.00174137	PBX2_XENTR ame: Full=Pre-B-cell leukemia transcription factor 2 ame: Full=Homeobox pbx2
ZFG-16-14_01_21399_CGATGT_L001_R1_001_(paired)_trimmed_(paired)_contig_10282	58.8646	3.01981e-14	2.68424e-12	3.0144e-09	B4GT1_HUMAN ame: Full=Beta-1,4-galactosyltransferase 1 Short=Beta-1,4- ase 1 Short=Beta4Gal-T1 Short=b4Gal-T1 ame: Full=UDP-Gal:beta- c beta-1,4-galactosyltransferase 1 ame: Full=UDP-galactose:beta-N-acetylglucosamine beta-1,4-galactosyltransferase 1 Includes: ame: Full=Lactose synthase A Includes: ame: Full=N-acetyllactosamine synthase ame: Full=Nal synthase Includes: ame: Full=Beta-N-acetylgluc…
ZFG-16-14_01_21399_CGATGT_L001_R1_001_(paired)_trimmed_(paired)_contig_28346	58.7747	6.24589e-12	4.13717e-10	6.23471e-07	HB2S_MOUSE ame: Full=H-2 class II histocompatibility A-S beta chain Flags: Precursor
ZFG-16-14_01_21399_CGATGT_L001_R1_001_(paired)_trimmed_(paired)_contig_17835	58.5838	4.44089e-16	4.91457e-14	4.43294e-11	ZYX_CHICK ame: Full=Zyxin
ZFG-16-14_01_21399_CGATGT_L001_R1_001_(paired)_trimmed_(paired)_contig_12803	58.3993	0	0	0	TSN8_BOVIN ame: Full=Tetraspanin-8 Short=Tspan-8
ZFG-16-14_01_21399_CGATGT_L001_R1_001_(paired)_trimmed_(paired)_contig_31673	58.3665	3.17973e-09	1.42461e-07	0.000317403	EF1D_XENLA ame: Full=Elongation factor 1-delta Short=EF-1-delta ame: Full=P36
ZFG-16-14_01_21399_CGATGT_L001_R1_001_(paired)_trimmed_(paired)_contig_14830	58.2638	0	0	0	RLA0_RANSY ame: Full=60S acidic ribosomal P0 ame: Full=60S ribosomal L10E
ZFG-16-14_01_21399_CGATGT_L001_R1_001_(paired)_trimmed_(paired)_contig_11939	58.2247	6.96181e-08	2.56908e-06	0.00694935	TRABD_HUMAN ame: Full= domain-containing ame: Full= TTG2
ZFG-16-14_01_21399_CGATGT_L001_R1_001_(paired)_trimmed_(paired)_contig_27445	58.2104	0	0	0	SLK_HUMAN ame: Full=STE20-like serine threonine- kinase Short=STE20-like kinase Short=hSLK ame: Full=CTCL tumor antigen se20-9 ame: Full=STE20-related serine threonine- kinase Short=STE20-related kinase ame: Full=Serine threonine- kinase 2
ZFG-16-14_01_21399_CGATGT_L001_R1_001_(paired)_trimmed_(paired)_contig_21650	58.2036	1.33893e-13	1.11378e-11	1.33653e-08	PDIA4_HUMAN ame: Full= disulfide-isomerase A4 ame: Full=Endoplasmic reticulum resident 70 Short=ER 70 Short=ERp70 ame: Full=Endoplasmic reticulum resident 72 Short=ER 72 Short=ERp-72 Short=ERp72 Flags: Precursor
ZFG-16-14_01_21399_CGATGT_L001_R1_001_(paired)_trimmed_(paired)_contig_22521	58.1857	8.87813e-08	3.22498e-06	0.00886224	RSU1_BOVIN ame: Full=Ras suppressor 1 Short=Rsu-1
ZFG-16-14_01_21399_CGATGT_L001_R1_001_(paired)_trimmed_(paired)_contig_12397	58.1554	0	0	0	RS26_MACFA ame: Full=40S ribosomal S26
ZFG-16-14_01_21399_CGATGT_L001_R1_001_(paired)_trimmed_(paired)_contig_41439	58.1342	8.64428e-08	3.14346e-06	0.00862881	SPTC1_MOUSE ame: Full=Serine palmitoyltransferase 1 ame: Full=Long chain base biosynthesis 1 Short=LCB 1 ame: Full=Serine-palmitoyl- transferase 1 Short=SPT 1 Short=SPT1
ZFG-16-14_01_21399_CGATGT_L001_R1_001_(paired)_trimmed_(paired)_contig_17819	57.9711	0	0	0	LTOR4_DANRE ame: Full=Ragulator complex LAMTOR4 ame: Full=Late endosomal lysosomal adaptor and MAPK and MTOR activator 4
ZFG-16-14_01_21399_CGATGT_L001_R1_001_(paired)_trimmed_(paired)_contig_13380	57.9249	0	0	0	COF1_HUMAN ame: Full=Cofilin-1 ame: Full=18 kDa phospho Short=p18 ame: Full= non-muscle isoform
ZFG-16-14_01_21399_CGATGT_L001_R1_001_(paired)_trimmed_(paired)_contig_36389	57.9025	8.10796e-13	6.02639e-11	8.09345e-08	MFRN1_DANRE ame: Full=Mitoferrin-1 ame: Full=Mitochondrial iron transporter 1 ame: Full= frascati ame: Full=Solute carrier family 25 member 37
ZFG-16-14_01_21399_CGATGT_L001_R1_001_(paired)_trimmed_(paired)_contig_26664	57.8582	0	0	0	C43BP_CRIGR ame: Full=Collagen type IV alpha-3-binding ame: Full=Ceramide transfer
ZFG-16-14_01_21399_CGATGT_L001_R1_001_(paired)_trimmed_(paired)_contig_9694	57.835	0	0	0	CD53_BOVIN ame: Full=Leukocyte surface antigen CD53 ame: Full=Cell surface glyco CD53 ame: CD_antigen=CD53
ZFG-16-14_01_21399_CGATGT_L001_R1_001_(paired)_trimmed_(paired)_contig_30215	57.4153	6.3457e-12	4.19493e-10	6.33434e-07	TBCD8_HUMAN ame: Full=TBC1 domain family member 8 ame: Full=AD 3 ame: Full=Vascular Rab-GAP TBC-containing
ZFG-16-14_01_21399_CGATGT_L001_R1_001_(paired)_trimmed_(paired)_contig_40914	57.3849	4.64751e-10	2.35731e-08	4.63919e-05	RAB32_PIG ame: Full=Ras-related Rab-32
ZFG-16-14_01_21399_CGATGT_L001_R1_001_(paired)_trimmed_(paired)_contig_19750	57.3746	0	0	0	IF4G2_HUMAN ame: Full=Eukaryotic translation initiation factor 4 gamma 2 Short=eIF-4-gamma 2 Short=eIF-4G 2 Short=eIF4G 2 ame: Full=Death-associated 5 Short=DAP-5 ame: Full=p97
ZFG-16-14_01_21399_CGATGT_L001_R1_001_(paired)_trimmed_(paired)_contig_14077	57.1025	7.54952e-15	7.20459e-13	7.536e-10	TRAF2_MOUSE ame: Full=TNF receptor-associated factor 2 ame: Full=E3 ubiquitin- ligase TRAF2 ame: Full=RING-type E3 ubiquitin transferase TRAF2
ZFG-16-14_01_21399_CGATGT_L001_R1_001_(paired)_trimmed_(paired)_contig_24611	57.0604	2.21341e-07	7.61093e-06	0.0220945	ZFAN5_HUMAN ame: Full=AN1-type zinc finger 5 ame: Full=Zinc finger A20 domain-containing 2 ame: Full=Zinc finger 216
ZFG-16-14_01_21399_CGATGT_L001_R1_001_(paired)_trimmed_(paired)_contig_33080	57.0322	7.96354e-10	3.90053e-08	7.94928e-05	POL3_DROME ame: Full=Retrovirus-related Pol poly from transposon Includes: ame: Full=Protease Includes: ame: Full=Reverse transcriptase Includes: ame: Full=Endonuclease
ZFG-16-14_01_21399_CGATGT_L001_R1_001_(paired)_trimmed_(paired)_contig_18192	56.8116	2.81737e-09	1.27255e-07	0.000281233	ADA_DANRE ame: Full=Adenosine deaminase ame: Full=Adenosine aminohydrolase
ZFG-16-14_01_21399_CGATGT_L001_R1_001_(paired)_trimmed_(paired)_contig_16511	56.7993	0	0	0	CATC_PONAB ame: Full=Dipeptidyl peptidase 1 ame: Full=Cathepsin C ame: Full=Cathepsin J ame: Full=Dipeptidyl peptidase I Short=DPP-I Short=DPPI ame: Full=Dipeptidyl transferase Contains: ame: Full=Dipeptidyl peptidase 1 exclusion domain chain ame: Full=Dipeptidyl peptidase I exclusion domain chain Contains: ame: Full=Dipeptidyl peptidase 1 heavy chain ame: Full=Dipeptidyl peptidase I heavy chain …
ZFG-16-14_01_21399_CGATGT_L001_R1_001_(paired)_trimmed_(paired)_contig_25299	56.756	1.55431e-14	1.42998e-12	1.55153e-09	STT3A_CANLF ame: Full=Dolichyl-diphosphooligosaccharide-- glycosyltransferase subunit STT3A Short=Oligosaccharyl transferase subunit STT3A Short=STT3-A
ZFG-16-14_01_21399_CGATGT_L001_R1_001_(paired)_trimmed_(paired)_contig_22804	56.7483	1.22125e-14	1.14144e-12	1.21906e-09	ST17B_RAT ame: Full=Serine threonine- kinase 17B ame: Full=DAP kinase-related apoptosis-inducing kinase 2
ZFG-16-14_01_21399_CGATGT_L001_R1_001_(paired)_trimmed_(paired)_contig_35881	56.6349	3.80806e-14	3.33443e-12	3.80125e-09	CIART_HUMAN ame: Full=Circadian-associated transcriptional repressor ame: Full= -derived repressor of network oscillator Short=Chrono ame: Full=Computationally highlighted repressor of the network oscillator
ZFG-16-14_01_21399_CGATGT_L001_R1_001_(paired)_trimmed_(paired)_contig_35467	56.5016	4.87407e-08	1.84643e-06	0.00486535	CCD47_DANRE ame: Full=Coiled-coil domain-containing 47 Flags: Precursor
ZFG-16-14_01_21399_CGATGT_L001_R1_001_(paired)_trimmed_(paired)_contig_23481	56.4756	2.52193e-07	8.57724e-06	0.0251742	TMM8A_MOUSE ame: Full=Transmembrane 8A ame: Full=M83 ame: Full=Transmembrane 8 Flags: Precursor
ZFG-16-14_01_21399_CGATGT_L001_R1_001_(paired)_trimmed_(paired)_contig_36665	56.4185	1.65812e-12	1.18141e-10	1.65515e-07	AZIN1_HUMAN ame: Full=Antizyme inhibitor 1 Short=AZI Short=AZI1 ame: Full=Ornithine decarboxylase antizyme inhibitor
ZFG-16-14_01_21399_CGATGT_L001_R1_001_(paired)_trimmed_(paired)_contig_24088	56.2897	0	0	0	OLFM_LITCT ame: Full=Olfactomedin ame: Full=Olfactory mucus Flags: Precursor
ZFG-16-14_01_21399_CGATGT_L001_R1_001_(paired)_trimmed_(paired)_contig_25965	56.0621	0	0	0	URP2_MOUSE ame: Full=Fermitin family homolog 3 ame: Full=Kindlin-3 ame: Full=Unc-112-related 2
ZFG-16-14_01_21399_CGATGT_L001_R1_001_(paired)_trimmed_(paired)_contig_19190	55.992	1.93121e-07	6.70057e-06	0.0192775	PCX1_TAKRU ame: Full=Pecanex 1 ame: Full=Pecanex homolog 1
ZFG-16-14_01_21399_CGATGT_L001_R1_001_(paired)_trimmed_(paired)_contig_16444	55.9016	2.18126e-12	1.53768e-10	2.17735e-07	GNAI1_ORYLA ame: Full=Guanine nucleotide-binding G(i) subunit alpha-1 ame: Full=Adenylate cyclase-inhibiting G alpha ame: Full=Gi alpha a ame: Full=Gi1 subunit alpha
ZFG-16-14_01_21399_CGATGT_L001_R1_001_(paired)_trimmed_(paired)_contig_15935	55.8903	5.35682e-08	2.01706e-06	0.00534723	PP6R3_HUMAN ame: Full=Serine threonine- phosphatase 6 regulatory subunit 3 ame: Full=SAPS domain family member 3 ame: Full=Sporulation-induced transcript 4-associated SAPL
ZFG-16-14_01_21399_CGATGT_L001_R1_001_(paired)_trimmed_(paired)_contig_39246	55.8368	9.8434e-08	3.55363e-06	0.00982578	TPC12_HUMAN ame: Full=Trafficking particle complex subunit 12 ame: Full=Tetratricopeptide repeat 15 Short=TPR repeat 15 Short=TTC-15 ame: Full=Trafficking of membranes and mitosis
ZFG-16-14_01_21399_CGATGT_L001_R1_001_(paired)_trimmed_(paired)_contig_8815	55.7863	0	0	0	GRN_HUMAN ame: Full=Granulins ame: Full=Proepithelin Short=PEPI Contains: ame: Full=Acrogranin ame: Full=Glyco of 88 Kda Short=GP88 Short=Glyco 88 ame: Full=Progranulin Contains: ame: Full=Paragranulin Contains: ame: Full=Granulin-1 ame: Full=Granulin G Contains: ame: Full=Granulin-2 ame: Full=Granulin F Contains: ame: Full=Granulin-3 ame: Full=Granulin B Contains: ame: Full=Granulin-4 ame: Full=…
ZFG-16-14_01_21399_CGATGT_L001_R1_001_(paired)_trimmed_(paired)_contig_34717	55.7723	2.78666e-14	2.49254e-12	2.78167e-09	RASF1_HUMAN ame: Full=Ras association domain-containing 1
ZFG-16-14_01_21399_CGATGT_L001_R1_001_(paired)_trimmed_(paired)_contig_18213	55.7599	0	0	0	CLIC1_BOVIN ame: Full=Chloride intracellular channel 1
ZFG-16-14_01_21399_CGATGT_L001_R1_001_(paired)_trimmed_(paired)_contig_25826	55.7009	0	0	0	TGM1_RABIT ame: Full= -glutamine gamma-glutamyltransferase K ame: Full=Epidermal TGase ame: Full=Transglutaminase K Short=TG(K) Short=TGK Short=TGase K ame: Full=Transglutaminase-1 Short=TGase-1
ZFG-16-14_01_21399_CGATGT_L001_R1_001_(paired)_trimmed_(paired)_contig_27524	55.6732	2.25364e-12	1.58312e-10	2.24961e-07	VMA21_XENLA ame: Full=Vacuolar ATPase assembly integral membrane vma21
ZFG-16-14_01_21399_CGATGT_L001_R1_001_(paired)_trimmed_(paired)_contig_27009	55.6086	2.71949e-12	1.89436e-10	2.71462e-07	BGH3_BOVIN ame: Full=Transforming growth factor-beta-induced ig-h3 Short=Beta ig-h3 ame: Full=MP70 ame: Full=MP78 Flags: Precursor
ZFG-16-14_01_21399_CGATGT_L001_R1_001_(paired)_trimmed_(paired)_contig_25996	55.5615	0	0	0	VA0E1_BOVIN ame: Full=V-type proton ATPase subunit e 1 Short=V-ATPase subunit e 1 ame: Full=V-ATPase kDa membrane accessory ame: Full=V-ATPase subunit ame: Full=Vacuolar proton pump subunit e 1
ZFG-16-14_01_21399_CGATGT_L001_R1_001_(paired)_trimmed_(paired)_contig_32460	55.5152	3.87733e-10	1.9889e-08	3.87039e-05	CDC37_TETFL ame: Full=Hsp90 co-chaperone Cdc37 ame: Full=Hsp90 chaperone kinase-targeting subunit ame: Full=p50Cdc37
ZFG-16-14_01_21399_CGATGT_L001_R1_001_(paired)_trimmed_(paired)_contig_27364	55.2993	1.78739e-07	6.22536e-06	0.0178419	ATP5I_BOVIN ame: Full=ATP synthase subunit mitochondrial Short=ATPase subunit e
ZFG-16-14_01_21399_CGATGT_L001_R1_001_(paired)_trimmed_(paired)_contig_28578	55.2556	4.80708e-08	1.82313e-06	0.00479847	MGAT1_MOUSE ame: Full=Alpha-1,3-mannosyl-glyco 2-beta-N-acetylglucosaminyltransferase ame: Full=N-glycosyl-oligosaccharide-glyco N-acetylglucosaminyltransferase I Short=GNT-I Short= c-T I
ZFG-16-14_01_21399_CGATGT_L001_R1_001_(paired)_trimmed_(paired)_contig_40517	55.229	1.36443e-11	8.53911e-10	1.36199e-06	HN1_BOVIN ame: Full=Hematological and neurological expressed 1 Contains: ame: Full=Hematological and neurological expressed 1 N-terminally processed
ZFG-16-14_01_21399_CGATGT_L001_R1_001_(paired)_trimmed_(paired)_contig_19287	55.1959	0	0	0	IPO7_MOUSE ame: Full=Importin-7 Short=Imp7 ame: Full=Ran-binding 7 Short= 7
ZFG-16-14_01_21399_CGATGT_L001_R1_001_(paired)_trimmed_(paired)_contig_16436	55.1813	0	0	0	PDPFB_DANRE ame: Full=Pancreatic progenitor cell differentiation and proliferation factor B ame: Full=Exocrine differentiation and proliferation factor B
ZFG-16-14_01_21399_CGATGT_L001_R1_001_(paired)_trimmed_(paired)_contig_19878	55.1474	0	0	0	TFR1_CRIGR ame: Full=Transferrin receptor 1 Short=TR Short= Short= 1 Short=Trfr ame: CD_antigen=CD71
ZFG-16-14_01_21399_CGATGT_L001_R1_001_(paired)_trimmed_(paired)_contig_9002	55.1321	5.44009e-15	5.27219e-13	5.43036e-10	UROK_MOUSE ame: Full=Urokinase-type plasminogen activator Short=U-plasminogen activator Short=uPA Contains: ame: Full=Urokinase-type plasminogen activator long chain A Contains: ame: Full=Urokinase-type plasminogen activator short chain A Contains: ame: Full=Urokinase-type plasminogen activator chain B Flags: Precursor
ZFG-16-14_01_21399_CGATGT_L001_R1_001_(paired)_trimmed_(paired)_contig_26179	55.0789	4.16786e-08	1.59647e-06	0.0041604	SNX11_BOVIN ame: Full=Sorting nexin-11
ZFG-16-14_01_21399_CGATGT_L001_R1_001_(paired)_trimmed_(paired)_contig_17387	55.0628	3.25151e-12	2.23225e-10	3.24569e-07	SNX24_HUMAN ame: Full=Sorting nexin-24
ZFG-16-14_01_21399_CGATGT_L001_R1_001_(paired)_trimmed_(paired)_contig_16345	54.9772	0	0	0	RL39_RAT ame: Full=60S ribosomal L39
ZFG-16-14_01_21399_CGATGT_L001_R1_001_(paired)_trimmed_(paired)_contig_7675	54.9653	0	0	0	PTAFR_CAVPO ame: Full=Platelet-activating factor receptor Short=PAF-R Short=PAFr
ZFG-16-14_01_21399_CGATGT_L001_R1_001_(paired)_trimmed_(paired)_contig_10755	54.8985	0	0	0	SASB_ANAPL ame: Full=Fatty acyl- hydrolase medium chain ame: Full=Thioesterase B Flags: Precursor
ZFG-16-14_01_21399_CGATGT_L001_R1_001_(paired)_trimmed_(paired)_contig_20007	54.8402	0	0	0	TFE3_BOVIN ame: Full=Transcription factor E3
ZFG-16-14_01_21399_CGATGT_L001_R1_001_(paired)_trimmed_(paired)_contig_21984	54.8329	0	0	0	AP3D1_MOUSE ame: Full=AP-3 complex subunit delta-1 ame: Full=AP-3 complex subunit delta ame: Full=Adaptor-related complex 3 subunit delta-1 ame: Full=Delta-adaptin Short=mBLVR1
ZFG-16-14_01_21399_CGATGT_L001_R1_001_(paired)_trimmed_(paired)_contig_22930	54.8147	0	0	0	DAZP2_HUMAN ame: Full=DAZ-associated 2 ame: Full=Deleted in azoospermia-associated 2
ZFG-16-14_01_21399_CGATGT_L001_R1_001_(paired)_trimmed_(paired)_contig_17713	54.8146	0	0	0	EF1G_CARAU ame: Full=Elongation factor 1-gamma Short=EF-1-gamma ame: Full=eEF-1B gamma
ZFG-16-14_01_21399_CGATGT_L001_R1_001_(paired)_trimmed_(paired)_contig_32555	54.8113	1.56541e-14	1.43755e-12	1.56261e-09	SNX3_HUMAN ame: Full=Sorting nexin-3 ame: Full= SDP3
ZFG-16-14_01_21399_CGATGT_L001_R1_001_(paired)_trimmed_(paired)_contig_27052	54.7883	9.32598e-08	3.37782e-06	0.00930928	PSMD3_MOUSE ame: Full=26S proteasome non-ATPase regulatory subunit 3 ame: Full=26S proteasome regulatory subunit RPN3 ame: Full=26S proteasome regulatory subunit S3 ame: Full=Proteasome subunit p58 ame: Full=Transplantation antigen P91A ame: Full=Tum-P91A antigen
ZFG-16-14_01_21399_CGATGT_L001_R1_001_(paired)_trimmed_(paired)_contig_21023	54.6694	5.55665e-08	2.0868e-06	0.0055467	PPM1A_HUMAN ame: Full= phosphatase 1A ame: Full= phosphatase 2C isoform alpha Short=PP2C-alpha ame: Full= phosphatase IA
ZFG-16-14_01_21399_CGATGT_L001_R1_001_(paired)_trimmed_(paired)_contig_36327	54.6037	2.83451e-12	1.96899e-10	2.82944e-07	RBM5A_XENLA ame: Full=RNA-binding 5-A ame: Full=RNA-binding motif 5-A
ZFG-16-14_01_21399_CGATGT_L001_R1_001_(paired)_trimmed_(paired)_contig_13360	54.4852	0	0	0	M10B1_DANRE ame: Full= helicase mov-10-
ZFG-16-14_01_21399_CGATGT_L001_R1_001_(paired)_trimmed_(paired)_contig_16793	54.407	1.11022e-16	1.27091e-14	1.10824e-11	CN37_BOVIN ame: Full=2 ,3 -cyclic-nucleotide 3 -phosphodiesterase Short=CNP Short=CNPase Flags: Precursor
ZFG-16-14_01_21399_CGATGT_L001_R1_001_(paired)_trimmed_(paired)_contig_39452	54.4043	1.64797e-07	5.76392e-06	0.0164502	DERL2_HUMAN ame: Full=Derlin-2 ame: Full=Degradation in endoplasmic reticulum 2 Short=DERtrin-2 ame: Full=Der1 2 ame: Full=F-LAN-1 ame: Full=F-LANa
ZFG-16-14_01_21399_CGATGT_L001_R1_001_(paired)_trimmed_(paired)_contig_35851	54.4036	1.08469e-13	9.11403e-12	1.08275e-08	DEOC_BOVIN ame: Full=Deoxyribose-phosphate aldolase Short=DERA ame: Full=2-deoxy-D-ribose 5-phosphate aldolase ame: Full=Phosphodeoxyriboaldolase Short=Deoxyriboaldolase
ZFG-16-14_01_21399_CGATGT_L001_R1_001_(paired)_trimmed_(paired)_contig_16684	54.3414	0	0	0	TM131_HUMAN ame: Full=Transmembrane 131 ame: Full= RW1
ZFG-16-14_01_21399_CGATGT_L001_R1_001_(paired)_trimmed_(paired)_contig_17771	54.2897	0	0	0	ARPC5_MOUSE ame: Full=Actin-related 2 3 complex subunit 5 ame: Full=Arp2 3 complex 16 kDa subunit Short=p16-ARC
ZFG-16-14_01_21399_CGATGT_L001_R1_001_(paired)_trimmed_(paired)_contig_30076	54.1135	1.01655e-09	4.92587e-08	0.000101473	CALM_ELEEL ame: Full=Calmodulin Short=
ZFG-16-14_01_21399_CGATGT_L001_R1_001_(paired)_trimmed_(paired)_contig_19943	54.0932	0	0	0	RL5_CHICK ame: Full=60S ribosomal L5
ZFG-16-14_01_21399_CGATGT_L001_R1_001_(paired)_trimmed_(paired)_contig_10428	54.0674	0	0	0	T22D3_RAT ame: Full=TSC22 domain family 3 ame: Full=Glucocorticoid-induced leucine zipper
ZFG-16-14_01_21399_CGATGT_L001_R1_001_(paired)_trimmed_(paired)_contig_26563	54.0369	2.01555e-07	6.96657e-06	0.0201195	FKB1A_XENLA ame: Full=Peptidyl-prolyl cis-trans isomerase FKBP1A Short=PPIase FKBP1A ame: Full=12 kDa FK506-binding Short=12 kDa FKBP Short=FKBP-12 ame: Full=FK506-binding 1A Short=FKBP-1A ame: Full=Immunophilin FKBP12 ame: Full=Rotamase
ZFG-16-14_01_21399_CGATGT_L001_R1_001_(paired)_trimmed_(paired)_contig_21011	54.029	1.89848e-14	1.72751e-12	1.89508e-09	SKAP2_TAKRU ame: Full=Src kinase-associated phospho 2 ame: Full=Src family-associated phospho 2
ZFG-16-14_01_21399_CGATGT_L001_R1_001_(paired)_trimmed_(paired)_contig_17438	53.9191	7.58198e-09	3.2399e-07	0.000756841	CD276_HUMAN ame: Full=CD276 antigen ame: Full=4Ig-B7-H3 ame: Full=B7 homolog 3 Short=B7-H3 ame: Full=Costimulatory molecule ame: CD_antigen=CD276 Flags: Precursor
ZFG-16-14_01_21399_CGATGT_L001_R1_001_(paired)_trimmed_(paired)_contig_33802	53.8678	2.43196e-09	1.10912e-07	0.00024276	OXR1_MOUSE ame: Full=Oxidation resistance 1 ame: Full= C7
ZFG-16-14_01_21399_CGATGT_L001_R1_001_(paired)_trimmed_(paired)_contig_18547	53.7916	0	0	0	WBP2_RAT ame: Full=WW domain-binding 2 Short=WBP-2
ZFG-16-14_01_21399_CGATGT_L001_R1_001_(paired)_trimmed_(paired)_contig_13818	53.692	8.66884e-12	5.61175e-10	8.65333e-07	EF1D_XENLA ame: Full=Elongation factor 1-delta Short=EF-1-delta ame: Full=P36
ZFG-16-14_01_21399_CGATGT_L001_R1_001_(paired)_trimmed_(paired)_contig_5290	53.5911	0	0	0	CATH_HUMAN ame: Full=Pro-cathepsin H Contains: ame: Full=Cathepsin H mini chain Contains: ame: Full=Cathepsin H Contains: ame: Full=Cathepsin H heavy chain Contains: ame: Full=Cathepsin H light chain Flags: Precursor
ZFG-16-14_01_21399_CGATGT_L001_R1_001_(paired)_trimmed_(paired)_contig_24677	53.5897	0	0	0	ATPB_CYPCA ame: Full=ATP synthase subunit mitochondrial Flags: Precursor
ZFG-16-14_01_21399_CGATGT_L001_R1_001_(paired)_trimmed_(paired)_contig_20116	53.5068	2.81331e-13	2.21385e-11	2.80827e-08	B3AT_ONCMY ame: Full=Band 3 anion exchange ame: Full=Anion exchange 1 Short=AE 1 Short=Anion exchanger 1 ame: Full=Solute carrier family 4 member 1
ZFG-16-14_01_21399_CGATGT_L001_R1_001_(paired)_trimmed_(paired)_contig_22413	53.4783	0	0	0	143BB_DANRE ame: Full=14-3-3 beta alpha-B
ZFG-16-14_01_21399_CGATGT_L001_R1_001_(paired)_trimmed_(paired)_contig_26727	53.4477	1.87075e-07	6.49982e-06	0.018674	P4K2A_DANRE ame: Full=Phosphatidylinositol 4-kinase type 2-alpha ame: Full=Phosphatidylinositol 4-kinase type II-alpha
ZFG-16-14_01_21399_CGATGT_L001_R1_001_(paired)_trimmed_(paired)_contig_7692	53.4231	0	0	0	AHNK_HUMAN ame: Full=Neuroblast differentiation-associated AHNAK ame: Full=Desmoyokin
ZFG-16-14_01_21399_CGATGT_L001_R1_001_(paired)_trimmed_(paired)_contig_36007	53.3886	7.03183e-10	3.48177e-08	7.01924e-05	E41L3_MOUSE ame: Full=Band 3 ame: Full= ame: Full=Differentially expressed in adenocarcinoma of the lung 1 Short=DAL-1 Short=DAL1P Short=mDAL-1 Contains: ame: Full=Band N-terminally processed
ZFG-16-14_01_21399_CGATGT_L001_R1_001_(paired)_trimmed_(paired)_contig_35042	53.3885	3.00653e-07	1.00811e-05	0.0300115	KPCD2_MOUSE ame: Full=Serine threonine- kinase D2 ame: Full=nPKC-D2
ZFG-16-14_01_21399_CGATGT_L001_R1_001_(paired)_trimmed_(paired)_contig_40868	53.1934	1.95271e-10	1.03792e-08	1.94921e-05	BRK1_DANRE ame: Full=Probable BRICK1
ZFG-16-14_01_21399_CGATGT_L001_R1_001_(paired)_trimmed_(paired)_contig_20027	53.062	0	0	0	CLK4_MOUSE ame: Full=Dual specificity kinase CLK4 ame: Full=CDC-like kinase 4
ZFG-16-14_01_21399_CGATGT_L001_R1_001_(paired)_trimmed_(paired)_contig_27139	52.942	1.4121e-07	4.98787e-06	0.0140957	CD97_HUMAN ame: Full=CD97 antigen ame: Full=Leukocyte antigen CD97 ame: CD_antigen=CD97 Contains: ame: Full=CD97 antigen subunit alpha Contains: ame: Full=CD97 antigen subunit beta Flags: Precursor
ZFG-16-14_01_21399_CGATGT_L001_R1_001_(paired)_trimmed_(paired)_contig_33789	52.9337	6.65246e-13	4.99665e-11	6.64055e-08	P2Y10_MOUSE ame: Full= P2Y purinoceptor 10 Short=P2Y10
ZFG-16-14_01_21399_CGATGT_L001_R1_001_(paired)_trimmed_(paired)_contig_14241	52.6834	1.9601e-12	1.38864e-10	1.95659e-07	JAK2_CHICK ame: Full=Tyrosine- kinase JAK2 ame: Full=Janus kinase 2 Short=JAK-2
ZFG-16-14_01_21399_CGATGT_L001_R1_001_(paired)_trimmed_(paired)_contig_29337	52.6291	1.11022e-14	1.04157e-12	1.10824e-09	FAM3C_DANRE ame: Full= FAM3C Flags: Precursor
ZFG-16-14_01_21399_CGATGT_L001_R1_001_(paired)_trimmed_(paired)_contig_24225	52.6131	0	0	0	CKLF6_PONAB ame: Full=CKLF-like MARVEL transmembrane domain-containing 6 ame: Full=Chemokine-like factor superfamily member 6
ZFG-16-14_01_21399_CGATGT_L001_R1_001_(paired)_trimmed_(paired)_contig_30134	52.6015	3.02197e-11	1.80958e-09	3.01656e-06	DLDH_CRIGR ame: Full=Dihydrolipoyl mitochondrial ame: Full=Dihydrolipoamide dehydrogenase Flags: Precursor
ZFG-16-14_01_21399_CGATGT_L001_R1_001_(paired)_trimmed_(paired)_contig_14332	52.5771	0	0	0	CLIC2_RAT ame: Full=Chloride intracellular channel 2
ZFG-16-14_01_21399_CGATGT_L001_R1_001_(paired)_trimmed_(paired)_contig_34010	52.5575	2.49032e-11	1.51024e-09	2.48586e-06	M4A4A_HUMAN ame: Full=Membrane-spanning 4-domains subfamily A member 4A ame: Full=CD20 antigen-like 1 ame: Full=Four-span transmembrane 1
ZFG-16-14_01_21399_CGATGT_L001_R1_001_(paired)_trimmed_(paired)_contig_30373	52.5085	1.02386e-09	4.95891e-08	0.000102203	TCPD_TAKRU ame: Full=T-complex 1 subunit delta Short=TCP-1-delta ame: Full=CCT-delta
ZFG-16-14_01_21399_CGATGT_L001_R1_001_(paired)_trimmed_(paired)_contig_33753	52.4142	3.13688e-09	1.40731e-07	0.000313127	RBM4_MOUSE ame: Full=RNA-binding 4 ame: Full=Lark homolog Short=mLark ame: Full=RNA-binding motif 4 ame: Full=RNA-binding motif 4a
ZFG-16-14_01_21399_CGATGT_L001_R1_001_(paired)_trimmed_(paired)_contig_25059	52.311	3.02579e-11	1.80969e-09	3.02037e-06	SSRB_BOVIN ame: Full=Translocon-associated subunit beta Short=TRAP-beta ame: Full=Signal sequence receptor subunit beta Short=SSR-beta Flags: Precursor
ZFG-16-14_01_21399_CGATGT_L001_R1_001_(paired)_trimmed_(paired)_contig_16692	52.2996	0	0	0	CATZ_BOVIN ame: Full=Cathepsin Z Flags: Precursor
ZFG-16-14_01_21399_CGATGT_L001_R1_001_(paired)_trimmed_(paired)_contig_27616	52.2572	5.22074e-09	2.27771e-07	0.000521139	AL9A1_ORYLA ame: Full=Aldehyde dehydrogenase family 9 member A1
ZFG-16-14_01_21399_CGATGT_L001_R1_001_(paired)_trimmed_(paired)_contig_30870	52.2441	1.28786e-14	1.20033e-12	1.28555e-09	DHE3_HUMAN ame: Full=Glutamate dehydrogenase mitochondrial Short=GDH 1 Flags: Precursor
ZFG-16-14_01_21399_CGATGT_L001_R1_001_(paired)_trimmed_(paired)_contig_19007	52.2089	0	0	0	DDX21_HUMAN ame: Full=Nucleolar RNA helicase 2 ame: Full=DEAD box 21 ame: Full=Gu-alpha ame: Full=Nucleolar RNA helicase Gu ame: Full=Nucleolar RNA helicase II ame: Full=RH II Gu
ZFG-16-14_01_21399_CGATGT_L001_R1_001_(paired)_trimmed_(paired)_contig_38533	52.1601	6.81076e-10	3.38069e-08	6.79857e-05	APH1B_DANRE ame: Full=Gamma-secretase subunit Aph-1b ame: Full=Anterior-pharynx-defective 1b
ZFG-16-14_01_21399_CGATGT_L001_R1_001_(paired)_trimmed_(paired)_contig_28859	52.0505	2.9976e-15	2.99224e-13	2.99224e-10	EKI1_MOUSE ame: Full=Ethanolamine kinase 1 Short=EKI 1
ZFG-16-14_01_21399_CGATGT_L001_R1_001_(paired)_trimmed_(paired)_contig_18159	52.0473	0	0	0	LGMN_PONAB ame: Full=Legumain ame: Full=Asparaginyl endopeptidase ame: Full= cysteine 1 Flags: Precursor
ZFG-16-14_01_21399_CGATGT_L001_R1_001_(paired)_trimmed_(paired)_contig_22380	51.7917	7.99367e-10	3.91337e-08	7.97936e-05	TFE2_XENLA ame: Full=Transcription factor E2-alpha ame: Full=Transcription factor 3 Short=TCF-3 ame: Full=Transcription factor XE12 XE47
ZFG-16-14_01_21399_CGATGT_L001_R1_001_(paired)_trimmed_(paired)_contig_20412	51.7407	0	0	0	PPGB_HUMAN ame: Full=Lysosomal protective ame: Full=Carboxypeptidase C ame: Full=Carboxypeptidase L ame: Full=Cathepsin A ame: Full=Protective cathepsin A Short=PPCA ame: Full=Protective for beta-galactosidase Contains: ame: Full=Lysosomal protective 32 kDa chain Contains: ame: Full=Lysosomal protective 20 kDa chain Flags: Precursor
ZFG-16-14_01_21399_CGATGT_L001_R1_001_(paired)_trimmed_(paired)_contig_21833	51.7284	0	0	0	TSN3_HUMAN ame: Full=Tetraspanin-3 Short=Tspan-3 ame: Full=Tetraspanin TM4-A ame: Full=Transmembrane 4 superfamily member 8
ZFG-16-14_01_21399_CGATGT_L001_R1_001_(paired)_trimmed_(paired)_contig_21850	51.6837	2.54712e-11	1.54188e-09	2.54256e-06	RHG15_HUMAN ame: Full=Rho GTPase-activating 15 ame: Full= 15 ame: Full=Rho-type GTPase-activating 15
ZFG-16-14_01_21399_CGATGT_L001_R1_001_(paired)_trimmed_(paired)_contig_2921	51.6031	0	0	0	RSSA_SPAAU ame: Full=40S ribosomal SA ame: Full=37 kDa laminin receptor precursor Short=37LRP ame: Full=37 67 kDa laminin receptor Short=LRP LR ame: Full=67 kDa laminin receptor Short=67LR ame: Full=Laminin receptor 1 Short= ame: Full=Laminin-binding precursor p40 Short=LBP p40
ZFG-16-14_01_21399_CGATGT_L001_R1_001_(paired)_trimmed_(paired)_contig_18058	51.5741	0	0	0	RL27_DANRE ame: Full=60S ribosomal L27
ZFG-16-14_01_21399_CGATGT_L001_R1_001_(paired)_trimmed_(paired)_contig_27431	51.3526	2.10942e-14	1.91249e-12	2.10565e-09	GMIP_MOUSE ame: Full=GEM-interacting Short=GMIP
ZFG-16-14_01_21399_CGATGT_L001_R1_001_(paired)_trimmed_(paired)_contig_37939	51.3323	7.69114e-10	3.78009e-08	7.67737e-05	ELOC_HUMAN ame: Full=Elongin-C Short= ame: Full=Elongin 15 kDa subunit ame: Full=RNA polymerase II transcription factor SIII subunit C ame: Full=SIII p15 ame: Full=Transcription elongation factor B polypeptide 1
ZFG-16-14_01_21399_CGATGT_L001_R1_001_(paired)_trimmed_(paired)_contig_19390	51.2722	4.10783e-15	4.03193e-13	4.10047e-10	ANK1_HUMAN ame: Full=Ankyrin-1 Short=ANK-1 ame: Full=Ankyrin-R ame: Full=Erythrocyte ankyrin
ZFG-16-14_01_21399_CGATGT_L001_R1_001_(paired)_trimmed_(paired)_contig_24644	51.2448	4.42468e-12	2.96427e-10	4.41676e-07	EMC7_DANRE ame: Full=ER membrane complex subunit 7 Flags: Precursor
ZFG-16-14_01_21399_CGATGT_L001_R1_001_(paired)_trimmed_(paired)_contig_36689	51.0773	1.52602e-09	7.16168e-08	0.000152329	TPSNR_PONAB ame: Full=Tapasin-related Short=TAPASIN-R ame: Full=TAP-binding -like ame: Full=TAP-binding -related Short=TAPBP-R ame: Full=Tapasin-like Flags: Precursor
ZFG-16-14_01_21399_CGATGT_L001_R1_001_(paired)_trimmed_(paired)_contig_22592	51.0034	0	0	0	KCT2_HUMAN ame: Full=Keratinocyte-associated transmembrane 2 Flags: Precursor
ZFG-16-14_01_21399_CGATGT_L001_R1_001_(paired)_trimmed_(paired)_contig_19277	51.0006	2.68674e-14	2.41181e-12	2.68193e-09	KAPCB_HUMAN ame: Full=cAMP-dependent kinase catalytic subunit beta Short=PKA C-beta
ZFG-16-14_01_21399_CGATGT_L001_R1_001_(paired)_trimmed_(paired)_contig_33754	50.8729	6.58817e-12	4.34658e-10	6.57638e-07	UB2D2_RAT ame: Full=Ubiquitin-conjugating enzyme E2 D2 ame: Full=(E3-independent) E2 ubiquitin-conjugating enzyme D2 ame: Full=E2 ubiquitin-conjugating enzyme D2 ame: Full=Ubiquitin carrier D2 ame: Full=Ubiquitin-conjugating enzyme E2(17)KB 2 ame: Full=Ubiquitin-conjugating enzyme E2-17 kDa 2 ame: Full=Ubiquitin- ligase D2
ZFG-16-14_01_21399_CGATGT_L001_R1_001_(paired)_trimmed_(paired)_contig_13616	50.841	1.17573e-09	5.63971e-08	0.000117362	NAMPT_RAT ame: Full=Nicotinamide phosphoribosyltransferase Short=N ase Short=Nampt ame: Full=Pre-B-cell colony-enhancing factor 1 homolog Short=PBEF ame: Full=Visfatin
ZFG-16-14_01_21399_CGATGT_L001_R1_001_(paired)_trimmed_(paired)_contig_12965	50.7042	0	0	0	ENPL_BOVIN ame: Full=Endoplasmin ame: Full=94 kDa glucose-regulated Short=GRP-94 ame: Full=Heat shock 90 kDa beta member 1 Flags: Precursor
ZFG-16-14_01_21399_CGATGT_L001_R1_001_(paired)_trimmed_(paired)_contig_41150	50.6593	3.84863e-07	1.26456e-05	0.0384174	SF3A3_MOUSE ame: Full=Splicing factor 3A subunit 3 ame: Full=SF3a60 ame: Full=Spliceosome-associated 61 Short=SAP 61
ZFG-16-14_01_21399_CGATGT_L001_R1_001_(paired)_trimmed_(paired)_contig_12666	50.5964	0	0	0	MRC1_MOUSE ame: Full=Macrophage mannose receptor 1 Short=MMR ame: CD_antigen=CD206 Flags: Precursor
ZFG-16-14_01_21399_CGATGT_L001_R1_001_(paired)_trimmed_(paired)_contig_19663	50.5875	1.35156e-09	6.40619e-08	0.000134914	ROA1_MOUSE ame: Full=Heterogeneous nuclear ribonucleo A1 Short=hnRNP A1 ame: Full=HDP-1 ame: Full=Helix-destabilizing ame: Full=Single-strand-binding ame: Full=Topoisomerase-inhibitor suppressed ame: Full=hnRNP core A1 Contains: ame: Full=Heterogeneous nuclear ribonucleo N-terminally processed
ZFG-16-14_01_21399_CGATGT_L001_R1_001_(paired)_trimmed_(paired)_contig_28495	50.5747	8.77076e-15	8.3144e-13	8.75506e-10	GIMA7_HUMAN ame: Full=GTPase IMAP family member 7 ame: Full=Immunity-associated nucleotide 7 Short=IAN-7
ZFG-16-14_01_21399_CGATGT_L001_R1_001_(paired)_trimmed_(paired)_contig_40801	50.506	2.18605e-07	7.52461e-06	0.0218214	ICEF1_MOUSE ame: Full=Interactor for cytohesin exchange factors 1
ZFG-16-14_01_21399_CGATGT_L001_R1_001_(paired)_trimmed_(paired)_contig_21659	50.4821	0	0	0	PAR14_MOUSE ame: Full=Poly [ADP-ribose] polymerase 14
ZFG-16-14_01_21399_CGATGT_L001_R1_001_(paired)_trimmed_(paired)_contig_14020	50.4805	0	0	0	RL7_CHICK ame: Full=60S ribosomal L7
ZFG-16-14_01_21399_CGATGT_L001_R1_001_(paired)_trimmed_(paired)_contig_23818	50.4141	0	0	0	ITM2B_CHICK ame: Full=Integral membrane 2B ame: Full=Transmembrane E3-16
ZFG-16-14_01_21399_CGATGT_L001_R1_001_(paired)_trimmed_(paired)_contig_36376	50.3959	5.82525e-10	2.92055e-08	5.81482e-05	KCY_DANRE ame: Full=UMP-CMP kinase ame: Full=Deoxycytidylate kinase Short=CK Short=dCMP kinase ame: Full=Nucleoside-diphosphate kinase ame: Full=Uridine monophosphate cytidine monophosphate kinase Short=UMP CMP kinase Short=UMP CMPK
ZFG-16-14_01_21399_CGATGT_L001_R1_001_(paired)_trimmed_(paired)_contig_19160	50.3853	1.20212e-11	7.59471e-10	1.19996e-06	CPVL_HUMAN ame: Full=Probable serine carboxypeptidase CPVL ame: Full= vitellogenic-like ame: Full=Vitellogenic carboxypeptidase Short=VCP Short=hVLP Flags: Precursor
ZFG-16-14_01_21399_CGATGT_L001_R1_001_(paired)_trimmed_(paired)_contig_19751	50.3138	1.11022e-16	1.27091e-14	1.10824e-11	PREX1_HUMAN ame: Full=Phosphatidylinositol 3,4,5-trisphosphate-dependent Rac exchanger 1 Short=P-Rex1 Short= ns(3,4,5)-dependent Rac exchanger 1
ZFG-16-14_01_21399_CGATGT_L001_R1_001_(paired)_trimmed_(paired)_contig_14685	50.2908	0	0	0	GRP78_CHICK ame: Full=78 kDa glucose-regulated Short=GRP-78 ame: Full=Heat shock 70 kDa 5 ame: Full=Immunoglobulin heavy chain-binding Short= Flags: Precursor
ZFG-16-14_01_21399_CGATGT_L001_R1_001_(paired)_trimmed_(paired)_contig_30618	50.1695	9.99201e-16	1.05323e-13	9.97412e-11	CHM1B_DANRE ame: Full=Charged multivesicular body 1b ame: Full=Chromatin-modifying 1b Short=CHMP1b
ZFG-16-14_01_21399_CGATGT_L001_R1_001_(paired)_trimmed_(paired)_contig_27042	50.1192	2.17788e-08	8.69942e-07	0.00217399	CEL_BOVIN ame: Full=Bile salt-activated lipase Short=BAL ame: Full=Bile salt-stimulated lipase Short=BSSL ame: Full=Carboxyl ester lipase ame: Full=Cholesterol esterase ame: Full=Pancreatic lysophospholipase ame: Full=Sterol esterase Flags: Precursor
ZFG-16-14_01_21399_CGATGT_L001_R1_001_(paired)_trimmed_(paired)_contig_28349	50.0793	0	0	0	HERC6_HUMAN ame: Full=Probable E3 ubiquitin- ligase HERC6 ame: Full=HECT domain and RCC1-like domain-containing 6 ame: Full=HECT-type E3 ubiquitin transferase HERC6
ZFG-16-14_01_21399_CGATGT_L001_R1_001_(paired)_trimmed_(paired)_contig_34381	49.9657	1.62759e-13	1.33389e-11	1.62467e-08	E2AK2_RAT ame: Full=Interferon- double-stranded RNA-activated kinase ame: Full=Eukaryotic translation initiation factor 2-alpha kinase 2 Short=eIF-2A kinase 2 ame: Full=Interferon-inducible RNA-dependent kinase ame: Full= kinase RNA-activated Short=PKR Short= kinase R ame: Full=Tyrosine- kinase EIF2AK2
ZFG-16-14_01_21399_CGATGT_L001_R1_001_(paired)_trimmed_(paired)_contig_20079	49.9457	0	0	0	MAP2_HUMAN ame: Full=Methionine aminopeptidase 2 Short=MAP 2 Short= 2 ame: Full=Initiation factor 2-associated 67 kDa glyco Short=p67 Short=p67eIF2 ame: Full=Peptidase M
ZFG-16-14_01_21399_CGATGT_L001_R1_001_(paired)_trimmed_(paired)_contig_20595	49.9437	0	0	0	KC1A_CHICK ame: Full=Casein kinase I isoform alpha Short=CKI-alpha ame: Full=CK1
ZFG-16-14_01_21399_CGATGT_L001_R1_001_(paired)_trimmed_(paired)_contig_32040	49.9266	4.15054e-09	1.83e-07	0.000414311	LV746_HUMAN ame: Full=Immunoglobulin lambda variable 7-46 Flags: Precursor
ZFG-16-14_01_21399_CGATGT_L001_R1_001_(paired)_trimmed_(paired)_contig_10334	49.9203	0	0	0	CSF3R_HUMAN ame: Full=Granulocyte colony-stimulating factor receptor Short=G-CSF receptor Short=G-CSF-R ame: CD_antigen=CD114 Flags: Precursor
ZFG-16-14_01_21399_CGATGT_L001_R1_001_(paired)_trimmed_(paired)_contig_24504	49.8991	1.11022e-16	1.27091e-14	1.10824e-11	CX6B1_TARSY ame: Full=Cytochrome c oxidase subunit 6B1 ame: Full=Cytochrome c oxidase subunit VIb isoform 1 Short=COX VIb-1
ZFG-16-14_01_21399_CGATGT_L001_R1_001_(paired)_trimmed_(paired)_contig_29252	49.8863	1.67311e-13	1.3667e-11	1.67011e-08	KAD2_SALSA ame: Full=Adenylate kinase mitochondrial Short=AK 2 ame: Full=ATP-AMP transphosphorylase 2 ame: Full=ATP:AMP phosphotransferase ame: Full=Adenylate monophosphate kinase
ZFG-16-14_01_21399_CGATGT_L001_R1_001_(paired)_trimmed_(paired)_contig_2697	49.8699	1.30783e-10	7.12993e-09	1.30549e-05	LFG1_HUMAN ame: Full= lifeguard 1 ame: Full=Glutamate
ZFG-16-14_01_21399_CGATGT_L001_R1_001_(paired)_trimmed_(paired)_contig_28624	49.7479	1.09912e-14	1.03213e-12	1.09715e-09	POMP_BOVIN ame: Full=Proteasome maturation ame: Full=Proteassemblin
ZFG-16-14_01_21399_CGATGT_L001_R1_001_(paired)_trimmed_(paired)_contig_24273	49.7476	7.77156e-15	7.40234e-13	7.75765e-10	ANXA3_HUMAN ame: Full=Annexin A3 ame: Full=35-alpha calcimedin ame: Full=Annexin III ame: Full=Annexin-3 ame: Full=Inositol 1,2-cyclic phosphate 2-phosphohydrolase ame: Full=Lipocortin III ame: Full=Placental anticoagulant III Short=PAP-III
ZFG-16-14_01_21399_CGATGT_L001_R1_001_(paired)_trimmed_(paired)_contig_35685	49.6587	3.31027e-07	1.09888e-05	0.0330434	SPF30_DANRE ame: Full=Survival of motor neuron-related-splicing factor 30 ame: Full=Survival motor neuron domain-containing 1
ZFG-16-14_01_21399_CGATGT_L001_R1_001_(paired)_trimmed_(paired)_contig_13372	49.6196	3.88134e-13	2.99412e-11	3.87439e-08	AT5G2_BOVIN ame: Full=ATP synthase F(0) complex subunit mitochondrial ame: Full=ATP synthase lipid-binding ame: Full=ATP synthase proteolipid P2 ame: Full=ATPase 9 ame: Full=ATPase subunit c Flags: Precursor
ZFG-16-14_01_21399_CGATGT_L001_R1_001_(paired)_trimmed_(paired)_contig_28990	49.5219	0	0	0	CF062_MOUSERecName: Full=Uncharacterized protein C6orf62 homolog
ZFG-16-14_01_21399_CGATGT_L001_R1_001_(paired)_trimmed_(paired)_contig_19854	49.488	2.22045e-16	2.50449e-14	2.21647e-11	VATF_HUMAN ame: Full=V-type proton ATPase subunit F Short=V-ATPase subunit F ame: Full=V-ATPase 14 kDa subunit ame: Full=Vacuolar proton pump subunit F
ZFG-16-14_01_21399_CGATGT_L001_R1_001_(paired)_trimmed_(paired)_contig_24725	49.4852	0	0	0	EIF3C_DANRE ame: Full=Eukaryotic translation initiation factor 3 subunit C Short=eIF3c ame: Full=Eukaryotic translation initiation factor 3 subunit 8
ZFG-16-14_01_21399_CGATGT_L001_R1_001_(paired)_trimmed_(paired)_contig_15599	49.4768	0	0	0	MARCO_HUMAN ame: Full=Macrophage receptor MARCO ame: Full=Macrophage receptor with collagenous structure ame: Full=Scavenger receptor class A member 2
ZFG-16-14_01_21399_CGATGT_L001_R1_001_(paired)_trimmed_(paired)_contig_26886	49.455	9.22784e-12	5.93896e-10	9.21132e-07	PLEC_MOUSE ame: Full=Plectin Short=PCN Short=PLTN ame: Full=Plectin-1 ame: Full=Plectin-6
ZFG-16-14_01_21399_CGATGT_L001_R1_001_(paired)_trimmed_(paired)_contig_33898	49.4031	2.04584e-07	7.05661e-06	0.0204218	VATH_BOVIN ame: Full=V-type proton ATPase subunit H Short=V-ATPase subunit H ame: Full=V-ATPase 50 57 kDa subunits ame: Full=Vacuolar proton pump subunit H ame: Full=Vacuolar proton pump subunit SFD
ZFG-16-14_01_21399_CGATGT_L001_R1_001_(paired)_trimmed_(paired)_contig_28555	49.2415	3.03759e-09	1.36522e-07	0.000303215	SYAP1_HUMAN ame: Full=Synapse-associated 1
ZFG-16-14_01_21399_CGATGT_L001_R1_001_(paired)_trimmed_(paired)_contig_20111	49.2308	0	0	0	ARF6_CHICK ame: Full=ADP-ribosylation factor 6
ZFG-16-14_01_21399_CGATGT_L001_R1_001_(paired)_trimmed_(paired)_contig_24558	49.0957	0	0	0	HXK1_HUMAN ame: Full=Hexokinase-1 ame: Full=Brain form hexokinase ame: Full=Hexokinase type I Short=HK I
ZFG-16-14_01_21399_CGATGT_L001_R1_001_(paired)_trimmed_(paired)_contig_17586	49.057	0	0	0	GELS_CHICK ame: Full=Gelsolin ame: Full=Actin-depolymerizing factor Short=ADF ame: Full=Brevin ame: Full=Homogenin Flags: Precursor
ZFG-16-14_01_21399_CGATGT_L001_R1_001_(paired)_trimmed_(paired)_contig_30599	49.0162	2.94542e-13	2.30962e-11	2.94015e-08	PDPK1_RAT ame: Full=3-phosphoinositide-dependent kinase 1 ame: Full= kinase B kinase Short= kinase
ZFG-16-14_01_21399_CGATGT_L001_R1_001_(paired)_trimmed_(paired)_contig_40678	49.0141	6.52381e-08	2.41817e-06	0.00651213	TEX2_HUMANRecName: Full=Testis-expressed protein 2; AltName: Full=Transmembrane protein 96
ZFG-16-14_01_21399_CGATGT_L001_R1_001_(paired)_trimmed_(paired)_contig_38754	49.0134	7.07538e-11	4.00381e-09	7.06272e-06	IVD_CAEEL ame: Full=Probable acyl- dehydrogenase 6 ame: Full=Probable isovaleryl- dehydrogenase Short=IVD
ZFG-16-14_01_21399_CGATGT_L001_R1_001_(paired)_trimmed_(paired)_contig_8084	48.9394	1.38352e-09	6.54215e-08	0.000138105	PIPNA_HUMAN ame: Full=Phosphatidylinositol transfer alpha isoform Short=PI-TP-alpha Short= ns transfer alpha Short= nsTP alpha
ZFG-16-14_01_21399_CGATGT_L001_R1_001_(paired)_trimmed_(paired)_contig_24459	48.8974	1.77636e-15	1.82238e-13	1.77318e-10	LCAP_MOUSE ame: Full=Leucyl-cystinyl aminopeptidase Short=Cystinyl aminopeptidase ame: Full=Oxytocinase Short=OTase
ZFG-16-14_01_21399_CGATGT_L001_R1_001_(paired)_trimmed_(paired)_contig_26369	48.7729	6.71241e-13	5.0341e-11	6.70039e-08	ARAP1_MOUSE ame: Full=Arf-GAP with Rho-GAP ANK repeat and PH domain-containing 1 ame: Full=Centaurin-delta-2 Short=Cnt-d2
ZFG-16-14_01_21399_CGATGT_L001_R1_001_(paired)_trimmed_(paired)_contig_19397	48.723	0	0	0	RL23A_RAT ame: Full=60S ribosomal L23a
ZFG-16-14_01_21399_CGATGT_L001_R1_001_(paired)_trimmed_(paired)_contig_18318	48.6769	0	0	0	EIF3A_DANRE ame: Full=Eukaryotic translation initiation factor 3 subunit A Short=eIF3a ame: Full=Eukaryotic translation initiation factor 3 subunit 10 ame: Full=eIF-3-theta
ZFG-16-14_01_21399_CGATGT_L001_R1_001_(paired)_trimmed_(paired)_contig_25094	48.6639	5.55112e-16	6.0692e-14	5.54118e-11	HEBP1_PIG ame: Full=Heme-binding 1
ZFG-16-14_01_21399_CGATGT_L001_R1_001_(paired)_trimmed_(paired)_contig_25636	48.6067	7.42326e-09	3.17615e-07	0.000740997	OGFR_RAT ame: Full=Opioid growth factor receptor Short=OGFr ame: Full=Zeta-type opioid receptor
ZFG-16-14_01_21399_CGATGT_L001_R1_001_(paired)_trimmed_(paired)_contig_2106	48.5801	0	0	0	ACTB1_TAKRU ame: Full= cytoplasmic 1 ame: Full=Beta-actin A Contains: ame: Full= cytoplasmic N-terminally processed
ZFG-16-14_01_21399_CGATGT_L001_R1_001_(paired)_trimmed_(paired)_contig_9060	48.5455	0	0	0	EFHD2_RAT ame: Full=EF-hand domain-containing D2 ame: Full=Swiprosin-1
ZFG-16-14_01_21399_CGATGT_L001_R1_001_(paired)_trimmed_(paired)_contig_28602	48.5248	4.16537e-09	1.83491e-07	0.000415791	PCSK6_HUMAN ame: Full=Pro convertase subtilisin kexin type 6 ame: Full=Paired basic amino acid cleaving enzyme 4 ame: Full=Subtilisin-like pro convertase 4 Short=SPC4 ame: Full=Subtilisin kexin-like protease PACE4 Flags: Precursor
ZFG-16-14_01_21399_CGATGT_L001_R1_001_(paired)_trimmed_(paired)_contig_29037	48.4894	2.69562e-13	2.13217e-11	2.6908e-08	EIF3L_DANRE ame: Full=Eukaryotic translation initiation factor 3 subunit L Short=eIF3l ame: Full=Eukaryotic translation initiation factor 3 subunit 6-interacting ame: Full=Eukaryotic translation initiation factor 3 subunit E-interacting
ZFG-16-14_01_21399_CGATGT_L001_R1_001_(paired)_trimmed_(paired)_contig_34032	48.438	6.16241e-09	2.66293e-07	0.000615138	PARP4_HUMAN ame: Full=Poly [ADP-ribose] polymerase 4-like
ZFG-16-14_01_21399_CGATGT_L001_R1_001_(paired)_trimmed_(paired)_contig_22502	48.3863	5.07372e-14	4.40021e-12	5.06464e-09	ENDUC_DANRE ame: Full=Poly(U)-specific endoribonuclease-C ame: Full= endoU-C ame: Full=Uridylate-specific endoribonuclease-C Flags: Precursor
ZFG-16-14_01_21399_CGATGT_L001_R1_001_(paired)_trimmed_(paired)_contig_12252	48.3447	0	0	0	ARPC4_HUMAN ame: Full=Actin-related 2 3 complex subunit 4 ame: Full=Arp2 3 complex 20 kDa subunit Short=p20-ARC
ZFG-16-14_01_21399_CGATGT_L001_R1_001_(paired)_trimmed_(paired)_contig_34377	48.2587	3.74165e-07	1.23266e-05	0.0373495	PDIP3_HUMAN ame: Full=Polymerase delta-interacting 3 ame: Full=46 kDa DNA polymerase delta interaction Short=p46 ame: Full=S6K1 Aly REF-like target Short=SKAR
ZFG-16-14_01_21399_CGATGT_L001_R1_001_(paired)_trimmed_(paired)_contig_24127	48.1706	0	0	0	TFEB_MOUSE ame: Full=Transcription factor EB
ZFG-16-14_01_21399_CGATGT_L001_R1_001_(paired)_trimmed_(paired)_contig_18356	48.0626	0	0	0	NEUR1_PIG ame: Full=Sialidase-1 ame: Full=Acetylneuraminyl hydrolase ame: Full=Lysosomal sialidase ame: Full=N-acetyl-alpha-neuraminidase 1 Flags: Precursor
ZFG-16-14_01_21399_CGATGT_L001_R1_001_(paired)_trimmed_(paired)_contig_23041	48.0588	0	0	0	HIF1A_ONCMY ame: Full=Hypoxia-inducible factor 1-alpha Short=HIF-1-alpha Short=HIF1-alpha
ZFG-16-14_01_21399_CGATGT_L001_R1_001_(paired)_trimmed_(paired)_contig_30041	48.0512	2.8812e-07	9.68371e-06	0.0287604	CUL9_MOUSE ame: Full=Cullin-9 Short=CUL-9 ame: Full=p53-associated parkin-like cytoplasmic
ZFG-16-14_01_21399_CGATGT_L001_R1_001_(paired)_trimmed_(paired)_contig_28406	47.8181	4.89586e-11	2.83146e-09	4.8871e-06	DCA11_MOUSE ame: Full=DDB1- and CUL4-associated factor 11 ame: Full=WD repeat-containing 23
ZFG-16-14_01_21399_CGATGT_L001_R1_001_(paired)_trimmed_(paired)_contig_34333	47.7999	2.51525e-08	9.97516e-07	0.00251075	CPZIP_MOUSE ame: Full= -interacting ame: Full= kinase substrate
ZFG-16-14_01_21399_CGATGT_L001_R1_001_(paired)_trimmed_(paired)_contig_31925	47.7716	4.98678e-10	2.51534e-08	4.97785e-05	GIT2_HUMAN ame: Full=ARF GTPase-activating GIT2 Short=ARF GAP GIT2 ame: Full=Cool-interacting tyrosine-phosphorylated 2 Short=CAT-2 Short=CAT2 ame: Full=G -coupled receptor kinase-interactor 2 ame: Full=GRK-interacting 2
ZFG-16-14_01_21399_CGATGT_L001_R1_001_(paired)_trimmed_(paired)_contig_18429	47.6253	0	0	0	RAN_CHICK ame: Full=GTP-binding nuclear Ran ame: Full=GTPase Ran ame: Full=Ras TC4 ame: Full=Ras-related nuclear
ZFG-16-14_01_21399_CGATGT_L001_R1_001_(paired)_trimmed_(paired)_contig_34718	47.4793	2.83107e-14	2.52773e-12	2.826e-09	FLI1_XENLA ame: Full=Retroviral integration site Fli-1 homolog
ZFG-16-14_01_21399_CGATGT_L001_R1_001_(paired)_trimmed_(paired)_contig_21504	47.3729	0	0	0	SLIP_HUMAN ame: Full=Nuclear GTPase SLIP-GC ame: Full=Speckled-like pattern in the germinal center
ZFG-16-14_01_21399_CGATGT_L001_R1_001_(paired)_trimmed_(paired)_contig_35910	47.3316	2.03165e-08	8.1512e-07	0.00202802	NEDD8_HUMAN ame: Full=NEDD8 ame: Full=Neddylin ame: Full=Neural precursor cell expressed developmentally down-regulated 8 Short=NEDD-8 ame: Full=Ubiquitin Nedd8 Flags: Precursor
ZFG-16-14_01_21399_CGATGT_L001_R1_001_(paired)_trimmed_(paired)_contig_38388	47.2491	1.22985e-11	7.76501e-10	1.22765e-06	PI2R_HUMAN ame: Full=Prostacyclin receptor ame: Full=Prostaglandin I2 receptor Short=PGI receptor Short=PGI2 receptor ame: Full=Prostanoid IP receptor Flags: Precursor
ZFG-16-14_01_21399_CGATGT_L001_R1_001_(paired)_trimmed_(paired)_contig_34502	47.1812	2.79055e-11	1.67905e-09	2.78555e-06	LFG1_HUMAN ame: Full= lifeguard 1 ame: Full=Glutamate
ZFG-16-14_01_21399_CGATGT_L001_R1_001_(paired)_trimmed_(paired)_contig_25540	47.162	1.70174e-07	5.94365e-06	0.016987	ELA1_SALSA ame: Full=Elastase-1
ZFG-16-14_01_21399_CGATGT_L001_R1_001_(paired)_trimmed_(paired)_contig_28388	47.1502	2.36922e-12	1.66196e-10	2.36498e-07	HRG1B_DANRE ame: Full=Heme transporter hrg1-B ame: Full=Heme-responsive gene 1 homolog B Short=HRG-1B ame: Full=Solute carrier family 48 member 1-A
ZFG-16-14_01_21399_CGATGT_L001_R1_001_(paired)_trimmed_(paired)_contig_8103	47.1115	0	0	0	HSP7C_DANRE ame: Full=Heat shock cognate 71 kDa ame: Full=Heat shock 70 kDa 8
ZFG-16-14_01_21399_CGATGT_L001_R1_001_(paired)_trimmed_(paired)_contig_25642	47.104	2.27577e-07	7.8119e-06	0.022717	RUXG_HUMAN ame: Full=Small nuclear ribonucleo G Short=snRNP-G ame: Full=Sm G Short=Sm-G Short=
ZFG-16-14_01_21399_CGATGT_L001_R1_001_(paired)_trimmed_(paired)_contig_26604	47.0572	0	0	0	ACSA_HUMAN ame: Full=Acetyl-coenzyme A cytoplasmic ame: Full=Acetate-- ligase ame: Full=Acetyl- synthetase Short=ACS Short= ame: Full=Acyl- synthetase short-chain family member 2 ame: Full=Acyl-activating enzyme
ZFG-16-14_01_21399_CGATGT_L001_R1_001_(paired)_trimmed_(paired)_contig_33120	47.0474	1.77048e-07	6.17509e-06	0.0176731	IMA3_HUMAN ame: Full=Importin subunit alpha-3 ame: Full=Importin alpha Q1 Short=Qip1 ame: Full=Karyopherin subunit alpha-4
ZFG-16-14_01_21399_CGATGT_L001_R1_001_(paired)_trimmed_(paired)_contig_20752	47.0218	0	0	0	CCR4_MOUSE ame: Full=C-C chemokine receptor type 4 Short=C-C CKR-4 Short=CC-CKR-4 Short=CCR-4 Short=CCR4 ame: CD_antigen=CD194
ZFG-16-14_01_21399_CGATGT_L001_R1_001_(paired)_trimmed_(paired)_contig_22345	47.0097	2.4758e-14	2.22846e-12	2.47137e-09	SWP70_CHICK ame: Full=Switch-associated 70 Short=SWAP-70
ZFG-16-14_01_21399_CGATGT_L001_R1_001_(paired)_trimmed_(paired)_contig_9488	46.9657	4.78236e-08	1.81513e-06	0.0047738	OSTM1_HUMAN ame: Full=Osteopetrosis-associated transmembrane 1 ame: Full=Chloride channel 7 beta subunit Flags: Precursor
ZFG-16-14_01_21399_CGATGT_L001_R1_001_(paired)_trimmed_(paired)_contig_7435	46.9471	0	0	0	R213B_DANRE ame: Full=E3 ubiquitin- ligase rnf213-beta ame: Full=Mysterin-B ame: Full=Mysterin-beta ame: Full=RING finger 213-B ame: Full=RING finger 213-beta ame: Full=RING-type E3 ubiquitin transferase rnf213-beta
ZFG-16-14_01_21399_CGATGT_L001_R1_001_(paired)_trimmed_(paired)_contig_27798	46.9185	1.22158e-12	8.87476e-11	1.21939e-07	LPXN_HUMAN ame: Full=Leupaxin
ZFG-16-14_01_21399_CGATGT_L001_R1_001_(paired)_trimmed_(paired)_contig_20711	46.9154	3.24296e-13	2.53696e-11	3.23716e-08	DEN5A_HUMAN ame: Full=DENN domain-containing 5A ame: Full=Rab6-interacting 1 Short=Rab6IP1
ZFG-16-14_01_21399_CGATGT_L001_R1_001_(paired)_trimmed_(paired)_contig_19553	46.8232	0	0	0	HCK_HUMAN ame: Full=Tyrosine- kinase HCK ame: Full=Hematopoietic cell kinase ame: Full=Hemopoietic cell kinase ame: Full=p59-HCK p60-HCK ame: Full=p59Hck ame: Full=p61Hck
ZFG-16-14_01_21399_CGATGT_L001_R1_001_(paired)_trimmed_(paired)_contig_22575	46.8179	5.50338e-13	4.18714e-11	5.49352e-08	DNS2A_HUMAN ame: Full=Deoxyribonuclease-2-alpha ame: Full=Acid DNase ame: Full=Deoxyribonuclease II alpha Short=DNase II alpha ame: Full=Lysosomal DNase II ame: Full=R31240_2 Flags: Precursor
ZFG-16-14_01_21399_CGATGT_L001_R1_001_(paired)_trimmed_(paired)_contig_33957	46.8051	4.66294e-15	4.56332e-13	4.65459e-10	OPTN_DANRE ame: Full=Optineurin
ZFG-16-14_01_21399_CGATGT_L001_R1_001_(paired)_trimmed_(paired)_contig_16320	46.7199	0	0	0	CATD_CHIHA ame: Full=Cathepsin D Flags: Precursor
ZFG-16-14_01_21399_CGATGT_L001_R1_001_(paired)_trimmed_(paired)_contig_12241	46.6921	1.0314e-13	8.68087e-12	1.02955e-08	PSB7_PIG ame: Full=Proteasome subunit beta type-7 Flags: Precursor
ZFG-16-14_01_21399_CGATGT_L001_R1_001_(paired)_trimmed_(paired)_contig_21550	46.6821	0	0	0	STAT6_HUMAN ame: Full=Signal transducer and activator of transcription 6 ame: Full=IL-4 Stat
ZFG-16-14_01_21399_CGATGT_L001_R1_001_(paired)_trimmed_(paired)_contig_29034	46.6537	1.26623e-11	7.95447e-10	1.26397e-06	AT5G3_BOVIN ame: Full=ATP synthase F(0) complex subunit mitochondrial ame: Full=ATP synthase lipid-binding ame: Full=ATP synthase proteolipid P3 ame: Full=ATPase 9 ame: Full=ATPase subunit c Flags: Precursor
ZFG-16-14_01_21399_CGATGT_L001_R1_001_(paired)_trimmed_(paired)_contig_35101	46.6495	2.47113e-09	1.12584e-07	0.000246671	CC50A_CHICK ame: Full=Cell cycle control 50A ame: Full=P4-ATPase flippase complex beta subunit TMEM30A ame: Full=Transmembrane 30A
ZFG-16-14_01_21399_CGATGT_L001_R1_001_(paired)_trimmed_(paired)_contig_14201	46.4638	0	0	0	COR1C_HUMAN ame: Full=Coronin-1C ame: Full=Coronin-3 ame: Full=hCRNN4
ZFG-16-14_01_21399_CGATGT_L001_R1_001_(paired)_trimmed_(paired)_contig_14863	46.3796	0	0	0	COF2_MOUSE ame: Full=Cofilin-2 ame: Full= muscle isoform
ZFG-16-14_01_21399_CGATGT_L001_R1_001_(paired)_trimmed_(paired)_contig_4883	46.369	0	0	0	MRC1_MOUSE ame: Full=Macrophage mannose receptor 1 Short=MMR ame: CD_antigen=CD206 Flags: Precursor
ZFG-16-14_01_21399_CGATGT_L001_R1_001_(paired)_trimmed_(paired)_contig_40211	46.3156	7.92066e-10	3.88334e-08	7.90648e-05	IKBA_CHICK ame: Full=NF-kappa-B inhibitor alpha ame: Full=I-kappa-B-alpha Short= -alpha Short= alpha ame: Full=REL-associated pp40
ZFG-16-14_01_21399_CGATGT_L001_R1_001_(paired)_trimmed_(paired)_contig_39906	46.3089	1.11165e-07	3.97356e-06	0.0110966	S14L1_HUMAN ame: Full=SEC14 1
ZFG-16-14_01_21399_CGATGT_L001_R1_001_(paired)_trimmed_(paired)_contig_38687	46.2057	3.9368e-07	1.29014e-05	0.0392975	CHD2_HUMAN ame: Full=Chromodomain-helicase-DNA-binding 2 Short=CHD-2 ame: Full=ATP-dependent helicase CHD2
ZFG-16-14_01_21399_CGATGT_L001_R1_001_(paired)_trimmed_(paired)_contig_24792	46.2037	8.32558e-08	3.03895e-06	0.00831068	MFAP4_HUMAN ame: Full=Microfibril-associated glyco 4 Flags: Precursor
ZFG-16-14_01_21399_CGATGT_L001_R1_001_(paired)_trimmed_(paired)_contig_22392	46.1937	1.20161e-08	4.98321e-07	0.00119946	PO210_HUMAN ame: Full=Nuclear pore membrane glyco 210 Short=Nuclear pore gp210 ame: Full=Nuclear envelope pore membrane POM 210 Short=POM210 ame: Full=Nucleoporin Nup210 ame: Full=Pore membrane of 210 kDa Flags: Precursor
ZFG-16-14_01_21399_CGATGT_L001_R1_001_(paired)_trimmed_(paired)_contig_33256	46.1068	7.11444e-11	4.02363e-09	7.10171e-06	ELOB_RAT ame: Full=Elongin-B Short= ame: Full=Elongin 18 kDa subunit ame: Full=RNA polymerase II transcription factor SIII subunit B ame: Full=SIII p18 ame: Full=Transcription elongation factor B polypeptide 2
ZFG-16-14_01_21399_CGATGT_L001_R1_001_(paired)_trimmed_(paired)_contig_17232	46.1015	1.44904e-08	5.93051e-07	0.00144645	TUT4_HUMAN ame: Full=Terminal uridylyltransferase 4 Short=TUTase 4 ame: Full=Zinc finger CCHC domain-containing 11
ZFG-16-14_01_21399_CGATGT_L001_R1_001_(paired)_trimmed_(paired)_contig_18268	46.0054	8.88178e-16	9.39183e-14	8.86589e-11	SGK3_HUMAN ame: Full=Serine threonine- kinase Sgk3 ame: Full=Cytokine-independent survival kinase ame: Full=Serum glucocorticoid-regulated kinase 3 ame: Full=Serum glucocorticoid-regulated kinase-like
ZFG-16-14_01_21399_CGATGT_L001_R1_001_(paired)_trimmed_(paired)_contig_21043	45.9931	9.24481e-09	3.89707e-07	0.000922826	FKB1B_HUMAN ame: Full=Peptidyl-prolyl cis-trans isomerase FKBP1B Short=PPIase FKBP1B ame: Full= kDa FK506-binding Short= kDa FKBP Short=FKBP- ame: Full=FK506-binding 1B Short=FKBP-1B ame: Full=Immunophilin ame: Full=Rotamase ame: Full=h-FKBP-12
ZFG-16-14_01_21399_CGATGT_L001_R1_001_(paired)_trimmed_(paired)_contig_18628	45.9583	3.79742e-07	1.24938e-05	0.0379063	UB2D2_RAT ame: Full=Ubiquitin-conjugating enzyme E2 D2 ame: Full=(E3-independent) E2 ubiquitin-conjugating enzyme D2 ame: Full=E2 ubiquitin-conjugating enzyme D2 ame: Full=Ubiquitin carrier D2 ame: Full=Ubiquitin-conjugating enzyme E2(17)KB 2 ame: Full=Ubiquitin-conjugating enzyme E2-17 kDa 2 ame: Full=Ubiquitin- ligase D2
ZFG-16-14_01_21399_CGATGT_L001_R1_001_(paired)_trimmed_(paired)_contig_22439	45.9321	0	0	0	HEXB_FELCA ame: Full=Beta-hexosaminidase subunit beta ame: Full=Beta-N-acetylhexosaminidase subunit beta Short=Hexosaminidase subunit B ame: Full=N-acetyl-beta-glucosaminidase subunit beta Flags: Precursor
ZFG-16-14_01_21399_CGATGT_L001_R1_001_(paired)_trimmed_(paired)_contig_24466	45.9214	0	0	0	YH24_CAEEL ame: Full= aminopeptidase
ZFG-16-14_01_21399_CGATGT_L001_R1_001_(paired)_trimmed_(paired)_contig_16351	45.9208	0	0	0	RS3A_SOLSE ame: Full=40S ribosomal S3a
ZFG-16-14_01_21399_CGATGT_L001_R1_001_(paired)_trimmed_(paired)_contig_41701	45.8406	1.10398e-07	3.94842e-06	0.01102	HNRPL_HUMAN ame: Full=Heterogeneous nuclear ribonucleo L Short=hnRNP L
ZFG-16-14_01_21399_CGATGT_L001_R1_001_(paired)_trimmed_(paired)_contig_25447	45.7628	0	0	0	ADT2_RAT ame: Full=ADP ATP translocase 2 ame: Full=ADP,ATP carrier 2 ame: Full=Adenine nucleotide translocator 2 Short=ANT 2 ame: Full=Solute carrier family 25 member 5 Contains: ame: Full=ADP ATP translocase N-terminally processed
ZFG-16-14_01_21399_CGATGT_L001_R1_001_(paired)_trimmed_(paired)_contig_30217	45.761	3.37261e-07	1.11772e-05	0.0336657	CTL2A_DANRE ame: Full=CTD small phosphatase 2-A Short=CTDSP-like 2-A
ZFG-16-14_01_21399_CGATGT_L001_R1_001_(paired)_trimmed_(paired)_contig_11065	45.7041	0	0	0	IF2G_DANRE ame: Full=Eukaryotic translation initiation factor 2 subunit 3 ame: Full=Eukaryotic translation initiation factor 2 subunit gamma Short=eIF-2-gamma
ZFG-16-14_01_21399_CGATGT_L001_R1_001_(paired)_trimmed_(paired)_contig_28886	45.679	4.66789e-11	2.70903e-09	4.65953e-06	FA49B_HUMAN ame: Full= FAM49B ame: Full=L1
ZFG-16-14_01_21399_CGATGT_L001_R1_001_(paired)_trimmed_(paired)_contig_15942	45.6781	0	0	0	PDIA3_HUMAN ame: Full= disulfide-isomerase A3 ame: Full=58 kDa glucose-regulated ame: Full=58 kDa microsomal Short=p58 ame: Full=Disulfide isomerase ER-60 ame: Full=Endoplasmic reticulum resident 57 Short=ER 57 Short=ERp57 ame: Full=Endoplasmic reticulum resident 60 Short=ER 60 Short=ERp60 Flags: Precursor
ZFG-16-14_01_21399_CGATGT_L001_R1_001_(paired)_trimmed_(paired)_contig_32382	45.6677	8.35814e-09	3.53974e-07	0.000834318	DFFB_HUMAN ame: Full=DNA fragmentation factor subunit beta ame: Full=Caspase-activated deoxyribonuclease Short=CAD Short=Caspase-activated DNase ame: Full=Caspase-activated nuclease Short=CPAN ame: Full=DNA fragmentation factor 40 kDa subunit Short=DFF-40
ZFG-16-14_01_21399_CGATGT_L001_R1_001_(paired)_trimmed_(paired)_contig_31653	45.6651	3.31957e-13	2.59485e-11	3.31362e-08	TSN3_HUMAN ame: Full=Tetraspanin-3 Short=Tspan-3 ame: Full=Tetraspanin TM4-A ame: Full=Transmembrane 4 superfamily member 8
ZFG-16-14_01_21399_CGATGT_L001_R1_001_(paired)_trimmed_(paired)_contig_35203	45.6219	1.40828e-08	5.77552e-07	0.00140576	G6PT3_DANRE ame: Full=Glucose-6-phosphate exchanger SLC37A2 ame: Full=Solute carrier family 37 member 2
ZFG-16-14_01_21399_CGATGT_L001_R1_001_(paired)_trimmed_(paired)_contig_22266	45.5635	3.86123e-10	1.98166e-08	3.85432e-05	BIEA_MOUSE ame: Full=Biliverdin reductase A Short=BVR A ame: Full=Biliverdin-IX alpha-reductase Flags: Precursor
ZFG-16-14_01_21399_CGATGT_L001_R1_001_(paired)_trimmed_(paired)_contig_20102	45.5453	0	0	0	GPSM1_MOUSE ame: Full=G- -signaling modulator 1 ame: Full=Activator of G- signaling 3
ZFG-16-14_01_21399_CGATGT_L001_R1_001_(paired)_trimmed_(paired)_contig_16270	45.5393	0	0	0	SHSA4_HUMAN ame: Full= shisa-4 ame: Full=Transmembrane 58 Flags: Precursor
ZFG-16-14_01_21399_CGATGT_L001_R1_001_(paired)_trimmed_(paired)_contig_10770	45.4762	0	0	0	P53_PLAFE ame: Full=Cellular tumor antigen p53 ame: Full=Tumor suppressor p53
ZFG-16-14_01_21399_CGATGT_L001_R1_001_(paired)_trimmed_(paired)_contig_28546	45.4755	7.19029e-10	3.54966e-08	7.17742e-05	M3K14_HUMAN ame: Full=Mitogen-activated kinase kinase kinase 14 ame: Full=NF-kappa-beta-inducing kinase Short= ame: Full=Serine threonine- kinase NIK
ZFG-16-14_01_21399_CGATGT_L001_R1_001_(paired)_trimmed_(paired)_contig_22625	45.399	4.40333e-09	1.93461e-07	0.000439544	CCL2_RAT ame: Full=C-C motif chemokine 2 ame: Full=Immediate-early serum-responsive JE ame: Full=Monocyte chemoattractant 1 ame: Full=Monocyte chemotactic 1 Short=MCP-1 ame: Full=Small-inducible cytokine A2 Flags: Precursor
ZFG-16-14_01_21399_CGATGT_L001_R1_001_(paired)_trimmed_(paired)_contig_19845	45.3	0	0	0	CLC4K_HUMAN ame: Full=C-type lectin domain family 4 member K ame: Full=Langerin ame: CD_antigen=CD207
ZFG-16-14_01_21399_CGATGT_L001_R1_001_(paired)_trimmed_(paired)_contig_19492	45.2806	0	0	0	IQGA1_HUMAN ame: Full=Ras GTPase-activating IQGAP1 ame: Full=p195
ZFG-16-14_01_21399_CGATGT_L001_R1_001_(paired)_trimmed_(paired)_contig_19631	45.2659	0	0	0	HA1L_MOUSE ame: Full=H-2 class I histocompatibility L-D alpha chain Flags: Precursor
ZFG-16-14_01_21399_CGATGT_L001_R1_001_(paired)_trimmed_(paired)_contig_27268	45.2103	4.59077e-13	3.51693e-11	4.58255e-08	PRS4_RAT ame: Full=26S protease regulatory subunit 4 Short=P26s4 ame: Full=26S proteasome AAA-ATPase subunit RPT2 ame: Full=Proteasome 26S subunit ATPase 1
ZFG-16-14_01_21399_CGATGT_L001_R1_001_(paired)_trimmed_(paired)_contig_16908	45.1711	6.33025e-11	3.61081e-09	6.31892e-06	CEC1A_DANRE ame: Full=Adenosine deaminase CECR1-A ame: Full=Cat eye syndrome critical region 1 homolog A Flags: Precursor
ZFG-16-14_01_21399_CGATGT_L001_R1_001_(paired)_trimmed_(paired)_contig_19474	45.1413	0	0	0	CL17A_HUMAN ame: Full=C-type lectin domain family member A ame: Full=Prolectin
ZFG-16-14_01_21399_CGATGT_L001_R1_001_(paired)_trimmed_(paired)_contig_41866	45.042	7.2744e-12	4.76156e-10	7.26138e-07	TP4A1_RAT ame: Full= tyrosine phosphatase type IVA 1 ame: Full= -tyrosine phosphatase 4a1 ame: Full= -tyrosine phosphatase of regenerating liver 1 Short=PRL-1 Flags: Precursor
ZFG-16-14_01_21399_CGATGT_L001_R1_001_(paired)_trimmed_(paired)_contig_29650	44.9789	6.45707e-09	2.78304e-07	0.000644551	ITAV_BOVIN ame: Full=Integrin alpha-V ame: Full=Vitronectin receptor subunit alpha ame: CD_antigen=CD51 Contains: ame: Full=Integrin alpha-V heavy chain Contains: ame: Full=Integrin alpha-V light chain Flags: Precursor
ZFG-16-14_01_21399_CGATGT_L001_R1_001_(paired)_trimmed_(paired)_contig_21405	44.8667	0	0	0	GBRAP_RAT ame: Full=Gamma-aminobutyric acid receptor-associated ame: Full=GABA(A) receptor-associated Flags: Precursor
ZFG-16-14_01_21399_CGATGT_L001_R1_001_(paired)_trimmed_(paired)_contig_23314	44.7292	0	0	0	PIRK5_CHICK ame: Full=Phosphoinositide 3-kinase regulatory subunit 5 Short=PI3-kinase regulatory subunit 5
ZFG-16-14_01_21399_CGATGT_L001_R1_001_(paired)_trimmed_(paired)_contig_7988	44.7137	0	0	0	GBLP_ORENI ame: Full=Guanine nucleotide-binding subunit beta-2-like 1 ame: Full=Receptor of activated kinase C Short=RACK
ZFG-16-14_01_21399_CGATGT_L001_R1_001_(paired)_trimmed_(paired)_contig_14946	44.6928	0	0	0	RL19_DANRE ame: Full=60S ribosomal L19
ZFG-16-14_01_21399_CGATGT_L001_R1_001_(paired)_trimmed_(paired)_contig_34271	44.6838	6.82842e-10	3.38777e-08	6.81619e-05	PK3CD_HUMAN ame: Full=Phosphatidylinositol 4,5-bisphosphate 3-kinase catalytic subunit delta isoform Short=PI3-kinase subunit delta Short=PI3K-delta Short=PI3Kdelta Short= ns-3-kinase subunit delta ame: Full=Phosphatidylinositol 4,5-bisphosphate 3-kinase 110 kDa catalytic subunit delta Short= ns-3-kinase subunit p110-delta Short=p110delta
ZFG-16-14_01_21399_CGATGT_L001_R1_001_(paired)_trimmed_(paired)_contig_7578	44.6592	0	0	0	IGHM_HUMAN ame: Full=Immunoglobulin heavy constant mu ame: Full=Ig mu chain C region ame: Full=Ig mu chain C region GAL ame: Full=Ig mu chain C region OU
ZFG-16-14_01_21399_CGATGT_L001_R1_001_(paired)_trimmed_(paired)_contig_20138	44.6507	0	0	0	ARP3_CHICK ame: Full=Actin-related 3 ame: Full=Actin 3
ZFG-16-14_01_21399_CGATGT_L001_R1_001_(paired)_trimmed_(paired)_contig_24145	44.5776	0	0	0	REL_CHICK ame: Full=Proto-oncogene c-Rel ame: Full=p68
ZFG-16-14_01_21399_CGATGT_L001_R1_001_(paired)_trimmed_(paired)_contig_8038	44.4685	3.54429e-09	1.57733e-07	0.000353795	EWS_HUMAN ame: Full=RNA-binding EWS ame: Full=EWS oncogene ame: Full=Ewing sarcoma breakpoint region 1
ZFG-16-14_01_21399_CGATGT_L001_R1_001_(paired)_trimmed_(paired)_contig_23947	44.377	1.33227e-15	1.38098e-13	1.32988e-10	ADAM8_MOUSE ame: Full=Disintegrin and metallo ase domain-containing 8 Short=ADAM 8 ame: Full=Cell surface antigen MS2 ame: Full=Macrophage cysteine-rich glyco ame: CD_antigen=CD156a Flags: Precursor
ZFG-16-14_01_21399_CGATGT_L001_R1_001_(paired)_trimmed_(paired)_contig_33475	44.3091	4.36392e-07	1.41985e-05	0.0435611	CDC26_DANRE ame: Full=Anaphase-promoting complex subunit CDC26 ame: Full=Cell division cycle 26 homolog
ZFG-16-14_01_21399_CGATGT_L001_R1_001_(paired)_trimmed_(paired)_contig_24408	44.2926	0	0	0	PAR14_HUMAN ame: Full=Poly [ADP-ribose] polymerase 14-like
ZFG-16-14_01_21399_CGATGT_L001_R1_001_(paired)_trimmed_(paired)_contig_27134	44.2912	7.70934e-10	3.78717e-08	7.69554e-05	PTN9_RAT ame: Full=Tyrosine- phosphatase non-receptor type 9
ZFG-16-14_01_21399_CGATGT_L001_R1_001_(paired)_trimmed_(paired)_contig_13190	44.2397	1.66533e-15	1.712e-13	1.66235e-10	TBA_NOTVI ame: Full=Tubulin alpha chain Contains: ame: Full=Detyrosinated tubulin alpha chain
ZFG-16-14_01_21399_CGATGT_L001_R1_001_(paired)_trimmed_(paired)_contig_25248	44.2231	0	0	0	STAT1_PIG ame: Full=Signal transducer and activator of transcription 1
ZFG-16-14_01_21399_CGATGT_L001_R1_001_(paired)_trimmed_(paired)_contig_21148	44.1981	3.54106e-12	2.41278e-10	3.53472e-07	ITB1_HUMAN ame: Full=Integrin beta-1 ame: Full=Fibronectin receptor subunit beta ame: Full=Glyco IIa Short=GPIIA ame: Full=VLA-4 subunit beta ame: CD_antigen=CD29 Flags: Precursor
ZFG-16-14_01_21399_CGATGT_L001_R1_001_(paired)_trimmed_(paired)_contig_33765	44.143	1.51113e-08	6.1644e-07	0.00150843	CCM2_DANRE ame: Full=Cerebral cavernous malformations 2 homolog ame: Full=Malcavernin ame: Full=Valentine
ZFG-16-14_01_21399_CGATGT_L001_R1_001_(paired)_trimmed_(paired)_contig_26135	44.0421	4.30919e-10	2.19575e-08	4.30148e-05	RHOA_MOUSE ame: Full=Transforming protein RhoA Flags: Precursor
ZFG-16-14_01_21399_CGATGT_L001_R1_001_(paired)_trimmed_(paired)_contig_23561	44.0028	1.24201e-12	9.00351e-11	1.23978e-07	PKHA2_MOUSE ame: Full=Pleckstrin homology domain-containing family A member 2 Short=PH domain-containing family A member 2 ame: Full=PH domain-containing adaptor PHAD47 ame: Full=Tandem PH domain-containing 2 Short=TAPP-2
ZFG-16-14_01_21399_CGATGT_L001_R1_001_(paired)_trimmed_(paired)_contig_24786	43.8057	2.25416e-08	8.99331e-07	0.00225013	RBTN2_DANRE ame: Full=Rhombotin-2 ame: Full=LIM domain only 2 Short=LMO-2 Short=zlmo2
ZFG-16-14_01_21399_CGATGT_L001_R1_001_(paired)_trimmed_(paired)_contig_19214	43.7709	0	0	0	HMHA1_MOUSE ame: Full=Rho GTPase-activating 45 ame: Full=Minor histocompatibility HA-1
ZFG-16-14_01_21399_CGATGT_L001_R1_001_(paired)_trimmed_(paired)_contig_27255	43.7369	1.2479e-11	7.8591e-10	1.24567e-06	AT5F1_BOVIN ame: Full=ATP synthase F(0) complex subunit mitochondrial ame: Full=ATP synthase subunit b Short=ATPase subunit b Flags: Precursor
ZFG-16-14_01_21399_CGATGT_L001_R1_001_(paired)_trimmed_(paired)_contig_19086	43.7292	1.22997e-10	6.74225e-09	1.22776e-05	OAZ1_DANRE ame: Full=Ornithine decarboxylase antizyme 1 ame: Full=ODC short form Short=ODC-Az-S
ZFG-16-14_01_21399_CGATGT_L001_R1_001_(paired)_trimmed_(paired)_contig_13299	43.687	0	0	0	SEPT6_HUMAN ame: Full=Septin-6
ZFG-16-14_01_21399_CGATGT_L001_R1_001_(paired)_trimmed_(paired)_contig_32471	43.6715	3.33067e-16	3.72308e-14	3.32471e-11	LRRF2_XENLA ame: Full=Leucine-rich repeat flightless-interacting 2 Short=LRR FLII-interacting 2 Short=xLRRFIP2
ZFG-16-14_01_21399_CGATGT_L001_R1_001_(paired)_trimmed_(paired)_contig_17655	43.6345	0	0	0	TPP1_CANFA ame: Full=Tripeptidyl-peptidase 1 Short=TPP-1 ame: Full=Lysosomal pepstatin-insensitive protease Short=LPIC ame: Full=Tripeptidyl aminopeptidase ame: Full=Tripeptidyl-peptidase I Short=TPP-I Flags: Precursor
ZFG-16-14_01_21399_CGATGT_L001_R1_001_(paired)_trimmed_(paired)_contig_27358	43.5552	1.89179e-11	1.16066e-09	1.8884e-06	PKHJ1_DANRE ame: Full=Pleckstrin homology domain-containing family J member 1 Short=PH domain-containing family J member 1
ZFG-16-14_01_21399_CGATGT_L001_R1_001_(paired)_trimmed_(paired)_contig_15978	43.5374	0	0	0	RS27_XENLA ame: Full=40S ribosomal S27
ZFG-16-14_01_21399_CGATGT_L001_R1_001_(paired)_trimmed_(paired)_contig_11450	43.3647	3.68594e-14	3.23886e-12	3.67934e-09	YLAT1_RAT ame: Full=Y+L amino acid transporter 1 ame: Full=Solute carrier family 7 member 7 ame: Full=y(+)L-type amino acid transporter 1 Short=Y+LAT1 Short=y+LAT-1
ZFG-16-14_01_21399_CGATGT_L001_R1_001_(paired)_trimmed_(paired)_contig_29232	43.33	7.27242e-10	3.58666e-08	7.2594e-05	LIMD1_BOVIN ame: Full=LIM domain-containing 1
ZFG-16-14_01_21399_CGATGT_L001_R1_001_(paired)_trimmed_(paired)_contig_27371	43.3093	1.19382e-09	5.71823e-08	0.000119168	NUDC_CHICK ame: Full=Nuclear migration nudC ame: Full=Nuclear distribution C homolog
ZFG-16-14_01_21399_CGATGT_L001_R1_001_(paired)_trimmed_(paired)_contig_27976	43.269	3.28674e-11	1.95405e-09	3.28085e-06	PSB3_ONCMY ame: Full=Proteasome subunit beta type-3 ame: Full=Proteasome chain 13 ame: Full=Proteasome component C10-II ame: Full=Proteasome theta chain
ZFG-16-14_01_21399_CGATGT_L001_R1_001_(paired)_trimmed_(paired)_contig_30850	43.2439	1.06938e-08	4.45706e-07	0.00106747	NRBP_HUMAN ame: Full=Nuclear receptor-binding
ZFG-16-14_01_21399_CGATGT_L001_R1_001_(paired)_trimmed_(paired)_contig_27072	43.1365	2.22045e-16	2.50449e-14	2.21647e-11	TCPE_HUMAN ame: Full=T-complex 1 subunit epsilon Short=TCP-1-epsilon ame: Full=CCT-epsilon
ZFG-16-14_01_21399_CGATGT_L001_R1_001_(paired)_trimmed_(paired)_contig_19657	43.0973	1.2764e-09	6.07588e-08	0.000127411	ARNT_ONCMY ame: Full=Aryl hydrocarbon receptor nuclear translocator Short=rtARNT
ZFG-16-14_01_21399_CGATGT_L001_R1_001_(paired)_trimmed_(paired)_contig_10777	43.0389	0	0	0	PROF2_MOUSE ame: Full=Profilin-2 ame: Full=Profilin II
ZFG-16-14_01_21399_CGATGT_L001_R1_001_(paired)_trimmed_(paired)_contig_21670	43.0272	0	0	0	TCPH_CHICK ame: Full=T-complex 1 subunit eta Short=TCP-1-eta ame: Full=CCT-eta
ZFG-16-14_01_21399_CGATGT_L001_R1_001_(paired)_trimmed_(paired)_contig_33503	43.0195	3.12439e-12	2.15684e-10	3.1188e-07	P2Y11_HUMAN ame: Full=P2Y purinoceptor 11 Short=P2Y11
ZFG-16-14_01_21399_CGATGT_L001_R1_001_(paired)_trimmed_(paired)_contig_20242	42.9959	0	0	0	TICN3_PONAB ame: Full=Testican-3 ame: Full=SPARC and Kazal-like domains proteoglycan 3 Flags: Precursor
ZFG-16-14_01_21399_CGATGT_L001_R1_001_(paired)_trimmed_(paired)_contig_30854	42.974	2.95515e-11	1.77488e-09	2.94986e-06	SPTC2_MOUSE ame: Full=Serine palmitoyltransferase 2 ame: Full=Long chain base biosynthesis 2 Short=LCB 2 ame: Full=Long chain base biosynthesis 2a Short=LCB2a ame: Full=Serine-palmitoyl- transferase 2 Short=SPT 2
ZFG-16-14_01_21399_CGATGT_L001_R1_001_(paired)_trimmed_(paired)_contig_20404	42.9061	0	0	0	SUSD3_HUMAN ame: Full=Sushi domain-containing 3
ZFG-16-14_01_21399_CGATGT_L001_R1_001_(paired)_trimmed_(paired)_contig_21547	42.7781	0	0	0	TMED9_MOUSE ame: Full=Transmembrane emp24 domain-containing 9 ame: Full=Glyco 25L2 ame: Full=p24 family alpha-2 Short=p24alpha2 Flags: Precursor
ZFG-16-14_01_21399_CGATGT_L001_R1_001_(paired)_trimmed_(paired)_contig_28277	42.7658	1.02748e-08	4.29858e-07	0.00102564	DERL1_PONAB ame: Full=Derlin-1 ame: Full=Der1 1
ZFG-16-14_01_21399_CGATGT_L001_R1_001_(paired)_trimmed_(paired)_contig_26759	42.6895	0	0	0	RBM8A_SALSA ame: Full=RNA-binding 8A ame: Full=RNA-binding motif 8A ame: Full=Ribonucleo RBM8A
ZFG-16-14_01_21399_CGATGT_L001_R1_001_(paired)_trimmed_(paired)_contig_23490	42.671	8.54872e-14	7.26248e-12	8.53342e-09	VASP_CANFA ame: Full=Vasodilator-stimulated phospho Short=VASP
ZFG-16-14_01_21399_CGATGT_L001_R1_001_(paired)_trimmed_(paired)_contig_14574	42.6391	0	0	0	LBP_BOVIN ame: Full=Lipopolysaccharide-binding Short=LBP Flags: Precursor
ZFG-16-14_01_21399_CGATGT_L001_R1_001_(paired)_trimmed_(paired)_contig_36589	42.5278	1.45693e-08	5.96035e-07	0.00145433	SYHC_TAKRU ame: Full=Histidine--tRNA cytoplasmic ame: Full=Histidyl-tRNA synthetase Short=
ZFG-16-14_01_21399_CGATGT_L001_R1_001_(paired)_trimmed_(paired)_contig_16469	42.4611	0	0	0	RL36A_DANRE ame: Full=60S ribosomal L36a
ZFG-16-14_01_21399_CGATGT_L001_R1_001_(paired)_trimmed_(paired)_contig_37577	42.4464	9.15367e-10	4.45721e-08	9.13728e-05	SRGP3_HUMAN ame: Full=SLIT-ROBO Rho GTPase-activating 3 Short=srGAP3 ame: Full=Mental disorder-associated GAP ame: Full=Rho GTPase-activating 14 ame: Full=WAVE-associated Rac GTPase-activating Short=WRP
ZFG-16-14_01_21399_CGATGT_L001_R1_001_(paired)_trimmed_(paired)_contig_18238	42.3669	0	0	0	HERC4_MOUSE ame: Full=Probable E3 ubiquitin- ligase HERC4 ame: Full=HECT domain and RCC1-like domain-containing 4 ame: Full=HECT-type E3 ubiquitin transferase HERC4
ZFG-16-14_01_21399_CGATGT_L001_R1_001_(paired)_trimmed_(paired)_contig_34747	42.3327	0	0	0	TCPZ_HUMAN ame: Full=T-complex 1 subunit zeta Short=TCP-1-zeta ame: Full=Acute morphine dependence-related 2 ame: Full=CCT-zeta-1 ame: Full=HTR3 ame: Full=Tcp20
ZFG-16-14_01_21399_CGATGT_L001_R1_001_(paired)_trimmed_(paired)_contig_22981	42.3069	2.55351e-15	2.5695e-13	2.54894e-10	OLA1_DANRE ame: Full=Obg-like ATPase 1
ZFG-16-14_01_21399_CGATGT_L001_R1_001_(paired)_trimmed_(paired)_contig_29131	42.2927	2.13054e-10	1.12645e-08	2.12673e-05	PSB6_BOVIN ame: Full=Proteasome subunit beta type-6 Flags: Precursor
ZFG-16-14_01_21399_CGATGT_L001_R1_001_(paired)_trimmed_(paired)_contig_19580	42.2725	2.28706e-14	2.06416e-12	2.28297e-09	LYRIC_MOUSE ame: Full= LYRIC ame: Full=3D3 LYRIC ame: Full=Lysine-rich CEACAM1 co-isolated ame: Full=Metadherin ame: Full=Metastasis adhesion
ZFG-16-14_01_21399_CGATGT_L001_R1_001_(paired)_trimmed_(paired)_contig_28000	42.0583	0	0	0	IF4A3_XENTR ame: Full=Eukaryotic initiation factor 4A-III Short=eIF-4A-III Short=eIF4A-III ame: Full=ATP-dependent RNA helicase DDX48 ame: Full=ATP-dependent RNA helicase eIF4A-3 ame: Full=DEAD box 48 ame: Full=Eukaryotic translation initiation factor 4A isoform 3
ZFG-16-14_01_21399_CGATGT_L001_R1_001_(paired)_trimmed_(paired)_contig_23101	42.0475	2.22045e-15	2.2548e-13	2.21647e-10	ZC11A_CHICK ame: Full=Zinc finger CCCH domain-containing 11A
ZFG-16-14_01_21399_CGATGT_L001_R1_001_(paired)_trimmed_(paired)_contig_30606	41.9865	2.91591e-10	1.51915e-08	2.91069e-05	HMOX_TAKRU ame: Full=Heme oxygenase Short=HO
ZFG-16-14_01_21399_CGATGT_L001_R1_001_(paired)_trimmed_(paired)_contig_26837	41.964	6.10445e-12	4.05154e-10	6.09352e-07	STOM_HUMAN ame: Full=Erythrocyte band 7 integral membrane ame: Full= ame: Full=Stomatin
ZFG-16-14_01_21399_CGATGT_L001_R1_001_(paired)_trimmed_(paired)_contig_22414	41.9143	1.64009e-08	6.66077e-07	0.00163715	TMED7_HUMAN ame: Full=Transmembrane emp24 domain-containing 7 ame: Full=p24 family gamma-3 Short=p24gamma3 ame: Full=p27 Flags: Precursor
ZFG-16-14_01_21399_CGATGT_L001_R1_001_(paired)_trimmed_(paired)_contig_26213	41.8669	6.01852e-13	4.54788e-11	6.00775e-08	RHG15_BOVIN ame: Full=Rho GTPase-activating 15 ame: Full= 15 ame: Full=Rho-type GTPase-activating 15
ZFG-16-14_01_21399_CGATGT_L001_R1_001_(paired)_trimmed_(paired)_contig_34293	41.8109	2.20379e-13	1.76695e-11	2.19985e-08	PKN2_MOUSE ame: Full=Serine threonine- kinase N2 ame: Full=PKN gamma ame: Full= kinase C-like 2 ame: Full= -kinase C-related kinase 2
ZFG-16-14_01_21399_CGATGT_L001_R1_001_(paired)_trimmed_(paired)_contig_19425	41.7876	0	0	0	RIN3_HUMAN ame: Full=Ras and Rab interactor 3 ame: Full=Ras interaction interference 3
ZFG-16-14_01_21399_CGATGT_L001_R1_001_(paired)_trimmed_(paired)_contig_12146	41.7364	1.3843e-08	5.68182e-07	0.00138182	PDCD6_HUMAN ame: Full=Programmed cell death 6 ame: Full=Apoptosis-linked gene 2 homolog Short=ALG-2
ZFG-16-14_01_21399_CGATGT_L001_R1_001_(paired)_trimmed_(paired)_contig_19784	41.7301	0	0	0	SAP_BOVIN ame: Full=Prosaposin ame: Full=Proactivator polypeptide Contains: ame: Full=Saposin-A ame: Full= A Contains: ame: Full=Saposin-B ame: Full=Cerebroside sulfate activator Short=CSAct ame: Full=Dispersin ame: Full=Sphingolipid activator 1 Short=SAP-1 ame: Full=Sulfatide GM1 activator Contains: ame: Full=Saposin-C ame: Full=A1 activator ame: Full=Co-beta-glucosidase ame: Full=Glucosylcerami…
ZFG-16-14_01_21399_CGATGT_L001_R1_001_(paired)_trimmed_(paired)_contig_26355	41.6667	2.68434e-10	1.40732e-08	2.67954e-05	CCND2_CHICK ame: Full=G1 S-specific cyclin-D2
ZFG-16-14_01_21399_CGATGT_L001_R1_001_(paired)_trimmed_(paired)_contig_22357	41.5869	0	0	0	BI1_PAROL ame: Full=Probable Bax inhibitor 1 Short=BI-1 ame: Full=Testis-enhanced gene transcript homolog ame: Full=Transmembrane BAX inhibitor motif-containing 6
ZFG-16-14_01_21399_CGATGT_L001_R1_001_(paired)_trimmed_(paired)_contig_27752	41.5574	2.02889e-10	1.07612e-08	2.02526e-05	PGRC1_PONAB ame: Full=Membrane-associated progesterone receptor component 1
ZFG-16-14_01_21399_CGATGT_L001_R1_001_(paired)_trimmed_(paired)_contig_25236	41.4248	7.00012e-10	3.46779e-08	6.98759e-05	SYF2_DANRE ame: Full=Pre-mRNA-splicing factor syf2
ZFG-16-14_01_21399_CGATGT_L001_R1_001_(paired)_trimmed_(paired)_contig_26158	41.3838	0	0	0	RPN2_PONAB ame: Full=Dolichyl-diphosphooligosaccharide-- glycosyltransferase subunit 2 ame: Full=Dolichyl-diphosphooligosaccharide-- glycosyltransferase 63 kDa subunit ame: Full=Ribophorin II Short=RPN-II ame: Full=Ribophorin-2 Flags: Precursor
ZFG-16-14_01_21399_CGATGT_L001_R1_001_(paired)_trimmed_(paired)_contig_24722	41.3753	5.55112e-16	6.0692e-14	5.54118e-11	3BP1_HUMAN ame: Full=SH3 domain-binding 1 Short=3BP-1
ZFG-16-14_01_21399_CGATGT_L001_R1_001_(paired)_trimmed_(paired)_contig_15300	41.3557	0	0	0	TCTP_SCOMX ame: Full=Translationally-controlled tumor homolog Short=TCTP
ZFG-16-14_01_21399_CGATGT_L001_R1_001_(paired)_trimmed_(paired)_contig_20427	41.3035	2.81301e-09	1.27115e-07	0.000280798	LSM3_MOUSE ame: Full=U6 snRNA-associated Sm LSm3
ZFG-16-14_01_21399_CGATGT_L001_R1_001_(paired)_trimmed_(paired)_contig_25617	41.2494	2.88658e-15	2.89298e-13	2.88141e-10	VPP1_MOUSE ame: Full=V-type proton ATPase 116 kDa subunit a isoform 1 Short=V-ATPase 116 kDa isoform a1 ame: Full=Clathrin-coated vesicle synaptic vesicle proton pump 116 kDa subunit ame: Full=Vacuolar adenosine triphosphatase subunit Ac116 ame: Full=Vacuolar proton pump subunit 1 ame: Full=Vacuolar proton translocating ATPase 116 kDa subunit a isoform 1
ZFG-16-14_01_21399_CGATGT_L001_R1_001_(paired)_trimmed_(paired)_contig_17107	41.0903	5.55112e-16	6.0692e-14	5.54118e-11	SND1_DANRE ame: Full=Staphylococcal nuclease domain-containing 1 ame: Full=100 kDa coactivator ame: Full=4SNc-Tudor domain ame: Full=p100 co-activator
ZFG-16-14_01_21399_CGATGT_L001_R1_001_(paired)_trimmed_(paired)_contig_22534	41.0587	0	0	0	HN1L_MOUSE ame: Full=Hematological and neurological expressed 1 Short=HN1
ZFG-16-14_01_21399_CGATGT_L001_R1_001_(paired)_trimmed_(paired)_contig_19963	40.8353	7.46157e-08	2.74033e-06	0.00744822	CADH1_RAT ame: Full=Cadherin-1 ame: Full=Epithelial cadherin Short=E-cadherin ame: Full=Uvomorulin ame: CD_antigen=CD324 Contains: ame: Full=E-Cad CTF1 Contains: ame: Full=E-Cad CTF2 Contains: ame: Full=E-Cad CTF3 Flags: Precursor
ZFG-16-14_01_21399_CGATGT_L001_R1_001_(paired)_trimmed_(paired)_contig_27241	40.8194	4.54539e-09	1.99265e-07	0.000453726	MTCH2_PONAB ame: Full=Mitochondrial carrier homolog 2
ZFG-16-14_01_21399_CGATGT_L001_R1_001_(paired)_trimmed_(paired)_contig_30199	40.7751	6.69487e-09	2.87807e-07	0.000668288	TACC1_MOUSE ame: Full=Transforming acidic coiled-coil-containing 1
ZFG-16-14_01_21399_CGATGT_L001_R1_001_(paired)_trimmed_(paired)_contig_25552	40.7738	7.53416e-10	3.71208e-08	7.52067e-05	AT1A1_OREMO ame: Full=Sodium potassium-transporting ATPase subunit alpha-1 Short=Na(+) K(+) ATPase alpha-1 subunit ame: Full=Sodium pump subunit alpha-1 Flags: Precursor
ZFG-16-14_01_21399_CGATGT_L001_R1_001_(paired)_trimmed_(paired)_contig_36273	40.6925	0	0	0	DSCAM_CHICK ame: Full=Down syndrome cell adhesion molecule homolog Flags: Precursor
ZFG-16-14_01_21399_CGATGT_L001_R1_001_(paired)_trimmed_(paired)_contig_21138	40.4995	3.33067e-16	3.72308e-14	3.32471e-11	TXB1B_DANRE ame: Full=Tax1-binding 1 homolog B
ZFG-16-14_01_21399_CGATGT_L001_R1_001_(paired)_trimmed_(paired)_contig_20070	40.3643	2.88074e-07	9.68371e-06	0.0287558	CEL2A_HUMAN ame: Full=Chymotrypsin-like elastase family member 2A ame: Full=Elastase-2A Flags: Precursor
ZFG-16-14_01_21399_CGATGT_L001_R1_001_(paired)_trimmed_(paired)_contig_25620	40.1815	6.03769e-08	2.25304e-06	0.00602688	ARHG5_HUMAN ame: Full=Rho guanine nucleotide exchange factor 5 ame: Full=Ephexin-3 ame: Full=Guanine nucleotide regulatory TIM ame: Full=Oncogene TIM ame: Full=Transforming immortalized mammary oncogene ame: Full=p60 TIM
ZFG-16-14_01_21399_CGATGT_L001_R1_001_(paired)_trimmed_(paired)_contig_27737	40.1437	2.477e-07	8.43591e-06	0.0247257	H15_RAT ame: Full=Histone
ZFG-16-14_01_21399_CGATGT_L001_R1_001_(paired)_trimmed_(paired)_contig_12074	40.0024	0	0	0	DRA_MACMU ame: Full=Mamu class II histocompatibility DR alpha chain ame: Full=MHC class II antigen DRA Flags: Precursor
ZFG-16-14_01_21399_CGATGT_L001_R1_001_(paired)_trimmed_(paired)_contig_32188	39.9263	5.35127e-14	4.63287e-12	5.3417e-09	RENR_BOVIN ame: Full=Renin receptor ame: Full=ATPase H(+)-transporting lysosomal accessory 2 ame: Full=ATPase H(+)-transporting lysosomal-interacting 2 ame: Full=Renin prorenin receptor ame: Full=Vacuolar ATP synthase membrane sector-associated M8-9 Short=V-ATPase subunit Flags: Precursor
ZFG-16-14_01_21399_CGATGT_L001_R1_001_(paired)_trimmed_(paired)_contig_8448	39.8957	1.06581e-14	1.00369e-12	1.06391e-09	MVP_ICTPU ame: Full=Major vault Short=MVP
ZFG-16-14_01_21399_CGATGT_L001_R1_001_(paired)_trimmed_(paired)_contig_2997	39.8425	1.43219e-14	1.3225e-12	1.42962e-09	NCKPL_MOUSE ame: Full=Nck-associated 1-like ame: Full=Hematopoietic 1
ZFG-16-14_01_21399_CGATGT_L001_R1_001_(paired)_trimmed_(paired)_contig_20182	39.6179	1.72586e-09	8.02781e-08	0.000172277	UCKL1_HUMAN ame: Full=Uridine-cytidine kinase-like 1
ZFG-16-14_01_21399_CGATGT_L001_R1_001_(paired)_trimmed_(paired)_contig_32616	39.6133	1.01168e-10	5.61972e-09	1.00986e-05	TBC17_HUMAN ame: Full=TBC1 domain family member 17
ZFG-16-14_01_21399_CGATGT_L001_R1_001_(paired)_trimmed_(paired)_contig_20268	39.5838	8.88178e-16	9.39183e-14	8.86589e-11	PSB4_XENLA ame: Full=Proteasome subunit beta type-4 ame: Full=Macropain beta chain ame: Full=Multicatalytic endopeptidase complex beta chain ame: Full=Proteasome beta chain ame: Full=Proteasome chain 3 Flags: Precursor
ZFG-16-14_01_21399_CGATGT_L001_R1_001_(paired)_trimmed_(paired)_contig_14926	39.4905	0	0	0	CSDE1_HUMAN ame: Full=Cold shock domain-containing E1 ame: Full=N-ras upstream gene ame: Full= UNR
ZFG-16-14_01_21399_CGATGT_L001_R1_001_(paired)_trimmed_(paired)_contig_11585	39.4666	0	0	0	TPISB_DANRE ame: Full=Triosephosphate isomerase B Short=TIM-B ame: Full=Triose-phosphate isomerase B
ZFG-16-14_01_21399_CGATGT_L001_R1_001_(paired)_trimmed_(paired)_contig_18390	39.2849	0	0	0	FINC_BOVIN ame: Full=Fibronectin Short=FN Contains: ame: Full=Anastellin Flags: Precursor
ZFG-16-14_01_21399_CGATGT_L001_R1_001_(paired)_trimmed_(paired)_contig_34972	39.1688	2.33147e-15	2.35318e-13	2.3273e-10	143B1_ONCMY ame: Full=14-3-3 beta alpha-1 Short= 14-3-3B1
ZFG-16-14_01_21399_CGATGT_L001_R1_001_(paired)_trimmed_(paired)_contig_23798	39.1453	2.71621e-11	1.6363e-09	2.71134e-06	CEP85_HUMAN ame: Full=Centrosomal of 85 kDa Short=Cep85 ame: Full=Coiled-coil domain-containing 21
ZFG-16-14_01_21399_CGATGT_L001_R1_001_(paired)_trimmed_(paired)_contig_27521	39.1157	1.22125e-15	1.2725e-13	1.21906e-10	CX32_MICUN ame: Full=Gap junction ame: Full=Connexin-
ZFG-16-14_01_21399_CGATGT_L001_R1_001_(paired)_trimmed_(paired)_contig_17672	39.0327	0	0	0	ARPC2_HUMAN ame: Full=Actin-related 2 3 complex subunit 2 ame: Full=Arp2 3 complex 34 kDa subunit Short=p34-ARC
ZFG-16-14_01_21399_CGATGT_L001_R1_001_(paired)_trimmed_(paired)_contig_16645	38.985	0	0	0	VPS4B_BOVIN ame: Full=Vacuolar sorting-associated 4B
ZFG-16-14_01_21399_CGATGT_L001_R1_001_(paired)_trimmed_(paired)_contig_18431	38.8815	3.13471e-12	2.16248e-10	3.1291e-07	SEPT7_HUMAN ame: Full=Septin-7 ame: Full=CDC10 homolog
ZFG-16-14_01_21399_CGATGT_L001_R1_001_(paired)_trimmed_(paired)_contig_28020	38.8392	7.12004e-08	2.62359e-06	0.0071073	UBQL1_RAT ame: Full=Ubiquilin-1 ame: Full= linking IAP with cytoskeleton 1 Short=PLIC-1
ZFG-16-14_01_21399_CGATGT_L001_R1_001_(paired)_trimmed_(paired)_contig_12393	38.7759	6.22411e-09	2.68727e-07	0.000621297	MFRN2_DANRE ame: Full=Mitoferrin-2 ame: Full=Mitochondrial iron transporter 2 ame: Full=Solute carrier family 25 member 28
ZFG-16-14_01_21399_CGATGT_L001_R1_001_(paired)_trimmed_(paired)_contig_22051	38.7742	7.55049e-11	4.25818e-09	7.53698e-06	DX39A_MOUSE ame: Full=ATP-dependent RNA helicase DDX39A ame: Full=DEAD box 39
ZFG-16-14_01_21399_CGATGT_L001_R1_001_(paired)_trimmed_(paired)_contig_34247	38.6844	5.36434e-10	2.6976e-08	5.35474e-05	SERC3_PONAB ame: Full=Serine incorporator 3
ZFG-16-14_01_21399_CGATGT_L001_R1_001_(paired)_trimmed_(paired)_contig_9900	38.6212	0	0	0	RAB44_MOUSE ame: Full=Ras-related Rab-44
ZFG-16-14_01_21399_CGATGT_L001_R1_001_(paired)_trimmed_(paired)_contig_25805	38.6016	0	0	0	IKBE_MOUSE ame: Full=NF-kappa-B inhibitor epsilon Short=NF-kappa-BIE ame: Full=I-kappa-B-epsilon Short= -E Short= -epsilon Short= epsilon
ZFG-16-14_01_21399_CGATGT_L001_R1_001_(paired)_trimmed_(paired)_contig_16307	38.5928	2.76335e-13	2.18055e-11	2.7584e-08	GBB1_DANRE ame: Full=Guanine nucleotide-binding G(I) G(S) G(T) subunit beta-1 ame: Full=Transducin beta chain 1
ZFG-16-14_01_21399_CGATGT_L001_R1_001_(paired)_trimmed_(paired)_contig_20824	38.5447	0	0	0	RL8_DANRE ame: Full=60S ribosomal L8
ZFG-16-14_01_21399_CGATGT_L001_R1_001_(paired)_trimmed_(paired)_contig_18963	38.5231	0	0	0	EI3EA_DANRE ame: Full=Eukaryotic translation initiation factor 3 subunit E-A Short=eIF3e-A ame: Full=Eukaryotic translation initiation factor 3 subunit 6-A
ZFG-16-14_01_21399_CGATGT_L001_R1_001_(paired)_trimmed_(paired)_contig_10689	38.4984	0	0	0	SPI1_MOUSE ame: Full=Transcription factor ame: Full=31 kDa-transforming ame: Full=SFFV proviral integration 1
ZFG-16-14_01_21399_CGATGT_L001_R1_001_(paired)_trimmed_(paired)_contig_22630	38.4906	0	0	0	COR1A_BOVIN ame: Full=Coronin-1A ame: Full=Coronin A Short=Clipin-A ame: Full=Coronin p57 ame: Full=Tryptophan aspartate-containing coat Short=TACO
ZFG-16-14_01_21399_CGATGT_L001_R1_001_(paired)_trimmed_(paired)_contig_23013	38.308	3.9635e-14	3.46445e-12	3.9564e-09	PK3CG_HUMAN ame: Full=Phosphatidylinositol 4,5-bisphosphate 3-kinase catalytic subunit gamma isoform Short=PI3-kinase subunit gamma Short=PI3K-gamma Short=PI3Kgamma Short= ns-3-kinase subunit gamma ame: Full=Phosphatidylinositol 4,5-bisphosphate 3-kinase 110 kDa catalytic subunit gamma Short= ns-3-kinase subunit p110-gamma Short=p110gamma ame: Full=Phosphoinositide-3-kinase catalytic gamma polype…
ZFG-16-14_01_21399_CGATGT_L001_R1_001_(paired)_trimmed_(paired)_contig_30972	38.2553	9.04166e-13	6.68553e-11	9.02547e-08	FBX9_DANRE ame: Full=F-box only 9
ZFG-16-14_01_21399_CGATGT_L001_R1_001_(paired)_trimmed_(paired)_contig_36068	38.2406	1.43683e-09	6.77496e-08	0.000143426	BAP31_PONAB ame: Full=B-cell receptor-associated 31 Short=BCR-associated 31 Short=Bap31
ZFG-16-14_01_21399_CGATGT_L001_R1_001_(paired)_trimmed_(paired)_contig_22241	38.1704	6.72795e-14	5.76473e-12	6.71591e-09	TFE3_BOVIN ame: Full=Transcription factor E3
ZFG-16-14_01_21399_CGATGT_L001_R1_001_(paired)_trimmed_(paired)_contig_22748	38.1368	0	0	0	TPSN_MOUSE ame: Full=Tapasin Short=TPN Short=TPSN ame: Full=TAP-associated ame: Full=TAP-binding Flags: Precursor
ZFG-16-14_01_21399_CGATGT_L001_R1_001_(paired)_trimmed_(paired)_contig_32577	38.0885	4.33708e-08	1.65747e-06	0.00432931	MOB3A_MOUSE ame: Full=MOB kinase activator 3A ame: Full=Mob1 homolog 2A ame: Full=Mps one binder kinase activator-like 2A
ZFG-16-14_01_21399_CGATGT_L001_R1_001_(paired)_trimmed_(paired)_contig_12791	38.0824	0	0	0	RTP3_MOUSE ame: Full=Receptor-transporting 3 ame: Full=Transmembrane 7
ZFG-16-14_01_21399_CGATGT_L001_R1_001_(paired)_trimmed_(paired)_contig_15109	38.0465	7.77156e-16	8.32366e-14	7.75765e-11	LMAN2_CANFA ame: Full=Vesicular integral-membrane VIP36 ame: Full=Lectin mannose-binding 2 ame: Full=Vesicular integral-membrane 36 Short=VIP36 Flags: Precursor
ZFG-16-14_01_21399_CGATGT_L001_R1_001_(paired)_trimmed_(paired)_contig_16017	38.009	0	0	0	CAN1_PIG ame: Full=Calpain-1 catalytic subunit ame: Full=Calcium-activated neutral ase 1 Short=CANP 1 ame: Full=Calpain mu-type ame: Full=Calpain-1 large subunit ame: Full=Micromolar-calpain Short=muCANP
ZFG-16-14_01_21399_CGATGT_L001_R1_001_(paired)_trimmed_(paired)_contig_39670	38.0016	3.41647e-09	1.52248e-07	0.000341035	TM127_DANRE ame: Full=Transmembrane 127
ZFG-16-14_01_21399_CGATGT_L001_R1_001_(paired)_trimmed_(paired)_contig_25926	37.9048	1.91647e-07	6.65172e-06	0.0191303	TSN3_MOUSE ame: Full=Tetraspanin-3 Short=Tspan-3 ame: Full=OSP-associated 1 Short=OAP-1 ame: Full=Tetraspanin TM4-A ame: Full=Transmembrane 4 superfamily member 8
ZFG-16-14_01_21399_CGATGT_L001_R1_001_(paired)_trimmed_(paired)_contig_22627	37.7266	4.21587e-11	2.46533e-09	4.20833e-06	SNAA_MOUSE ame: Full=Alpha-soluble NSF attachment Short=SNAP-alpha ame: Full=N-ethylmaleimide-sensitive factor attachment alpha
ZFG-16-14_01_21399_CGATGT_L001_R1_001_(paired)_trimmed_(paired)_contig_27999	37.6802	3.03639e-08	1.19141e-06	0.00303095	KGUA_HUMAN ame: Full=Guanylate kinase ame: Full=GMP kinase
ZFG-16-14_01_21399_CGATGT_L001_R1_001_(paired)_trimmed_(paired)_contig_19731	37.6658	1.58762e-14	1.45526e-12	1.58478e-09	RASN_CHICK ame: Full=GTPase NRas ame: Full=Transforming N-Ras Flags: Precursor
ZFG-16-14_01_21399_CGATGT_L001_R1_001_(paired)_trimmed_(paired)_contig_12166	37.6455	4.03899e-13	3.11333e-11	4.03176e-08	PAR11_MOUSE ame: Full=Poly [ADP-ribose] polymerase 12
ZFG-16-14_01_21399_CGATGT_L001_R1_001_(paired)_trimmed_(paired)_contig_28431	37.602	7.10543e-15	6.81336e-13	7.09271e-10	CTDS2_HUMAN ame: Full=Carboxy-terminal domain RNA polymerase II polypeptide A small phosphatase 2 ame: Full=Nuclear LIM interactor-interacting factor 2 Short=NLI-interacting factor 2 ame: Full= OS-4 ame: Full=Small C-terminal domain phosphatase 2 ame: Full=Small CTD phosphatase 2 Short=SCP2
ZFG-16-14_01_21399_CGATGT_L001_R1_001_(paired)_trimmed_(paired)_contig_13714	37.5615	0	0	0	G137B_HUMAN ame: Full=Integral membrane GPR137B ame: Full=Transmembrane 7 superfamily member 1
ZFG-16-14_01_21399_CGATGT_L001_R1_001_(paired)_trimmed_(paired)_contig_33213	37.5458	2.31926e-11	1.41165e-09	2.3151e-06	MYO9B_HUMAN ame: Full=Unconventional myosin-IXb ame: Full=Unconventional myosin-9b
ZFG-16-14_01_21399_CGATGT_L001_R1_001_(paired)_trimmed_(paired)_contig_19723	37.5256	1.39888e-14	1.29654e-12	1.39638e-09	AATM_MOUSE ame: Full=Aspartate mitochondrial Short=m ame: Full=Fatty acid-binding Short=FABP-1 ame: Full=Glutamate oxaloacetate transaminase 2 ame: Full=Kynurenine aminotransferase 4 ame: Full=Kynurenine aminotransferase IV ame: Full=Kynurenine--oxoglutarate transaminase 4 ame: Full=Kynurenine--oxoglutarate transaminase IV ame: Full=Plasma membrane-associated fatty acid-binding Short=FABPpm ame: …
ZFG-16-14_01_21399_CGATGT_L001_R1_001_(paired)_trimmed_(paired)_contig_31025	37.4903	2.04728e-11	1.24992e-09	2.04362e-06	AGAL_HUMAN ame: Full=Alpha-galactosidase A ame: Full=Alpha-D-galactosidase A ame: Full=Alpha-D-galactoside galactohydrolase ame: Full=Melibiase ame: INN=Agalsidase Flags: Precursor
ZFG-16-14_01_21399_CGATGT_L001_R1_001_(paired)_trimmed_(paired)_contig_32883	37.458	3.04251e-07	1.01949e-05	0.0303706	RPE_HUMAN ame: Full=Ribulose-phosphate 3-epimerase ame: Full=Ribulose-5-phosphate-3-epimerase
ZFG-16-14_01_21399_CGATGT_L001_R1_001_(paired)_trimmed_(paired)_contig_17313	37.4512	8.56537e-13	6.35691e-11	8.55004e-08	C42S2_DANRE ame: Full=CDC42 small effector 2
ZFG-16-14_01_21399_CGATGT_L001_R1_001_(paired)_trimmed_(paired)_contig_26889	37.4432	4.32083e-08	1.65189e-06	0.00431309	STXB2_HUMAN ame: Full=Syntaxin-binding 2 ame: Full= unc-18 homolog 2 Short=Unc18-2 ame: Full= unc-18 homolog B Short=Unc-18B
ZFG-16-14_01_21399_CGATGT_L001_R1_001_(paired)_trimmed_(paired)_contig_28304	37.4273	3.3229e-13	2.59542e-11	3.31695e-08	HSBP1_HUMAN ame: Full=Heat shock factor-binding 1 ame: Full=Nasopharyngeal carcinoma-associated antigen 13 Short=NPC-A-13
ZFG-16-14_01_21399_CGATGT_L001_R1_001_(paired)_trimmed_(paired)_contig_34531	37.3817	4.76797e-08	1.81231e-06	0.00475944	PSD13_CHICK ame: Full=26S proteasome non-ATPase regulatory subunit 13 ame: Full=26S proteasome regulatory subunit RPN9 ame: Full=26S proteasome regulatory subunit S11 ame: Full=26S proteasome regulatory subunit
ZFG-16-14_01_21399_CGATGT_L001_R1_001_(paired)_trimmed_(paired)_contig_38231	37.3643	1.92084e-09	8.90159e-08	0.00019174	CSN1_XENLA ame: Full=COP9 signalosome complex subunit 1 Short=Signalosome subunit 1
ZFG-16-14_01_21399_CGATGT_L001_R1_001_(paired)_trimmed_(paired)_contig_22896	37.3332	1.41507e-09	6.67866e-08	0.000141254	MAPK2_RABIT ame: Full=MAP kinase-activated kinase 2 Short=MAPK-activated kinase 2 Short=MAPKAP kinase 2 Short=MAPKAP-K2 Short=MAPKAPK-2 Short=MK-2 Short=MK2
ZFG-16-14_01_21399_CGATGT_L001_R1_001_(paired)_trimmed_(paired)_contig_8035	37.2389	0	0	0	IF4A1_HUMAN ame: Full=Eukaryotic initiation factor 4A-I Short=eIF-4A-I Short=eIF4A-I ame: Full=ATP-dependent RNA helicase eIF4A-1
ZFG-16-14_01_21399_CGATGT_L001_R1_001_(paired)_trimmed_(paired)_contig_14669	37.1816	5.4734e-14	4.73449e-12	5.4636e-09	CNBP_BOVIN ame: Full=Cellular nucleic acid-binding Short=CNBP ame: Full=Zinc finger 9
ZFG-16-14_01_21399_CGATGT_L001_R1_001_(paired)_trimmed_(paired)_contig_5602	37.1811	0	0	0	EZRI_BOVIN ame: Full=Ezrin ame: Full=Cytovillin ame: Full=Villin-2 ame: Full=p81
ZFG-16-14_01_21399_CGATGT_L001_R1_001_(paired)_trimmed_(paired)_contig_29529	37.0981	0	0	0	ADDA_HUMAN ame: Full=Alpha-adducin ame: Full=Erythrocyte adducin subunit alpha
ZFG-16-14_01_21399_CGATGT_L001_R1_001_(paired)_trimmed_(paired)_contig_14245	36.9983	0	0	0	GDIB_MOUSE ame: Full=Rab GDP dissociation inhibitor beta Short=Rab GDI beta ame: Full=GDI-3 ame: Full=Guanosine diphosphate dissociation inhibitor 2 Short=GDI-2
ZFG-16-14_01_21399_CGATGT_L001_R1_001_(paired)_trimmed_(paired)_contig_28248	36.9657	4.996e-15	4.87018e-13	4.98706e-10	ADSV_CHICK ame: Full=Adseverin ame: Full=Scinderin
ZFG-16-14_01_21399_CGATGT_L001_R1_001_(paired)_trimmed_(paired)_contig_22217	36.8714	8.87901e-11	4.96811e-09	8.86312e-06	LYG_EPICO ame: Full=Lysozyme g ame: Full=1,4-beta-N-acetylmuramidase
ZFG-16-14_01_21399_CGATGT_L001_R1_001_(paired)_trimmed_(paired)_contig_23698	36.8679	6.66134e-16	7.21195e-14	6.64941e-11	ANXA5_MACFA ame: Full=Annexin A5 ame: Full=Annexin V ame: Full=Annexin-5
ZFG-16-14_01_21399_CGATGT_L001_R1_001_(paired)_trimmed_(paired)_contig_36203	36.8433	1.26409e-09	6.0259e-08	0.000126182	EMC6_DANRE ame: Full=ER membrane complex subunit 6 ame: Full=Transmembrane 93
ZFG-16-14_01_21399_CGATGT_L001_R1_001_(paired)_trimmed_(paired)_contig_23346	36.7898	1.11022e-15	1.16167e-13	1.10824e-10	EIF3B_HUMAN ame: Full=Eukaryotic translation initiation factor 3 subunit B Short=eIF3b ame: Full=Eukaryotic translation initiation factor 3 subunit 9 ame: Full=Prt1 homolog Short=hPrt1 ame: Full=eIF-3-eta ame: Full=eIF3 p110 ame: Full=eIF3 p116
ZFG-16-14_01_21399_CGATGT_L001_R1_001_(paired)_trimmed_(paired)_contig_27821	36.6729	0	0	0	WIPF1_MOUSE ame: Full=WAS WASL-interacting family member 1 ame: Full=Wiskott-Aldrich syndrome -interacting Short=WASP-interacting
ZFG-16-14_01_21399_CGATGT_L001_R1_001_(paired)_trimmed_(paired)_contig_28988	36.6427	3.8944e-07	1.27876e-05	0.0388743	CBPA2_MOUSE ame: Full=Carboxypeptidase A2 Flags: Precursor
ZFG-16-14_01_21399_CGATGT_L001_R1_001_(paired)_trimmed_(paired)_contig_18879	36.5802	9.99201e-15	9.42734e-13	9.97412e-10	MK06_CHICK ame: Full=Mitogen-activated kinase 6 Short=MAP kinase 6 Short=MAPK 6
ZFG-16-14_01_21399_CGATGT_L001_R1_001_(paired)_trimmed_(paired)_contig_30605	36.4945	1.56541e-14	1.43755e-12	1.56261e-09	UB2V2_DANRE ame: Full=Ubiquitin-conjugating enzyme E2 variant 2
ZFG-16-14_01_21399_CGATGT_L001_R1_001_(paired)_trimmed_(paired)_contig_28462	36.4885	1.2276e-08	5.08013e-07	0.0012254	XK_HUMAN ame: Full=Membrane transport XK ame: Full=Kell complex 37 kDa component ame: Full=Kx antigen ame: Full=XK-related 1
ZFG-16-14_01_21399_CGATGT_L001_R1_001_(paired)_trimmed_(paired)_contig_20233	36.4693	0	0	0	KSYK_HUMAN ame: Full=Tyrosine- kinase SYK ame: Full=Spleen tyrosine kinase ame: Full=p72-Syk
ZFG-16-14_01_21399_CGATGT_L001_R1_001_(paired)_trimmed_(paired)_contig_17163	36.4616	0	0	0	LRP1_CHICK ame: Full=Low-density lipo receptor-related 1 Short=LRP-1 ame: Full=Alpha-2-macroglobulin receptor Short=A2MR Flags: Precursor
ZFG-16-14_01_21399_CGATGT_L001_R1_001_(paired)_trimmed_(paired)_contig_41605	36.4525	1.87729e-07	6.51802e-06	0.0187393	ERF3A_HUMAN ame: Full=Eukaryotic peptide chain release factor GTP-binding subunit ERF3A Short=Eukaryotic peptide chain release factor subunit 3a Short=eRF3a ame: Full=G1 to S phase transition 1 homolog
ZFG-16-14_01_21399_CGATGT_L001_R1_001_(paired)_trimmed_(paired)_contig_40796	36.4486	1.07938e-09	5.21008e-08	0.000107744	THOC4_MOUSE ame: Full=THO complex subunit 4 Short=Tho4 ame: Full=Ally of AML-1 and LEF-1 ame: Full=Aly REF export factor ame: Full=REF1-I ame: Full=RNA and export factor-binding 1 ame: Full=Transcriptional coactivator Aly REF
ZFG-16-14_01_21399_CGATGT_L001_R1_001_(paired)_trimmed_(paired)_contig_30042	36.407	4.34037e-11	2.53221e-09	4.3326e-06	RAB35_HUMAN ame: Full=Ras-related Rab-35 ame: Full=GTP-binding RAY ame: Full=Ras-related Rab-1C
ZFG-16-14_01_21399_CGATGT_L001_R1_001_(paired)_trimmed_(paired)_contig_21220	36.3273	1.22125e-15	1.2725e-13	1.21906e-10	PSB8_RAT ame: Full=Proteasome subunit beta type-8 ame: Full=Macropain subunit C13 ame: Full=Multicatalytic endopeptidase complex subunit C13 ame: Full=Proteasome component C13 ame: Full=Proteasome subunit beta-5i Flags: Precursor
ZFG-16-14_01_21399_CGATGT_L001_R1_001_(paired)_trimmed_(paired)_contig_23160	36.1711	0	0	0	TPM4_RAT ame: Full=Tropomyosin alpha-4 chain ame: Full=Tropomyosin-4 Short=TM-4
ZFG-16-14_01_21399_CGATGT_L001_R1_001_(paired)_trimmed_(paired)_contig_34224	36.1306	2.82607e-09	1.27532e-07	0.000282101	ETFB_MOUSE ame: Full=Electron transfer flavo subunit beta Short=Beta-ETF
ZFG-16-14_01_21399_CGATGT_L001_R1_001_(paired)_trimmed_(paired)_contig_34766	36.1288	1.14919e-07	4.10129e-06	0.0114713	CPSF5_DANRE ame: Full=Cleavage and polyadenylation specificity factor subunit 5
ZFG-16-14_01_21399_CGATGT_L001_R1_001_(paired)_trimmed_(paired)_contig_35610	36.1161	2.55959e-09	1.1619e-07	0.000255501	PARVG_HUMAN ame: Full=Gamma-parvin
ZFG-16-14_01_21399_CGATGT_L001_R1_001_(paired)_trimmed_(paired)_contig_22833	36.088	0	0	0	IL6RB_HUMAN ame: Full=Interleukin-6 receptor subunit beta Short=IL-6 receptor subunit beta Short=IL-6R subunit beta Short=IL-6R-beta Short=IL-6RB ame: Full=CDw130 ame: Full=Interleukin-6 signal transducer ame: Full=Membrane glyco 130 Short=gp130 ame: Full=Oncostatin-M receptor subunit alpha ame: CD_antigen=CD130 Flags: Precursor
ZFG-16-14_01_21399_CGATGT_L001_R1_001_(paired)_trimmed_(paired)_contig_17871	36.0151	1.51614e-07	5.3271e-06	0.0151343	DKC1_CHICK ame: Full=H ACA ribonucleo complex subunit 4 ame: Full=Dyskerin
ZFG-16-14_01_21399_CGATGT_L001_R1_001_(paired)_trimmed_(paired)_contig_13652	36.0131	7.81082e-09	3.32346e-07	0.000779684	HMR1_RAT ame: Full=Major histocompatibility complex class I-related gene ame: Full=MHC class I-related gene Flags: Precursor
ZFG-16-14_01_21399_CGATGT_L001_R1_001_(paired)_trimmed_(paired)_contig_23014	36.001	1.11022e-16	1.27091e-14	1.10824e-11	NRROS_DANRE ame: Full=Negative regulator of reactive oxygen species ame: Full=Leucine-rich repeat-containing 33 Flags: Precursor
ZFG-16-14_01_21399_CGATGT_L001_R1_001_(paired)_trimmed_(paired)_contig_32948	35.9765	1.21628e-07	4.32835e-06	0.012141	GA45A_FELCA ame: Full=Growth arrest and DNA damage-inducible GADD45 alpha
ZFG-16-14_01_21399_CGATGT_L001_R1_001_(paired)_trimmed_(paired)_contig_21053	35.9314	1.3789e-13	1.14226e-11	1.37643e-08	TBB1_GADMO ame: Full=Tubulin beta-1 chain ame: Full=Beta-1-tubulin
ZFG-16-14_01_21399_CGATGT_L001_R1_001_(paired)_trimmed_(paired)_contig_20107	35.8883	1.44329e-15	1.48833e-13	1.44071e-10	ARF4_BOVIN ame: Full=ADP-ribosylation factor 4
ZFG-16-14_01_21399_CGATGT_L001_R1_001_(paired)_trimmed_(paired)_contig_13457	35.8575	3.66681e-10	1.88965e-08	3.66024e-05	RHOG_HUMAN ame: Full=Rho-related GTP-binding Flags: Precursor
ZFG-16-14_01_21399_CGATGT_L001_R1_001_(paired)_trimmed_(paired)_contig_25894	35.8323	3.17857e-13	2.48853e-11	3.17288e-08	TMEDA_TAKRU ame: Full=Transmembrane emp24 domain-containing 10 ame: Full=S31III125 ame: Full=Transmembrane Tmp21 ame: Full=p24 family delta-1 Short=p24delta1 Flags: Precursor
ZFG-16-14_01_21399_CGATGT_L001_R1_001_(paired)_trimmed_(paired)_contig_40355	35.8213	7.35914e-10	3.62764e-08	7.34597e-05	TAL1_CHICK ame: Full=T-cell acute lymphocytic leukemia 1 homolog Short=TAL-1 ame: Full=Stem cell
ZFG-16-14_01_21399_CGATGT_L001_R1_001_(paired)_trimmed_(paired)_contig_25083	35.6794	0	0	0	PA21B_HORSE ame: Full=Phospholipase A2 ame: Full=Group IB phospholipase A2 ame: Full=Phosphatidylcholine 2-acylhydrolase 1B Contains: ame: Full=Phospholipase A2 isoform 2 Flags: Precursor
ZFG-16-14_01_21399_CGATGT_L001_R1_001_(paired)_trimmed_(paired)_contig_26015	35.6593	1.4836e-07	5.22195e-06	0.0148094	IQGA1_HUMAN ame: Full=Ras GTPase-activating IQGAP1 ame: Full=p195
ZFG-16-14_01_21399_CGATGT_L001_R1_001_(paired)_trimmed_(paired)_contig_23004	35.6217	7.14317e-13	5.33313e-11	7.13039e-08	ERF1_XENTR ame: Full=Eukaryotic peptide chain release factor subunit 1 Short=Eukaryotic release factor 1 Short=eRF1
ZFG-16-14_01_21399_CGATGT_L001_R1_001_(paired)_trimmed_(paired)_contig_24053	35.6164	3.77764e-12	2.56e-10	3.77088e-07	BMP2K_HUMAN ame: Full=BMP-2-inducible kinase Short=BIKe
ZFG-16-14_01_21399_CGATGT_L001_R1_001_(paired)_trimmed_(paired)_contig_25897	35.6046	3.4216e-07	1.13133e-05	0.0341547	NCBP2_SINCH ame: Full=Nuclear cap-binding subunit 2 ame: Full=20 kDa nuclear cap-binding ame: Full=NCBP 20 kDa subunit Short=CBP20
ZFG-16-14_01_21399_CGATGT_L001_R1_001_(paired)_trimmed_(paired)_contig_34545	35.4998	4.52475e-11	2.63208e-09	4.51665e-06	ACSL4_HUMAN ame: Full=Long-chain-fatty-acid-- ligase 4 ame: Full=Long-chain acyl- synthetase 4 Short=LACS 4
ZFG-16-14_01_21399_CGATGT_L001_R1_001_(paired)_trimmed_(paired)_contig_19894	35.496	1.61315e-13	1.32314e-11	1.61027e-08	ADAP2_MOUSE ame: Full=Arf-GAP with dual PH domain-containing 2 ame: Full=Centaurin-alpha-2 Short=Cnt-a2
ZFG-16-14_01_21399_CGATGT_L001_R1_001_(paired)_trimmed_(paired)_contig_19229	35.4622	4.70735e-14	4.08957e-12	4.69892e-09	TBA_XENLA ame: Full=Tubulin alpha chain Contains: ame: Full=Detyrosinated tubulin alpha chain
ZFG-16-14_01_21399_CGATGT_L001_R1_001_(paired)_trimmed_(paired)_contig_20478	35.4592	0	0	0	VIGLN_MOUSE ame: Full=Vigilin ame: Full=High density lipo -binding Short=HDL-binding
ZFG-16-14_01_21399_CGATGT_L001_R1_001_(paired)_trimmed_(paired)_contig_12040	35.3601	1.81194e-11	1.11717e-09	1.8087e-06	COPA_HUMAN ame: Full=Coatomer subunit alpha ame: Full=Alpha-coat Short=Alpha-COP ame: Full=HEP-COP Short=HEPCOP Contains: ame: Full=Xenin ame: Full=Xenopsin-related peptide Contains: ame: Full=Proxenin
ZFG-16-14_01_21399_CGATGT_L001_R1_001_(paired)_trimmed_(paired)_contig_26112	35.2509	1.46319e-07	5.15375e-06	0.0146057	KAD4_PONAB ame: Full=Adenylate kinase mitochondrial Short=AK 4 ame: Full=Adenylate kinase 3-like ame: Full=Adenylate kinase isoenzyme 4 ame: Full=GTP:AMP phosphotransferase AK4
ZFG-16-14_01_21399_CGATGT_L001_R1_001_(paired)_trimmed_(paired)_contig_23470	35.1974	0	0	0	K2C8_DANRE ame: Full= type II cytoskeletal 8 ame: Full=Cytokeratin-8 Short=CK-8 ame: Full=Keratin-8 Short=K8
ZFG-16-14_01_21399_CGATGT_L001_R1_001_(paired)_trimmed_(paired)_contig_31416	35.0716	2.61807e-07	8.87697e-06	0.0261338	PATL1_DANRE ame: Full= PAT1 homolog 1 ame: Full=PAT1 1 ame: Full= PAT1 homolog b Short=Pat1b
ZFG-16-14_01_21399_CGATGT_L001_R1_001_(paired)_trimmed_(paired)_contig_11937	35.0523	6.3255e-12	4.18434e-10	6.31417e-07	TRI39_HUMAN ame: Full=E3 ubiquitin- ligase TRIM39 ame: Full=RING finger 23 ame: Full=RING-type E3 ubiquitin transferase TRIM39 ame: Full=Testis-abundant finger ame: Full=Tripartite motif-containing 39
ZFG-16-14_01_21399_CGATGT_L001_R1_001_(paired)_trimmed_(paired)_contig_13221	34.9508	1.33227e-15	1.38098e-13	1.32988e-10	VATB2_RAT ame: Full=V-type proton ATPase subunit brain isoform Short=V-ATPase subunit B 2 ame: Full=Endomembrane proton pump 58 kDa subunit ame: Full=Vacuolar proton pump subunit B 2
ZFG-16-14_01_21399_CGATGT_L001_R1_001_(paired)_trimmed_(paired)_contig_24263	34.9461	1.74194e-12	1.2376e-10	1.73882e-07	SLAF9_MOUSE ame: Full=SLAM family member 9 Flags: Precursor
ZFG-16-14_01_21399_CGATGT_L001_R1_001_(paired)_trimmed_(paired)_contig_13916	34.9272	1.35036e-12	9.72545e-11	1.34795e-07	VA0D1_DANRE ame: Full=V-type proton ATPase subunit d 1 Short=V-ATPase subunit d 1 ame: Full=Vacuolar proton pump subunit d 1
ZFG-16-14_01_21399_CGATGT_L001_R1_001_(paired)_trimmed_(paired)_contig_24949	34.9146	2.14273e-14	1.9374e-12	2.13889e-09	B915_XENLA ame: Full=Maternal ame: Full=p30
ZFG-16-14_01_21399_CGATGT_L001_R1_001_(paired)_trimmed_(paired)_contig_33463	34.747	6.08344e-08	2.26842e-06	0.00607255	CD2B2_HUMAN ame: Full=CD2 antigen cytoplasmic tail-binding 2 Short=CD2 cytoplasmic domain-binding 2 Short=CD2 tail-binding 2 ame: Full=U5 snRNP 52K Short=U5-52K
ZFG-16-14_01_21399_CGATGT_L001_R1_001_(paired)_trimmed_(paired)_contig_25590	34.7142	4.67404e-14	4.06417e-12	4.66567e-09	PLP2_HUMAN ame: Full=Proteolipid 2 ame: Full=Differentiation-dependent A4 ame: Full=Intestinal membrane A4
ZFG-16-14_01_21399_CGATGT_L001_R1_001_(paired)_trimmed_(paired)_contig_31143	34.6948	4.0527e-07	1.32464e-05	0.0404545	RAB5C_CANFA ame: Full=Ras-related Rab-5C
ZFG-16-14_01_21399_CGATGT_L001_R1_001_(paired)_trimmed_(paired)_contig_7844	34.6792	0	0	0	PAIRB_MOUSE ame: Full=Plasminogen activator inhibitor 1 RNA-binding ame: Full=PAI1 RNA-binding 1 Short=PAI-RBP1 ame: Full=SERPINE1 mRNA-binding 1
ZFG-16-14_01_21399_CGATGT_L001_R1_001_(paired)_trimmed_(paired)_contig_30494	34.5672	0	0	0	RLP24_DANRE ame: Full=Probable ribosome biogenesis RLP24 ame: Full=Ribosomal L24 domain-containing 1
ZFG-16-14_01_21399_CGATGT_L001_R1_001_(paired)_trimmed_(paired)_contig_22019	34.5498	0	0	0	SRC8_RAT ame: Full=Src substrate cortactin
ZFG-16-14_01_21399_CGATGT_L001_R1_001_(paired)_trimmed_(paired)_contig_27523	34.5388	6.68669e-09	2.87608e-07	0.000667472	EPS15_HUMAN ame: Full=Epidermal growth factor receptor substrate 15 Short= Eps15 ame: Full= AF-1p
ZFG-16-14_01_21399_CGATGT_L001_R1_001_(paired)_trimmed_(paired)_contig_27913	34.5049	8.891e-12	5.73347e-10	8.87508e-07	NAAA_RAT ame: Full=N-acylethanolamine-hydrolyzing acid amidase ame: Full=N-acylsphingosine amidohydrolase-like Short=ASAH Contains: ame: Full=N-acylethanolamine-hydrolyzing acid amidase subunit alpha Contains: ame: Full=N-acylethanolamine-hydrolyzing acid amidase subunit beta Flags: Precursor
ZFG-16-14_01_21399_CGATGT_L001_R1_001_(paired)_trimmed_(paired)_contig_21226	34.4923	0	0	0	KITM_MACFA ame: Full=Thymidine kinase mitochondrial ame: Full=Mt-TK Flags: Precursor
ZFG-16-14_01_21399_CGATGT_L001_R1_001_(paired)_trimmed_(paired)_contig_29527	34.4888	2.09546e-11	1.27855e-09	2.09171e-06	MDHM_HUMAN ame: Full=Malate mitochondrial Flags: Precursor
ZFG-16-14_01_21399_CGATGT_L001_R1_001_(paired)_trimmed_(paired)_contig_25851	34.4679	0	0	0	CNDP2_HUMAN ame: Full=Cytosolic non-specific dipeptidase ame: Full=CNDP dipeptidase 2 ame: Full=Carnosine dipeptidase II ame: Full=Epididymis secretory Li 13 ame: Full=Glutamate carboxypeptidase 1 ame: Full=Peptidase A
ZFG-16-14_01_21399_CGATGT_L001_R1_001_(paired)_trimmed_(paired)_contig_26223	34.4485	1.0358e-07	3.72058e-06	0.0103395	BAX_HUMAN ame: Full=Apoptosis regulator BAX ame: Full=Bcl-2 4 Short=Bcl2-L-4
ZFG-16-14_01_21399_CGATGT_L001_R1_001_(paired)_trimmed_(paired)_contig_16059	34.4182	8.88178e-16	9.39183e-14	8.86589e-11	CAPZB_BOVIN ame: Full=F-actin-capping subunit beta ame: Full= beta
ZFG-16-14_01_21399_CGATGT_L001_R1_001_(paired)_trimmed_(paired)_contig_28590	34.4014	1.28786e-13	1.07219e-11	1.28555e-08	PANK2_HUMAN ame: Full=Pantothenate kinase mitochondrial Short=h 2 ame: Full=Pantothenic acid kinase 2 Flags: Precursor
ZFG-16-14_01_21399_CGATGT_L001_R1_001_(paired)_trimmed_(paired)_contig_34023	34.3565	1.87845e-08	7.56694e-07	0.00187509	PUR6_CHICK ame: Full=Multifunctional ADE2 Includes: ame: Full=Phosphoribosylaminoimidazole-succinocarboxamide synthase ame: Full=SAICAR synthetase Includes: ame: Full=Phosphoribosylaminoimidazole carboxylase ame: Full=AIR carboxylase Short=AIRC
ZFG-16-14_01_21399_CGATGT_L001_R1_001_(paired)_trimmed_(paired)_contig_23936	34.3523	4.78417e-07	1.54551e-05	0.0477561	KPCD_RAT ame: Full= kinase C delta type ame: Full=nPKC-delta Contains: ame: Full= kinase C delta type regulatory subunit Contains: ame: Full= kinase C delta type catalytic subunit ame: Full=Sphingosine-dependent kinase-1 Short=SDK1
ZFG-16-14_01_21399_CGATGT_L001_R1_001_(paired)_trimmed_(paired)_contig_21685	34.3414	1.5257e-08	6.21872e-07	0.00152296	DNJC8_RAT ame: Full= homolog subfamily C member 8
ZFG-16-14_01_21399_CGATGT_L001_R1_001_(paired)_trimmed_(paired)_contig_21229	34.3044	4.44089e-16	4.91457e-14	4.43294e-11	ATPG_MACFA ame: Full=ATP synthase subunit mitochondrial ame: Full=F-ATPase gamma subunit Flags: Precursor
ZFG-16-14_01_21399_CGATGT_L001_R1_001_(paired)_trimmed_(paired)_contig_29454	34.2887	1.91291e-10	1.01785e-08	1.90949e-05	ABI1_RAT ame: Full=Abl interactor 1 ame: Full=Abelson interactor 1 Short=Abi-1 ame: Full=Eps8 SH3 domain-binding Short=Eps8-binding ame: Full=e3B1
ZFG-16-14_01_21399_CGATGT_L001_R1_001_(paired)_trimmed_(paired)_contig_27519	34.27	2.79294e-08	1.10108e-06	0.00278794	PHYD1_DANRE ame: Full=Phytanoyl- dioxygenase domain-containing 1
ZFG-16-14_01_21399_CGATGT_L001_R1_001_(paired)_trimmed_(paired)_contig_15035	34.2393	5.53113e-13	4.20505e-11	5.52123e-08	FA49A_CHICK ame: Full= FAM49A
ZFG-16-14_01_21399_CGATGT_L001_R1_001_(paired)_trimmed_(paired)_contig_33810	34.1829	3.1123e-07	1.03904e-05	0.0310673	CN119_MOUSERecName: Full=Uncharacterized protein C14orf119 homolog
ZFG-16-14_01_21399_CGATGT_L001_R1_001_(paired)_trimmed_(paired)_contig_22632	34.1309	3.40965e-09	1.52012e-07	0.000340354	PSA5_MOUSE ame: Full=Proteasome subunit alpha type-5 ame: Full=Macropain zeta chain ame: Full=Multicatalytic endopeptidase complex zeta chain ame: Full=Proteasome zeta chain
ZFG-16-14_01_21399_CGATGT_L001_R1_001_(paired)_trimmed_(paired)_contig_23497	34.1103	1.21658e-12	8.85135e-11	1.2144e-07	RHG27_RAT ame: Full=Rho GTPase-activating 27 ame: Full=CIN85-associated multi-domain-containing Rho GTPase-activating 1 ame: Full=Rho-type GTPase-activating 27
ZFG-16-14_01_21399_CGATGT_L001_R1_001_(paired)_trimmed_(paired)_contig_32595	34.0985	8.24583e-09	3.49366e-07	0.000823107	RBBP4_HUMAN ame: Full=Histone-binding RBBP4 ame: Full=Chromatin assembly factor 1 subunit C Short=CAF-1 subunit C ame: Full=Chromatin assembly factor I p48 subunit Short=CAF-I 48 kDa subunit Short=CAF-I p48 ame: Full=Nucleosome-remodeling factor subunit RBAP48 ame: Full=Retinoblastoma-binding 4 Short=RBBP-4 ame: Full=Retinoblastoma-binding p48
ZFG-16-14_01_21399_CGATGT_L001_R1_001_(paired)_trimmed_(paired)_contig_31252	34.0772	0	0	0	PIM2_DANRE ame: Full=Serine threonine- kinase pim-2 ame: Full=Kinase pim-1
ZFG-16-14_01_21399_CGATGT_L001_R1_001_(paired)_trimmed_(paired)_contig_17494	33.9279	0	0	0	CD83_HUMAN ame: Full=CD83 antigen Short=hCD83 ame: Full=B-cell activation ame: Full=Cell surface HB15 ame: CD_antigen=CD83 Flags: Precursor
ZFG-16-14_01_21399_CGATGT_L001_R1_001_(paired)_trimmed_(paired)_contig_35393	33.8277	1.54376e-09	7.23132e-08	0.000154099	INPP_BOVIN ame: Full=Inositol polyphosphate 1-phosphatase Short=IPP Short=IPPase
ZFG-16-14_01_21399_CGATGT_L001_R1_001_(paired)_trimmed_(paired)_contig_12125	33.7435	0	0	0	FLNA_HUMAN ame: Full=Filamin-A Short=FLN-A ame: Full=Actin-binding 280 Short=ABP-280 ame: Full=Alpha-filamin ame: Full=Endothelial actin-binding ame: Full=Filamin-1 ame: Full=Non-muscle filamin
ZFG-16-14_01_21399_CGATGT_L001_R1_001_(paired)_trimmed_(paired)_contig_26707	33.6971	0	0	0	PLXC1_HUMAN ame: Full=Plexin-C1 ame: Full=Virus-encoded semaphorin receptor ame: CD_antigen=CD232 Flags: Precursor
ZFG-16-14_01_21399_CGATGT_L001_R1_001_(paired)_trimmed_(paired)_contig_30291	33.6538	4.29464e-10	2.18945e-08	4.28695e-05	CNPD1_CHICK ame: Full= CNPPD1
ZFG-16-14_01_21399_CGATGT_L001_R1_001_(paired)_trimmed_(paired)_contig_20183	33.573	0	0	0	TLR13_MOUSE ame: Full=Toll-like receptor 13 Flags: Precursor
ZFG-16-14_01_21399_CGATGT_L001_R1_001_(paired)_trimmed_(paired)_contig_13742	33.3877	9.3949e-09	3.957e-07	0.000937809	DNJC5_XENLA ame: Full= homolog subfamily C member 5 ame: Full=Cysteine string Short=CSP ame: Full=Xcsp
ZFG-16-14_01_21399_CGATGT_L001_R1_001_(paired)_trimmed_(paired)_contig_21526	33.2612	3.3861e-08	1.31621e-06	0.00338004	C340_ORYLA ame: Full=Cytochrome P450 3A40
ZFG-16-14_01_21399_CGATGT_L001_R1_001_(paired)_trimmed_(paired)_contig_34471	33.1506	1.80082e-11	1.11168e-09	1.79759e-06	IP6K2_RABIT ame: Full=Inositol hexakisphosphate kinase 2 Short= 6 kinase 2 ame: Full=P(i)-uptake stimulator Short=
ZFG-16-14_01_21399_CGATGT_L001_R1_001_(paired)_trimmed_(paired)_contig_11642	33.1038	1.17684e-13	9.85512e-12	1.17473e-08	DOCK2_MOUSE ame: Full=Dedicator of cytokinesis 2 ame: Full= Hch
ZFG-16-14_01_21399_CGATGT_L001_R1_001_(paired)_trimmed_(paired)_contig_14280	33.0565	0	0	0	CL3L1_HUMAN ame: Full=C-C motif chemokine 3-like 1 ame: Full=G0 G1 switch regulatory 19-2 ame: Full=LD78-beta(1-70) ame: Full=PAT ame: Full=Small-inducible cytokine A3-like 1 ame: Full=Tonsillar lymphocyte LD78 beta Contains: ame: Full=LD78-beta(3-70) Contains: ame: Full=LD78-beta(5-70) Flags: Precursor
ZFG-16-14_01_21399_CGATGT_L001_R1_001_(paired)_trimmed_(paired)_contig_34981	33.053	5.69433e-13	4.32583e-11	5.68414e-08	RGN_XENLA ame: Full=Regucalcin Short=RC ame: Full=Gluconolactonase Short=GNL ame: Full=Senescence marker 30 Short=SMP-30 Short=xSMP-30
ZFG-16-14_01_21399_CGATGT_L001_R1_001_(paired)_trimmed_(paired)_contig_39252	32.9861	2.24647e-07	7.7166e-06	0.0224244	IMDH3_DANRE ame: Full=Inosine-5 -monophosphate dehydrogenase 1b Short=IMP dehydrogenase 1b Short=IMPD 1b Short=IMPDH 1b
ZFG-16-14_01_21399_CGATGT_L001_R1_001_(paired)_trimmed_(paired)_contig_28069	32.8942	6.83897e-13	5.11366e-11	6.82673e-08	CAB39_MOUSE ame: Full=Calcium-binding 39 ame: Full=MO25alpha ame: Full= Mo25
ZFG-16-14_01_21399_CGATGT_L001_R1_001_(paired)_trimmed_(paired)_contig_3537	32.8425	1.11411e-12	8.14139e-11	1.11211e-07	TTYH3_DANRE ame: Full= tweety homolog 3
ZFG-16-14_01_21399_CGATGT_L001_R1_001_(paired)_trimmed_(paired)_contig_38750	32.7119	1.671e-10	8.99679e-09	1.66801e-05	UBAP2_MOUSE ame: Full=Ubiquitin-associated 2 Short=UBAP-2 ame: Full= lingerer homolog 1 Short=mLig-1
ZFG-16-14_01_21399_CGATGT_L001_R1_001_(paired)_trimmed_(paired)_contig_25696	32.6773	2.57695e-08	1.01959e-06	0.00257233	UB2G1_RAT ame: Full=Ubiquitin-conjugating enzyme E2 G1 ame: Full=E2 ubiquitin-conjugating enzyme G1 ame: Full=E217K ame: Full=UBC7 ame: Full=Ubiquitin carrier G1 ame: Full=Ubiquitin- ligase G1 Contains: ame: Full=Ubiquitin-conjugating enzyme E2 N-terminally processed
ZFG-16-14_01_21399_CGATGT_L001_R1_001_(paired)_trimmed_(paired)_contig_20732	32.6615	1.16059e-10	6.39357e-09	1.15851e-05	CATD_CLUHA ame: Full=Cathepsin D Flags: Precursor
ZFG-16-14_01_21399_CGATGT_L001_R1_001_(paired)_trimmed_(paired)_contig_22563	32.6399	7.69251e-12	5.01551e-10	7.67874e-07	RNF10_BOVIN ame: Full=RING finger 10
ZFG-16-14_01_21399_CGATGT_L001_R1_001_(paired)_trimmed_(paired)_contig_18106	32.6158	1.8781e-08	7.56694e-07	0.00187474	BAX_MOUSE ame: Full=Apoptosis regulator BAX
ZFG-16-14_01_21399_CGATGT_L001_R1_001_(paired)_trimmed_(paired)_contig_9460	32.5775	8.83238e-12	5.70369e-10	8.81657e-07	YMEL1_MOUSE ame: Full=ATP-dependent zinc metalloprotease YME1L1 ame: Full=ATP-dependent metalloprotease 1 ame: Full=YME1 1
ZFG-16-14_01_21399_CGATGT_L001_R1_001_(paired)_trimmed_(paired)_contig_38779	32.5741	1.78395e-08	7.20894e-07	0.00178076	SMBT2_HUMAN ame: Full=Scm-like with four MBT domains 2 Short=Scm-like with 4 MBT domains 2
ZFG-16-14_01_21399_CGATGT_L001_R1_001_(paired)_trimmed_(paired)_contig_18587	32.5708	1.48751e-07	5.23385e-06	0.0148484	AGFG1_HUMAN ame: Full=Arf-GAP domain and FG repeat-containing 1 ame: Full=HIV-1 Rev-binding ame: Full=Nucleoporin RIP ame: Full=Rev-interacting ame: Full=Rev Rex activation domain-binding
ZFG-16-14_01_21399_CGATGT_L001_R1_001_(paired)_trimmed_(paired)_contig_28652	32.5244	4.65279e-07	1.50794e-05	0.0464447	NFS1_HUMAN ame: Full=Cysteine mitochondrial Flags: Precursor
ZFG-16-14_01_21399_CGATGT_L001_R1_001_(paired)_trimmed_(paired)_contig_19426	32.5023	1.11022e-15	1.16167e-13	1.10824e-10	BIRC2_HUMAN ame: Full=Baculoviral IAP repeat-containing 2 ame: Full=Cellular inhibitor of apoptosis 1 Short=C-IAP1 ame: Full=IAP homolog B ame: Full=Inhibitor of apoptosis 2 Short=hIAP-2 Short=hIAP2 ame: Full=RING finger 48 ame: Full=RING-type E3 ubiquitin transferase BIRC2 ame: Full=TNFR2-TRAF-signaling complex 2
ZFG-16-14_01_21399_CGATGT_L001_R1_001_(paired)_trimmed_(paired)_contig_13192	32.4725	1.39138e-09	6.57308e-08	0.000138889	HAP28_HUMAN ame: Full=28 kDa heat- and acid-stable phospho ame: Full=PDGF-associated Short=PAP ame: Full=PDGFA-associated 1 Short=PAP1
ZFG-16-14_01_21399_CGATGT_L001_R1_001_(paired)_trimmed_(paired)_contig_21323	32.3834	1.08646e-12	7.9452e-11	1.08452e-07	PPP6_MOUSE ame: Full=Serine threonine- phosphatase 6 catalytic subunit Short=PP6C Contains: ame: Full=Serine threonine- phosphatase 6 catalytic N-terminally processed
ZFG-16-14_01_21399_CGATGT_L001_R1_001_(paired)_trimmed_(paired)_contig_17114	32.3368	2.49469e-10	1.30927e-08	2.49023e-05	TFPI1_MOUSE ame: Full=Tissue factor pathway inhibitor Short=TFPI ame: Full=Extrinsic pathway inhibitor Short=EPI ame: Full=Lipo -associated coagulation inhibitor Short=LACI Flags: Precursor
ZFG-16-14_01_21399_CGATGT_L001_R1_001_(paired)_trimmed_(paired)_contig_10874	32.3255	1.72085e-14	1.57305e-12	1.71777e-09	RTP3_HUMAN ame: Full=Receptor-transporting 3 ame: Full=3 -type zinc finger 3 ame: Full=Transmembrane 7
ZFG-16-14_01_21399_CGATGT_L001_R1_001_(paired)_trimmed_(paired)_contig_24650	32.2563	0	0	0	ANX11_HUMAN ame: Full=Annexin A11 ame: Full=56 kDa autoantigen ame: Full=Annexin XI ame: Full=Annexin-11 ame: Full=Calcyclin-associated annexin 50 Short=CAP-50
ZFG-16-14_01_21399_CGATGT_L001_R1_001_(paired)_trimmed_(paired)_contig_31744	32.22	1.48214e-10	8.04068e-09	1.47949e-05	GDN_RAT ame: Full=Glia-derived nexin Short=GDN ame: Full=Peptidase inhibitor 7 Short=PI-7 ame: Full=Protease nexin 1 Short=PN-1 ame: Full=Protease nexin I ame: Full=Serpin E2 Flags: Precursor
ZFG-16-14_01_21399_CGATGT_L001_R1_001_(paired)_trimmed_(paired)_contig_20185	32.1731	1.12214e-10	6.19883e-09	1.12013e-05	MAG_HUMAN ame: Full=Myelin-associated glyco ame: Full=Siglec-4a Flags: Precursor
ZFG-16-14_01_21399_CGATGT_L001_R1_001_(paired)_trimmed_(paired)_contig_17391	32.141	1.70328e-10	9.15088e-09	1.70023e-05	LNPB_TAKRU ame: Full= lunapark-B
ZFG-16-14_01_21399_CGATGT_L001_R1_001_(paired)_trimmed_(paired)_contig_35105	32.105	2.96535e-11	1.77994e-09	2.96004e-06	TMED2_CRIGR ame: Full=Transmembrane emp24 domain-containing 2 ame: Full=COPI-coated vesicle membrane p24 ame: Full=p24 family beta-1 Short=p24beta1 Flags: Precursor
ZFG-16-14_01_21399_CGATGT_L001_R1_001_(paired)_trimmed_(paired)_contig_16187	32.0967	0	0	0	VPP2_HUMAN ame: Full=V-type proton ATPase 116 kDa subunit a isoform 2 Short=V-ATPase 116 kDa isoform a2 ame: Full=Lysosomal H(+)-transporting ATPase V0 subunit a2 ame: Full=TJ6 ame: Full=Vacuolar proton translocating ATPase 116 kDa subunit a isoform 2
ZFG-16-14_01_21399_CGATGT_L001_R1_001_(paired)_trimmed_(paired)_contig_23225	32.0818	5.1936e-10	2.61437e-08	5.1843e-05	ELK3_MOUSE ame: Full=ETS domain-containing Elk-3 ame: Full=ETS-related ERP ame: Full=ETS-related NET
ZFG-16-14_01_21399_CGATGT_L001_R1_001_(paired)_trimmed_(paired)_contig_39604	32.058	1.57321e-09	7.35548e-08	0.000157039	SSRD_RAT ame: Full=Translocon-associated subunit delta Short=TRAP-delta ame: Full=Signal sequence receptor subunit delta Short=SSR-delta Flags: Precursor
ZFG-16-14_01_21399_CGATGT_L001_R1_001_(paired)_trimmed_(paired)_contig_24136	32.027	3.68287e-07	1.2149e-05	0.0367628	MARH6_MOUSE ame: Full=E3 ubiquitin- ligase MARCH6 ame: Full=Membrane-associated RING finger 6 ame: Full=Membrane-associated RING-CH VI Short=MARCH-VI ame: Full=RING-type E3 ubiquitin transferase MARCH6
ZFG-16-14_01_21399_CGATGT_L001_R1_001_(paired)_trimmed_(paired)_contig_29508	31.8099	9.49321e-09	3.99672e-07	0.000947622	OSBL1_MOUSE ame: Full=Oxysterol-binding -related 1 Short=ORP-1 Short=OSBP-related 1
ZFG-16-14_01_21399_CGATGT_L001_R1_001_(paired)_trimmed_(paired)_contig_20048	31.7123	2.57703e-08	1.01959e-06	0.00257242	TIFA_BOVIN ame: Full=TRAF-interacting with FHA domain-containing A ame: Full=TRAF2-binding
ZFG-16-14_01_21399_CGATGT_L001_R1_001_(paired)_trimmed_(paired)_contig_25029	31.7075	3.30869e-12	2.26683e-10	3.30276e-07	NUCB1_MOUSE ame: Full=Nucleobindin-1 ame: Full=CALNUC Flags: Precursor
ZFG-16-14_01_21399_CGATGT_L001_R1_001_(paired)_trimmed_(paired)_contig_42415	31.5913	2.61125e-07	8.85688e-06	0.0260658	PLOD3_RAT ame: Full=Procollagen-lysine,2-oxoglutarate 5-dioxygenase 3 ame: Full=Lysyl hydroxylase 3 Short=LH3 Flags: Precursor
ZFG-16-14_01_21399_CGATGT_L001_R1_001_(paired)_trimmed_(paired)_contig_29873	31.4841	5.38118e-08	2.02547e-06	0.00537155	HLF_HUMAN ame: Full=Hepatic leukemia factor
ZFG-16-14_01_21399_CGATGT_L001_R1_001_(paired)_trimmed_(paired)_contig_33336	31.4827	3.72564e-09	1.65361e-07	0.000371898	AAKB1_BOVIN ame: Full=5 -AMP-activated kinase subunit beta-1 Short=AMPK subunit beta-1 Short=AMPKb
ZFG-16-14_01_21399_CGATGT_L001_R1_001_(paired)_trimmed_(paired)_contig_31422	31.4718	3.06692e-11	1.8321e-09	3.06143e-06	CSK_CHICK ame: Full=Tyrosine- kinase CSK ame: Full=C-Src kinase
ZFG-16-14_01_21399_CGATGT_L001_R1_001_(paired)_trimmed_(paired)_contig_23378	31.4448	2.97828e-11	1.78612e-09	2.97295e-06	ACADV_BOVIN ame: Full=Very long-chain specific acyl- mitochondrial Short=VLCAD Flags: Precursor
ZFG-16-14_01_21399_CGATGT_L001_R1_001_(paired)_trimmed_(paired)_contig_34496	31.4118	2.94209e-14	2.62216e-12	2.93682e-09	KPCB_DANRE ame: Full= kinase C beta type Short=PKC-B Short=PKC-beta
ZFG-16-14_01_21399_CGATGT_L001_R1_001_(paired)_trimmed_(paired)_contig_33328	31.4058	2.44955e-08	9.73395e-07	0.00244517	TAF1_MOUSE ame: Full=Transcription initiation factor TFIID subunit 1 ame: Full=Cell cycle gene 1 ame: Full=TBP-associated factor 250 kDa Short=p250 ame: Full=Transcription initiation factor TFIID 250 kDa subunit Short=TAF(II)250 Short=TAFII-250 Short=TAFII250
ZFG-16-14_01_21399_CGATGT_L001_R1_001_(paired)_trimmed_(paired)_contig_15057	31.3463	7.77156e-16	8.32366e-14	7.75765e-11	GPX4_PIG ame: Full=Phospholipid hydroperoxide glutathione mitochondrial Short=PHGPx ame: Full=Glutathione peroxidase 4 Short=GPx-4 Short=GSHPx-4 Flags: Precursor
ZFG-16-14_01_21399_CGATGT_L001_R1_001_(paired)_trimmed_(paired)_contig_26497	31.2505	3.35121e-12	2.29438e-10	3.34521e-07	NDRG1_XENTR ame: Full= NDRG1
ZFG-16-14_01_21399_CGATGT_L001_R1_001_(paired)_trimmed_(paired)_contig_29487	31.2302	3.86326e-09	1.70937e-07	0.000385635	PSMD2_BOVIN ame: Full=26S proteasome non-ATPase regulatory subunit 2 ame: Full=26S proteasome regulatory subunit RPN1 ame: Full=26S proteasome regulatory subunit S2 ame: Full=26S proteasome subunit p97 ame: Full=Tumor necrosis factor type 1 receptor-associated 2
ZFG-16-14_01_21399_CGATGT_L001_R1_001_(paired)_trimmed_(paired)_contig_24379	31.0892	1.11002e-11	7.03962e-10	1.10804e-06	RIPK3_HUMAN ame: Full=Receptor-interacting serine threonine- kinase 3 ame: Full=RIP kinase 3 ame: Full=Receptor-interacting 3 Short=RIP-3
ZFG-16-14_01_21399_CGATGT_L001_R1_001_(paired)_trimmed_(paired)_contig_27054	31.0706	2.79138e-07	9.40711e-06	0.0278639	ST17A_RABIT ame: Full=Serine threonine- kinase 17A ame: Full=DAP kinase-related apoptosis-inducing kinase 1 Short=rDRAK1
ZFG-16-14_01_21399_CGATGT_L001_R1_001_(paired)_trimmed_(paired)_contig_27501	31.0651	3.48658e-11	2.06548e-09	3.48034e-06	GRB2_RAT ame: Full=Growth factor receptor-bound 2 ame: Full=Adapter GRB2 ame: Full= Ash ame: Full=SH2 SH3 adapter GRB2
ZFG-16-14_01_21399_CGATGT_L001_R1_001_(paired)_trimmed_(paired)_contig_21688	31.0267	2.29358e-07	7.85949e-06	0.0228947	IL7RA_HORSE ame: Full=Interleukin-7 receptor subunit alpha Short=IL-7 receptor subunit alpha Short=IL-7R subunit alpha Short=IL-7R-alpha Short=IL-7RA ame: CD_antigen=CD127 Flags: Precursor
ZFG-16-14_01_21399_CGATGT_L001_R1_001_(paired)_trimmed_(paired)_contig_32774	30.8549	2.02562e-09	9.35241e-08	0.000202199	PRP39_DANRE ame: Full=Pre-mRNA-processing factor 39 ame: Full=PRP39 homolog
ZFG-16-14_01_21399_CGATGT_L001_R1_001_(paired)_trimmed_(paired)_contig_26196	30.7838	1.11022e-16	1.27091e-14	1.10824e-11	CR3L3_HUMAN ame: Full=Cyclic AMP-responsive element-binding 3 3 Short=cAMP-responsive element-binding 3 3 ame: Full=Transcription factor CREB-H Contains: ame: Full=Processed cyclic AMP-responsive element-binding 3 3
ZFG-16-14_01_21399_CGATGT_L001_R1_001_(paired)_trimmed_(paired)_contig_32753	30.762	5.96191e-08	2.22643e-06	0.00595123	NDUAD_BOVIN ame: Full=NADH dehydrogenase
ZFG-16-14_01_21399_CGATGT_L001_R1_001_(paired)_trimmed_(paired)_contig_24641	30.7226	2.36962e-09	1.08305e-07	0.000236538	TBB_LYTPI ame: Full=Tubulin beta chain ame: Full=Beta-tubulin
ZFG-16-14_01_21399_CGATGT_L001_R1_001_(paired)_trimmed_(paired)_contig_16140	30.6927	4.14291e-10	2.11642e-08	4.13549e-05	SYQ_HUMAN ame: Full=Glutamine--tRNA ligase ame: Full=Glutaminyl-tRNA synthetase Short=
ZFG-16-14_01_21399_CGATGT_L001_R1_001_(paired)_trimmed_(paired)_contig_29199	30.5667	8.88178e-16	9.39183e-14	8.86589e-11	EIF3I_DANRE ame: Full=Eukaryotic translation initiation factor 3 subunit I Short=eIF3i ame: Full=Eukaryotic translation initiation factor 3 subunit 2 ame: Full=eIF-3-beta ame: Full=eIF3 p36
ZFG-16-14_01_21399_CGATGT_L001_R1_001_(paired)_trimmed_(paired)_contig_28820	30.5075	3.9968e-15	3.93456e-13	3.98965e-10	DOC11_MOUSE ame: Full=Dedicator of cytokinesis 11 ame: Full=Activated Cdc42-associated guanine nucleotide exchange factor Short=ACG ame: Full=Zizimin-2
ZFG-16-14_01_21399_CGATGT_L001_R1_001_(paired)_trimmed_(paired)_contig_16184	30.4703	0	0	0	RS11_XENLA ame: Full=40S ribosomal S11
ZFG-16-14_01_21399_CGATGT_L001_R1_001_(paired)_trimmed_(paired)_contig_19230	30.4671	0	0	0	TBA_TORMA ame: Full=Tubulin alpha chain ame: Full=Alpha T6 Contains: ame: Full=Detyrosinated tubulin alpha chain
ZFG-16-14_01_21399_CGATGT_L001_R1_001_(paired)_trimmed_(paired)_contig_23029	30.392	3.66273e-09	1.62859e-07	0.000365617	SOCS1_MOUSE ame: Full=Suppressor of cytokine signaling 1 Short=SOCS-1 ame: Full=JAK-binding Short=JAB ame: Full=STAT-induced STAT inhibitor 1 Short=SSI-1
ZFG-16-14_01_21399_CGATGT_L001_R1_001_(paired)_trimmed_(paired)_contig_35047	30.3709	2.48154e-08	9.84931e-07	0.0024771	NDUV1_MOUSE ame: Full=NADH dehydrogenase
ZFG-16-14_01_21399_CGATGT_L001_R1_001_(paired)_trimmed_(paired)_contig_30900	30.355	3.49373e-08	1.35594e-06	0.00348747	PDC6I_HUMAN ame: Full=Programmed cell death 6-interacting Short=PDCD6-interacting ame: Full=ALG-2-interacting 1 ame: Full=ALG-2-interacting X ame: Full=Hp95
ZFG-16-14_01_21399_CGATGT_L001_R1_001_(paired)_trimmed_(paired)_contig_21047	30.3549	1.25455e-13	1.04533e-11	1.25231e-08	TN13B_HUMAN ame: Full=Tumor necrosis factor ligand superfamily member 13B ame: Full=B lymphocyte stimulator Short=B ame: Full=B-cell-activating factor ame: Full=BAFF ame: Full=Dendritic cell-derived TNF-like molecule ame: Full=TNF- and APOL-related leukocyte expressed ligand 1 Short=TALL-1 ame: CD_antigen=CD257 Contains: ame: Full=Tumor necrosis factor ligand superfamily member membrane form Cont…
ZFG-16-14_01_21399_CGATGT_L001_R1_001_(paired)_trimmed_(paired)_contig_30397	30.3198	3.28302e-07	1.09093e-05	0.0327714	PPCT_RAT ame: Full=Phosphatidylcholine transfer Short=PC-TP ame: Full=START domain-containing 2 Short= 2 ame: Full= -related lipid transfer 2
ZFG-16-14_01_21399_CGATGT_L001_R1_001_(paired)_trimmed_(paired)_contig_24564	30.284	0	0	0	SAM9L_HUMAN ame: Full=Sterile alpha motif domain-containing 9-like Short=SAM domain-containing 9-like
ZFG-16-14_01_21399_CGATGT_L001_R1_001_(paired)_trimmed_(paired)_contig_23169	30.2099	3.83837e-07	1.26202e-05	0.038315	TPTE2_HUMAN ame: Full=Phosphatidylinositol 3,4,5-trisphosphate 3-phosphatase TPTE2 ame: Full=Lipid phosphatase TPIP ame: Full=TPTE and PTEN homologous inositol lipid phosphatase
ZFG-16-14_01_21399_CGATGT_L001_R1_001_(paired)_trimmed_(paired)_contig_8154	30.066	0	0	0	S29A1_RAT ame: Full=Equilibrative nucleoside transporter 1 ame: Full=Equilibrative nitrobenzylmercaptopurine riboside-sensitive nucleoside transporter Short=Equilibrative NBMPR-sensitive nucleoside transporter ame: Full=Nucleoside es-type ame: Full=Solute carrier family 29 member 1
ZFG-16-14_01_21399_CGATGT_L001_R1_001_(paired)_trimmed_(paired)_contig_17960	30.0374	2.9976e-15	2.99224e-13	2.99224e-10	CLCA_BOVIN ame: Full=Clathrin light chain A Short=Lca
ZFG-16-14_01_21399_CGATGT_L001_R1_001_(paired)_trimmed_(paired)_contig_27292	30.0079	2.1384e-12	1.50853e-10	2.13457e-07	ECE1_MOUSE ame: Full=Endothelin-converting enzyme 1 Short=ECE-1
ZFG-16-14_01_21399_CGATGT_L001_R1_001_(paired)_trimmed_(paired)_contig_25495	30.0065	2.33147e-15	2.35318e-13	2.3273e-10	CSK2B_DANRE ame: Full=Casein kinase II subunit beta Short=CK II beta
ZFG-16-14_01_21399_CGATGT_L001_R1_001_(paired)_trimmed_(paired)_contig_22775	29.92	1.15685e-13	9.6959e-12	1.15478e-08	CANT1_RAT ame: Full=Soluble calcium-activated nucleotidase 1 Short=SCAN-1 ame: Full=Apyrase homolog
ZFG-16-14_01_21399_CGATGT_L001_R1_001_(paired)_trimmed_(paired)_contig_12200	29.898	0	0	0	PTPRC_CYPCA ame: Full=Receptor-type tyrosine- phosphatase C ame: Full=Leukocyte common antigen ame: CD_antigen=CD45 Flags: Precursor
ZFG-16-14_01_21399_CGATGT_L001_R1_001_(paired)_trimmed_(paired)_contig_34914	29.8874	8.20395e-09	3.4774e-07	0.000818927	GNS_HUMAN ame: Full=N-acetylglucosamine-6-sulfatase ame: Full=Glucosamine-6-sulfatase Short=G6S Flags: Precursor
ZFG-16-14_01_21399_CGATGT_L001_R1_001_(paired)_trimmed_(paired)_contig_35363	29.8873	2.45007e-11	1.48764e-09	2.44569e-06	PIRK5_CHICK ame: Full=Phosphoinositide 3-kinase regulatory subunit 5 Short=PI3-kinase regulatory subunit 5
ZFG-16-14_01_21399_CGATGT_L001_R1_001_(paired)_trimmed_(paired)_contig_17078	29.8327	0	0	0	ITB2_CAPHI ame: Full=Integrin beta-2 ame: Full=Cell surface adhesion glyco s LFA-1 CR3 p150,95 subunit beta ame: Full=Complement receptor C3 subunit beta ame: CD_antigen=CD18 Flags: Precursor
ZFG-16-14_01_21399_CGATGT_L001_R1_001_(paired)_trimmed_(paired)_contig_13615	29.8324	1.55913e-10	8.43545e-09	1.55634e-05	HINT1_BOVIN ame: Full=Histidine triad nucleotide-binding 1 ame: Full=17 kDa inhibitor of kinase C ame: Full=Adenosine 5 -monophosphoramidase ame: Full= kinase C inhibitor 1 ame: Full= kinase C-interacting 1 Short=PKCI-1
ZFG-16-14_01_21399_CGATGT_L001_R1_001_(paired)_trimmed_(paired)_contig_22074	29.8272	5.32077e-09	2.31932e-07	0.000531124	STXB_SYNVE ame: Full=Neoverrucotoxin subunit beta Short= subunit beta
ZFG-16-14_01_21399_CGATGT_L001_R1_001_(paired)_trimmed_(paired)_contig_28678	29.813	4.78109e-08	1.81513e-06	0.00477253	PRDX1_CHICK ame: Full=Peroxiredoxin-1
ZFG-16-14_01_21399_CGATGT_L001_R1_001_(paired)_trimmed_(paired)_contig_19001	29.7669	7.66054e-15	7.30356e-13	7.64683e-10	SSUH2_DANRE ame: Full= SSUH2 homolog ame: Full= ssu-2 homolog
ZFG-16-14_01_21399_CGATGT_L001_R1_001_(paired)_trimmed_(paired)_contig_20935	29.7269	0	0	0	JAK1_DANRE ame: Full=Tyrosine- kinase JAK1 ame: Full=Janus kinase 1 Short=JAK-1
ZFG-16-14_01_21399_CGATGT_L001_R1_001_(paired)_trimmed_(paired)_contig_30104	29.7224	2.2361e-12	1.5719e-10	2.2321e-07	PSB2_BOVIN ame: Full=Proteasome subunit beta type-2
ZFG-16-14_01_21399_CGATGT_L001_R1_001_(paired)_trimmed_(paired)_contig_27518	29.673	2.33147e-15	2.35318e-13	2.3273e-10	PP12C_MOUSE ame: Full= phosphatase 1 regulatory subunit 12C ame: Full= phosphatase 1 myosin-binding subunit of 85 kDa Short= phosphatase 1 myosin-binding subunit p85
ZFG-16-14_01_21399_CGATGT_L001_R1_001_(paired)_trimmed_(paired)_contig_23665	29.6006	2.01883e-09	9.32541e-08	0.000201522	RAB6A_CHICK ame: Full=Ras-related Rab-6A
ZFG-16-14_01_21399_CGATGT_L001_R1_001_(paired)_trimmed_(paired)_contig_21360	29.5942	8.15903e-12	5.29891e-10	8.14442e-07	UBA1_MOUSE ame: Full=Ubiquitin-like modifier-activating enzyme 1 ame: Full=Ubiquitin-activating enzyme E1 ame: Full=Ubiquitin-activating enzyme E1 X ame: Full=Ubiquitin-like modifier-activating enzyme 1 X
ZFG-16-14_01_21399_CGATGT_L001_R1_001_(paired)_trimmed_(paired)_contig_12055	29.5931	5.50994e-08	2.07159e-06	0.00550008	RHOAD_DANRE ame: Full=Rho-related GTP-binding -D Flags: Precursor
ZFG-16-14_01_21399_CGATGT_L001_R1_001_(paired)_trimmed_(paired)_contig_22986	29.4726	6.69614e-08	2.47929e-06	0.00668415	SZRD1_DANRE ame: Full=SUZ domain-containing 1
ZFG-16-14_01_21399_CGATGT_L001_R1_001_(paired)_trimmed_(paired)_contig_18361	29.4648	3.56382e-14	3.13984e-12	3.55744e-09	TBA_ONCKE ame: Full=Tubulin alpha chain Contains: ame: Full=Detyrosinated tubulin alpha chain
ZFG-16-14_01_21399_CGATGT_L001_R1_001_(paired)_trimmed_(paired)_contig_6355	29.4115	0	0	0	XBP1_HUMAN ame: Full=X-box-binding 1 Short=XBP-1 ame: Full=Tax-responsive element-binding 5 Short=TREB-5 Contains: ame: Full=X-box-binding cytoplasmic form Contains: ame: Full=X-box-binding luminal form
ZFG-16-14_01_21399_CGATGT_L001_R1_001_(paired)_trimmed_(paired)_contig_39026	29.3967	2.40576e-07	8.21011e-06	0.0240146	PEBB_HUMAN ame: Full=Core-binding factor subunit beta Short=CBF-beta ame: Full=Polyomavirus enhancer-binding 2 beta subunit Short=PEA2-beta Short=PEBP2-beta ame: Full=SL3-3 enhancer factor 1 subunit beta ame: Full=SL3 AKV core-binding factor beta subunit
ZFG-16-14_01_21399_CGATGT_L001_R1_001_(paired)_trimmed_(paired)_contig_11615	29.373	0	0	0	PABP1_MOUSE ame: Full=Polyadenylate-binding 1 Short=PABP-1 Short=Poly(A)-binding 1
ZFG-16-14_01_21399_CGATGT_L001_R1_001_(paired)_trimmed_(paired)_contig_28206	29.3621	1.58762e-14	1.45526e-12	1.58478e-09	TYK2_HUMAN ame: Full=Non-receptor tyrosine- kinase TYK2
ZFG-16-14_01_21399_CGATGT_L001_R1_001_(paired)_trimmed_(paired)_contig_21016	29.352	4.09117e-13	3.14483e-11	4.08385e-08	TSN14_MOUSE ame: Full=Tetraspanin-14 Short=Tspan-14 ame: Full=Transmembrane 4 superfamily member 14
ZFG-16-14_01_21399_CGATGT_L001_R1_001_(paired)_trimmed_(paired)_contig_15980	29.3405	0	0	0	SDCB1_HUMAN ame: Full=Syntenin-1 ame: Full=Melanoma differentiation-associated 9 Short=MDA-9 ame: Full=Pro-TGF-alpha cytoplasmic domain-interacting 18 Short=TACIP18 ame: Full=Scaffold Pbp1 ame: Full=Syndecan-binding 1
ZFG-16-14_01_21399_CGATGT_L001_R1_001_(paired)_trimmed_(paired)_contig_25539	29.3334	8.52699e-09	3.60666e-07	0.000851172	FKBP3_BOVIN ame: Full=Peptidyl-prolyl cis-trans isomerase FKBP3 Short=PPIase FKBP3 ame: Full=25 kDa FK506-binding Short=25 kDa FKBP Short=FKBP-25 ame: Full=FK506-binding 3 Short=FKBP-3 ame: Full=Immunophilin FKBP25 ame: Full=Rapamycin-selective 25 kDa immunophilin ame: Full=Rotamase
ZFG-16-14_01_21399_CGATGT_L001_R1_001_(paired)_trimmed_(paired)_contig_33046	29.2665	3.33422e-07	1.1061e-05	0.0332825	PGM1_HUMAN ame: Full=Phosphoglucomutase-1 Short=PGM 1 ame: Full=Glucose phosphomutase 1
ZFG-16-14_01_21399_CGATGT_L001_R1_001_(paired)_trimmed_(paired)_contig_3788	29.1644	2.77556e-13	2.18846e-11	2.77059e-08	ARHG3_HUMAN ame: Full=Rho guanine nucleotide exchange factor 3 ame: Full=Exchange factor found in platelets and leukemic and neuronal tissues Short=XPLN
ZFG-16-14_01_21399_CGATGT_L001_R1_001_(paired)_trimmed_(paired)_contig_18870	29.1425	2.34619e-09	1.07283e-07	0.000234199	SHOT1_RAT ame: Full=Shootin-1 ame: Full=Shootin1
ZFG-16-14_01_21399_CGATGT_L001_R1_001_(paired)_trimmed_(paired)_contig_25206	29.1419	1.76427e-07	6.15557e-06	0.0176111	CAN2_CHICK ame: Full=Calpain-2 catalytic subunit ame: Full=Calcium-activated neutral ase 2 Short=CANP 2 ame: Full=Calpain M-type ame: Full=Calpain-2 large subunit ame: Full=Millimolar-calpain Short=M-calpain Flags: Precursor
ZFG-16-14_01_21399_CGATGT_L001_R1_001_(paired)_trimmed_(paired)_contig_15905	29.0925	3.7351e-09	1.65707e-07	0.000372841	TBB1_GADMO ame: Full=Tubulin beta-1 chain ame: Full=Beta-1-tubulin
ZFG-16-14_01_21399_CGATGT_L001_R1_001_(paired)_trimmed_(paired)_contig_22766	28.9159	0	0	0	DHX58_HUMAN ame: Full=Probable ATP-dependent RNA helicase DHX58 ame: Full=Probable ATP-dependent helicase LGP2 ame: Full= D11Lgp2 homolog ame: Full=RIG-I-like receptor 3 Short=RLR-3 ame: Full=RIG-I-like receptor LGP2 Short=RLR
ZFG-16-14_01_21399_CGATGT_L001_R1_001_(paired)_trimmed_(paired)_contig_39668	28.8427	6.16307e-08	2.29382e-06	0.00615204	IMPA1_PONAB ame: Full=Inositol monophosphatase 1 Short=IMP 1 Short=IMPase 1 ame: Full=D-galactose 1-phosphate phosphatase ame: Full=Inositol-1(or 4)-monophosphatase 1 ame: Full=Lithium-sensitive myo-inositol monophosphatase A1
ZFG-16-14_01_21399_CGATGT_L001_R1_001_(paired)_trimmed_(paired)_contig_20297	28.7575	9.25331e-08	3.35272e-06	0.00923674	EXOC3_MOUSE ame: Full=Exocyst complex component 3 ame: Full=Exocyst complex component Sec6
ZFG-16-14_01_21399_CGATGT_L001_R1_001_(paired)_trimmed_(paired)_contig_18994	28.7053	1.1185e-07	3.99463e-06	0.011165	TRY1_SALSA ame: Full=Trypsin-1 ame: Full=Trypsin I Flags: Precursor
ZFG-16-14_01_21399_CGATGT_L001_R1_001_(paired)_trimmed_(paired)_contig_23923	28.6678	2.81997e-14	2.52007e-12	2.81492e-09	MYO1F_HUMAN ame: Full=Unconventional myosin-If ame: Full=Myosin-Ie
ZFG-16-14_01_21399_CGATGT_L001_R1_001_(paired)_trimmed_(paired)_contig_28235	28.638	0	0	0	ANXA2_CHICK ame: Full=Annexin A2 ame: Full=Annexin II ame: Full=Annexin-2 ame: Full=Calpactin I heavy chain ame: Full=Calpactin-1 heavy chain ame: Full=Chromobindin-8 ame: Full=Lipocortin II ame: Full=Placental anticoagulant IV Short=PAP-IV ame: Full= I ame: Full=p36
ZFG-16-14_01_21399_CGATGT_L001_R1_001_(paired)_trimmed_(paired)_contig_28299	28.6342	2.50457e-09	1.13951e-07	0.000250009	HNRPQ_HUMAN ame: Full=Heterogeneous nuclear ribonucleo Q Short=hnRNP Q ame: Full=Glycine- and tyrosine-rich RNA-binding Short=GRY-RBP ame: Full=NS1-associated 1 ame: Full=Synaptotagmin- cytoplasmic RNA-interacting
ZFG-16-14_01_21399_CGATGT_L001_R1_001_(paired)_trimmed_(paired)_contig_28864	28.5938	3.97685e-10	2.03889e-08	3.96973e-05	T179B_DANRE ame: Full=Transmembrane 179B
ZFG-16-14_01_21399_CGATGT_L001_R1_001_(paired)_trimmed_(paired)_contig_32371	28.5937	7.8504e-09	3.33746e-07	0.000783634	LDLR2_XENLA ame: Full=Low-density lipo receptor 2 Short=LDL receptor 2 Flags: Precursor
ZFG-16-14_01_21399_CGATGT_L001_R1_001_(paired)_trimmed_(paired)_contig_8167	28.5849	0	0	0	NOG1_HUMAN ame: Full=Nucleolar GTP-binding 1 ame: Full=Chronic renal failure gene ame: Full=GTP-binding NGB
ZFG-16-14_01_21399_CGATGT_L001_R1_001_(paired)_trimmed_(paired)_contig_19382	28.5781	3.33067e-16	3.72308e-14	3.32471e-11	CORO7_BOVIN ame: Full=Coronin-7 Short=Crn7
ZFG-16-14_01_21399_CGATGT_L001_R1_001_(paired)_trimmed_(paired)_contig_10890	28.5701	0	0	0	CO4_RAT ame: Full=Complement C4 Contains: ame: Full=Complement C4 beta chain Contains: ame: Full=Complement C4 alpha chain Contains: ame: Full=C4a anaphylatoxin Contains: ame: Full=Complement C4 gamma chain Flags: Precursor
ZFG-16-14_01_21399_CGATGT_L001_R1_001_(paired)_trimmed_(paired)_contig_22944	28.5542	1.35336e-13	1.12391e-11	1.35094e-08	SHIP1_RAT ame: Full=Phosphatidylinositol 3,4,5-trisphosphate 5-phosphatase 1 ame: Full=SH2 domain-containing inositol 5 -phosphatase 1 Short=SH2 domain-containing inositol phosphatase 1 Short=SHIP-1
ZFG-16-14_01_21399_CGATGT_L001_R1_001_(paired)_trimmed_(paired)_contig_24196	28.5469	4.92008e-11	2.84217e-09	4.91127e-06	CTNB1_HUMAN ame: Full=Catenin beta-1 ame: Full=Beta-catenin
ZFG-16-14_01_21399_CGATGT_L001_R1_001_(paired)_trimmed_(paired)_contig_14106	28.4737	1.35331e-09	6.41143e-08	0.000135089	ING3_CHICK ame: Full=Inhibitor of growth 3
ZFG-16-14_01_21399_CGATGT_L001_R1_001_(paired)_trimmed_(paired)_contig_12069	28.4392	0	0	0	OAZ2_DANRE ame: Full=Ornithine decarboxylase antizyme 2 ame: Full=ODC long form Short=ODC-Az-L
ZFG-16-14_01_21399_CGATGT_L001_R1_001_(paired)_trimmed_(paired)_contig_16537	28.4389	0	0	0	CSPG2_CHICK ame: Full=Versican core ame: Full=Chondroitin sulfate proteoglycan core 2 Short=Chondroitin sulfate proteoglycan 2 ame: Full=Large fibroblast proteoglycan ame: Full=PG-M Flags: Precursor
ZFG-16-14_01_21399_CGATGT_L001_R1_001_(paired)_trimmed_(paired)_contig_20368	28.3885	0	0	0	VATL_HUMAN ame: Full=V-type proton ATPase 16 kDa proteolipid subunit Short=V-ATPase 16 kDa proteolipid subunit ame: Full=Vacuolar proton pump 16 kDa proteolipid subunit
ZFG-16-14_01_21399_CGATGT_L001_R1_001_(paired)_trimmed_(paired)_contig_27614	28.382	1.00395e-08	4.20718e-07	0.00100215	THO4A_XENLA ame: Full=THO complex subunit 4-A Short=Tho4-A ame: Full=Aly REF export factor-A
ZFG-16-14_01_21399_CGATGT_L001_R1_001_(paired)_trimmed_(paired)_contig_23845	28.3491	9.69994e-11	5.3972e-09	9.68258e-06	SYG_PONAB ame: Full=Glycine--tRNA ligase ame: Full=Diadenosine tetraphosphate synthetase Short=AP-4-A synthetase ame: Full=Glycyl-tRNA synthetase Short=
ZFG-16-14_01_21399_CGATGT_L001_R1_001_(paired)_trimmed_(paired)_contig_19959	28.2738	1.32117e-14	1.22908e-12	1.3188e-09	CLM7_MOUSE ame: Full=CMRF35-like molecule 7 Short=CLM-7 ame: Full=CD300 antigen-like family member B ame: Full=Immune receptor expressed on myeloid cells 3 Short=IREM-3 ame: Full=Leukocyte mono-Ig-like receptor 5 ame: CD_antigen=CD300b Flags: Precursor
ZFG-16-14_01_21399_CGATGT_L001_R1_001_(paired)_trimmed_(paired)_contig_20862	28.2678	8.54872e-15	8.11933e-13	8.53342e-10	PPM1H_MOUSE ame: Full= phosphatase 1H
ZFG-16-14_01_21399_CGATGT_L001_R1_001_(paired)_trimmed_(paired)_contig_27130	28.2185	1.95399e-14	1.77479e-12	1.95049e-09	FKB1A_XENLA ame: Full=Peptidyl-prolyl cis-trans isomerase FKBP1A Short=PPIase FKBP1A ame: Full=12 kDa FK506-binding Short=12 kDa FKBP Short=FKBP-12 ame: Full=FK506-binding 1A Short=FKBP-1A ame: Full=Immunophilin FKBP12 ame: Full=Rotamase
ZFG-16-14_01_21399_CGATGT_L001_R1_001_(paired)_trimmed_(paired)_contig_20851	28.2063	6.38267e-13	4.81576e-11	6.37125e-08	UB2D4_HUMAN ame: Full=Ubiquitin-conjugating enzyme E2 D4 ame: Full=E2 ubiquitin-conjugating enzyme D4 ame: Full=HBUCE1 ame: Full=Ubiquitin carrier D4 ame: Full=Ubiquitin- ligase D4
ZFG-16-14_01_21399_CGATGT_L001_R1_001_(paired)_trimmed_(paired)_contig_34472	28.2007	1.61049e-07	5.63792e-06	0.0160761	RAB2A_CHICK ame: Full=Ras-related Rab-2A
ZFG-16-14_01_21399_CGATGT_L001_R1_001_(paired)_trimmed_(paired)_contig_25078	28.1153	2.95381e-10	1.53729e-08	2.94852e-05	SF3B3_DANRE ame: Full=Splicing factor 3B subunit 3
ZFG-16-14_01_21399_CGATGT_L001_R1_001_(paired)_trimmed_(paired)_contig_22873	28.0987	3.1173e-09	1.39916e-07	0.000311172	IL2RB_MOUSE ame: Full=Interleukin-2 receptor subunit beta Short=IL-2 receptor subunit beta Short=IL-2R subunit beta Short=IL-2RB ame: Full=High affinity IL-2 receptor subunit beta ame: Full=p70-75 ame: CD_antigen=CD122 Flags: Precursor
ZFG-16-14_01_21399_CGATGT_L001_R1_001_(paired)_trimmed_(paired)_contig_24778	28.0765	2.84774e-10	1.48596e-08	2.84264e-05	QORX_HUMAN ame: Full=Quinone oxidoreductase PIG3 ame: Full=Tumor p53-inducible 3 ame: Full=p53-induced gene 3
ZFG-16-14_01_21399_CGATGT_L001_R1_001_(paired)_trimmed_(paired)_contig_19864	28.0648	1.11022e-15	1.16167e-13	1.10824e-10	PLCG2_HUMAN ame: Full=1-phosphatidylinositol 4,5-bisphosphate phosphodiesterase gamma-2 ame: Full=Phosphoinositide phospholipase C-gamma-2 ame: Full=Phospholipase C-IV Short=PLC-IV ame: Full=Phospholipase C-gamma-2 Short=PLC-gamma-2
ZFG-16-14_01_21399_CGATGT_L001_R1_001_(paired)_trimmed_(paired)_contig_20746	27.8473	8.0439e-12	5.23435e-10	8.0295e-07	IF4G3_HUMAN ame: Full=Eukaryotic translation initiation factor 4 gamma 3 Short=eIF-4-gamma 3 Short=eIF-4G 3 Short=eIF4G 3 ame: Full=eIF-4-gamma II Short=eIF4GII
ZFG-16-14_01_21399_CGATGT_L001_R1_001_(paired)_trimmed_(paired)_contig_21017	27.8373	0	0	0	C1QB_MOUSE ame: Full=Complement C1q subcomponent subunit B Flags: Precursor
ZFG-16-14_01_21399_CGATGT_L001_R1_001_(paired)_trimmed_(paired)_contig_26278	27.822	4.04389e-10	2.07008e-08	4.03665e-05	ARL8B_HUMAN ame: Full=ADP-ribosylation factor 8B ame: Full=ADP-ribosylation factor 10C ame: Full=Novel small G indispensable for equal chromosome segregation 1
ZFG-16-14_01_21399_CGATGT_L001_R1_001_(paired)_trimmed_(paired)_contig_14537	27.7811	0	0	0	CATB_PIG ame: Full=Cathepsin B Contains: ame: Full=Cathepsin B light chain Contains: ame: Full=Cathepsin B heavy chain Flags: Precursor
ZFG-16-14_01_21399_CGATGT_L001_R1_001_(paired)_trimmed_(paired)_contig_24720	27.7803	7.67744e-09	3.27369e-07	0.00076637	CNBP_BOVIN ame: Full=Cellular nucleic acid-binding Short=CNBP ame: Full=Zinc finger 9
ZFG-16-14_01_21399_CGATGT_L001_R1_001_(paired)_trimmed_(paired)_contig_33404	27.7177	6.88155e-11	3.90741e-09	6.86923e-06	FUND1_CHICK ame: Full=FUN14 domain-containing 1
ZFG-16-14_01_21399_CGATGT_L001_R1_001_(paired)_trimmed_(paired)_contig_28300	27.607	1.00329e-07	3.61943e-06	0.010015	ZN710_MOUSE ame: Full=Zinc finger 710
ZFG-16-14_01_21399_CGATGT_L001_R1_001_(paired)_trimmed_(paired)_contig_7139	27.5659	3.14654e-10	1.63249e-08	3.14091e-05	RAB8A_MOUSE ame: Full=Ras-related Rab-8A ame: Full=Oncogene c-mel Flags: Precursor
ZFG-16-14_01_21399_CGATGT_L001_R1_001_(paired)_trimmed_(paired)_contig_16567	27.5424	3.36833e-07	1.11667e-05	0.033623	MBTP1_CRIGR ame: Full=Membrane-bound transcription factor site-1 protease ame: Full=Endopeptidase S1P ame: Full=Sterol-regulated luminal protease ame: Full=Subtilisin kexin-isozyme 1 Short=SKI-1 Flags: Precursor
ZFG-16-14_01_21399_CGATGT_L001_R1_001_(paired)_trimmed_(paired)_contig_16340	27.4902	1.83724e-11	1.12998e-09	1.83395e-06	DDX6_MOUSE ame: Full=Probable ATP-dependent RNA helicase DDX6 ame: Full=ATP-dependent RNA helicase p54 ame: Full=DEAD box 6 ame: Full=Oncogene RCK homolog
ZFG-16-14_01_21399_CGATGT_L001_R1_001_(paired)_trimmed_(paired)_contig_18156	27.4719	1.93603e-07	6.71497e-06	0.0193257	CML1_BOVIN ame: Full=Chemokine-like receptor 1 Short=CMKLR-1
ZFG-16-14_01_21399_CGATGT_L001_R1_001_(paired)_trimmed_(paired)_contig_20985	27.4679	7.14273e-12	4.68151e-10	7.12995e-07	NCF2_MOUSE ame: Full=Neutrophil cytosol factor 2 Short=NCF-2 ame: Full=67 kDa neutrophil oxidase factor ame: Full=NADPH oxidase activator 2 ame: Full=Neutrophil NADPH oxidase factor 2 ame: Full=p67-phox
ZFG-16-14_01_21399_CGATGT_L001_R1_001_(paired)_trimmed_(paired)_contig_21114	27.4669	7.87703e-13	5.86348e-11	7.86293e-08	PAK2_RAT ame: Full=Serine threonine- kinase PAK 2 ame: Full=Gamma-PAK ame: Full=p21-activated kinase 2 Short=PAK-2 Contains: ame: Full=PAK-2p27 Contains: ame: Full=PAK-2p34
ZFG-16-14_01_21399_CGATGT_L001_R1_001_(paired)_trimmed_(paired)_contig_38625	27.4432	5.6148e-08	2.10626e-06	0.00560475	DDX23_HUMAN ame: Full=Probable ATP-dependent RNA helicase DDX23 ame: Full=100 kDa U5 snRNP-specific ame: Full=DEAD box 23 ame: Full=PRP28 homolog ame: Full=U5-100kD
ZFG-16-14_01_21399_CGATGT_L001_R1_001_(paired)_trimmed_(paired)_contig_20203	27.3096	8.89133e-12	5.73347e-10	8.87542e-07	IFIH1_MOUSE ame: Full=Interferon-induced helicase C domain-containing 1 ame: Full=Helicase with 2 CARD domains Short=Helicard ame: Full=Interferon induced with helicase C domain 1 ame: Full=Melanoma differentiation-associated 5 Short=MDA-5 ame: Full=RIG-I-like receptor 2 Short=RLR-2
ZFG-16-14_01_21399_CGATGT_L001_R1_001_(paired)_trimmed_(paired)_contig_25014	27.2227	6.56811e-11	3.73369e-09	6.55636e-06	EM55_TAKRU ame: Full=55 kDa erythrocyte membrane Short=p55 ame: Full=Membrane palmitoylated 1
ZFG-16-14_01_21399_CGATGT_L001_R1_001_(paired)_trimmed_(paired)_contig_14749	27.1643	3.32778e-09	1.48561e-07	0.000332183	OPHN1_PANTR ame: Full=Oligophrenin-1
ZFG-16-14_01_21399_CGATGT_L001_R1_001_(paired)_trimmed_(paired)_contig_20930	27.1538	0	0	0	PACN2_XENLA ame: Full= kinase C and casein kinase substrate in neurons 2 Short=x-PACSIN2
ZFG-16-14_01_21399_CGATGT_L001_R1_001_(paired)_trimmed_(paired)_contig_11884	27.1308	6.83861e-09	2.9386e-07	0.000682637	SEP8A_DANRE ame: Full=Septin-8-A
ZFG-16-14_01_21399_CGATGT_L001_R1_001_(paired)_trimmed_(paired)_contig_12946	27.0895	1.39679e-11	8.7307e-10	1.39429e-06	UB2L3_HUMAN ame: Full=Ubiquitin-conjugating enzyme E2 L3 ame: Full=E2 ubiquitin-conjugating enzyme L3 ame: Full=L-UBC ame: Full= 7 ame: Full=Ubiquitin carrier L3 ame: Full=Ubiquitin-conjugating enzyme E2-F1 ame: Full=Ubiquitin- ligase L3
ZFG-16-14_01_21399_CGATGT_L001_R1_001_(paired)_trimmed_(paired)_contig_23674	26.9806	0	0	0	PLSL_DANRE ame: Full=Plastin-2 ame: Full=L-plastin ame: Full=Lymphocyte cytosolic plastin 1
ZFG-16-14_01_21399_CGATGT_L001_R1_001_(paired)_trimmed_(paired)_contig_27702	26.9424	8.18468e-12	5.31211e-10	8.17002e-07	CTL2_XENLA ame: Full=Choline transporter 2 ame: Full=Solute carrier family 44 member 2
ZFG-16-14_01_21399_CGATGT_L001_R1_001_(paired)_trimmed_(paired)_contig_24646	26.9295	2.82996e-09	1.2765e-07	0.00028249	PARVB_HUMAN ame: Full=Beta-parvin ame: Full=Affixin
ZFG-16-14_01_21399_CGATGT_L001_R1_001_(paired)_trimmed_(paired)_contig_18451	26.929	0	0	0	NOTC2_HUMAN ame: Full=Neurogenic locus notch homolog 2 Short=Notch 2 Short=hN2 Contains: ame: Full=Notch 2 extracellular truncation Short=N2ECD Contains: ame: Full=Notch 2 intracellular domain Short=N2ICD Flags: Precursor
ZFG-16-14_01_21399_CGATGT_L001_R1_001_(paired)_trimmed_(paired)_contig_14133	26.9199	0	0	0	LEG9_MOUSE ame: Full=Galectin-9 Short=Gal-9
ZFG-16-14_01_21399_CGATGT_L001_R1_001_(paired)_trimmed_(paired)_contig_15787	26.8518	1.69289e-09	7.87812e-08	0.000168986	KAP0_HUMAN ame: Full=cAMP-dependent kinase type I-alpha regulatory subunit ame: Full=Tissue-specific extinguisher 1 Short=TSE1 Contains: ame: Full=cAMP-dependent kinase type I-alpha regulatory N-terminally processed
ZFG-16-14_01_21399_CGATGT_L001_R1_001_(paired)_trimmed_(paired)_contig_26176	26.8507	3.48288e-08	1.35278e-06	0.00347665	AN32B_BOVIN ame: Full=Acidic leucine-rich nuclear phospho 32 family member B
ZFG-16-14_01_21399_CGATGT_L001_R1_001_(paired)_trimmed_(paired)_contig_26802	26.8444	1.28376e-08	5.29531e-07	0.00128146	HNRPM_HUMAN ame: Full=Heterogeneous nuclear ribonucleo M Short=hnRNP M
ZFG-16-14_01_21399_CGATGT_L001_R1_001_(paired)_trimmed_(paired)_contig_5134	26.8115	9.49241e-14	8.03682e-12	9.47542e-09	RGS18_HUMAN ame: Full=Regulator of G- signaling 18 Short=RGS18
ZFG-16-14_01_21399_CGATGT_L001_R1_001_(paired)_trimmed_(paired)_contig_32557	26.7786	2.90767e-13	2.28361e-11	2.90247e-08	SERC3_PONAB ame: Full=Serine incorporator 3
ZFG-16-14_01_21399_CGATGT_L001_R1_001_(paired)_trimmed_(paired)_contig_26507	26.7428	4.46078e-08	1.70344e-06	0.00445279	PRAF3_MOUSE ame: Full=PRA1 family 3 ame: Full=ADP-ribosylation factor 6-interacting 5 Short=ARL-6-interacting 5 Short=Aip-5 ame: Full=Addicsin ame: Full=GTRAP3-18 ame: Full=Glutamate transporter EAAC1-interacting ame: Full=Prenylated Rab acceptor 2 ame: Full= JWa
ZFG-16-14_01_21399_CGATGT_L001_R1_001_(paired)_trimmed_(paired)_contig_23008	26.7404	0	0	0	ITAL_HUMAN ame: Full=Integrin alpha-L ame: Full=CD11 antigen-like family member A ame: Full=Leukocyte adhesion glyco LFA-1 alpha chain Short=LFA-1A ame: Full=Leukocyte function-associated molecule 1 alpha chain ame: CD_antigen=CD11a Flags: Precursor
ZFG-16-14_01_21399_CGATGT_L001_R1_001_(paired)_trimmed_(paired)_contig_10066	26.7166	1.36557e-13	1.13311e-11	1.36313e-08	CBL_HUMAN ame: Full=E3 ubiquitin- ligase CBL ame: Full=Casitas B-lineage lymphoma proto-oncogene ame: Full=Proto-oncogene c-Cbl ame: Full=RING finger 55 ame: Full=RING-type E3 ubiquitin transferase CBL ame: Full=Signal transduction CBL
ZFG-16-14_01_21399_CGATGT_L001_R1_001_(paired)_trimmed_(paired)_contig_17981	26.6109	0	0	0	PNPH_BOVIN ame: Full=Purine nucleoside phosphorylase Short=PNP ame: Full=Inosine phosphorylase ame: Full=Inosine-guanosine phosphorylase
ZFG-16-14_01_21399_CGATGT_L001_R1_001_(paired)_trimmed_(paired)_contig_15884	26.6012	1.51817e-10	8.22721e-09	1.51545e-05	RDH12_HUMAN ame: Full=Retinol dehydrogenase 12 ame: Full=All-trans and 9-cis retinol dehydrogenase ame: Full=Short chain dehydrogenase reductase family 7C member 2
ZFG-16-14_01_21399_CGATGT_L001_R1_001_(paired)_trimmed_(paired)_contig_27956	26.5883	9.10798e-11	5.08768e-09	9.09168e-06	VPS35_MOUSE ame: Full=Vacuolar sorting-associated 35 ame: Full=Maternal-embryonic 3 ame: Full=Vesicle sorting 35
ZFG-16-14_01_21399_CGATGT_L001_R1_001_(paired)_trimmed_(paired)_contig_25034	26.4165	4.77582e-07	1.54381e-05	0.0476727	APOA1_SPAAU ame: Full=Apolipo A-I Short=Apo-AI Short= -I ame: Full=Apolipo A1 Contains: ame: Full=Proapolipo A-I Short= -I Flags: Precursor
ZFG-16-14_01_21399_CGATGT_L001_R1_001_(paired)_trimmed_(paired)_contig_22893	26.4041	7.77156e-16	8.32366e-14	7.75765e-11	EH1L1_MOUSE ame: Full=EH domain-binding 1 1 ame: Full=Tangerin
ZFG-16-14_01_21399_CGATGT_L001_R1_001_(paired)_trimmed_(paired)_contig_30617	26.4006	4.2234e-09	1.8572e-07	0.000421584	TLR21_CHICK ame: Full=Toll-like receptor 2 type-1 Flags: Precursor
ZFG-16-14_01_21399_CGATGT_L001_R1_001_(paired)_trimmed_(paired)_contig_16766	26.3736	2.68898e-10	1.40901e-08	2.68417e-05	IF2B_RABIT ame: Full=Eukaryotic translation initiation factor 2 subunit 2 ame: Full=Eukaryotic translation initiation factor 2 subunit beta Short=eIF-2-beta
ZFG-16-14_01_21399_CGATGT_L001_R1_001_(paired)_trimmed_(paired)_contig_17289	26.3576	0	0	0	ANX11_HUMAN ame: Full=Annexin A11 ame: Full=56 kDa autoantigen ame: Full=Annexin XI ame: Full=Annexin-11 ame: Full=Calcyclin-associated annexin 50 Short=CAP-50
ZFG-16-14_01_21399_CGATGT_L001_R1_001_(paired)_trimmed_(paired)_contig_34906	26.3481	1.28585e-10	7.02161e-09	1.28355e-05	AP2S1_RAT ame: Full=AP-2 complex subunit sigma ame: Full=Adaptor complex AP-2 subunit sigma ame: Full=Adaptor-related complex 2 subunit sigma ame: Full=Clathrin assembly 2 sigma small chain ame: Full=Clathrin coat assembly AP17 ame: Full=Clathrin coat-associated AP17 ame: Full=Plasma membrane adaptor AP-2 17 kDa ame: Full=Sigma-adaptin 3b ame: Full=Sigma2-adaptin
ZFG-16-14_01_21399_CGATGT_L001_R1_001_(paired)_trimmed_(paired)_contig_21448	26.2988	5.95213e-11	3.40681e-09	5.94147e-06	CD244_HUMAN ame: Full=Natural killer cell receptor 2B4 ame: Full=NK cell activation-inducing ligand Short=NAIL ame: Full=NK cell type I receptor 2B4 Short=NKR2B4 Short=h2B4 ame: Full=SLAM family member 4 Short=SLAMF4 ame: Full=Signaling lymphocytic activation molecule 4 ame: CD_antigen=CD244 Flags: Precursor
ZFG-16-14_01_21399_CGATGT_L001_R1_001_(paired)_trimmed_(paired)_contig_23016	26.2755	1.01287e-07	3.6487e-06	0.0101105	PRS7_MOUSE ame: Full=26S protease regulatory subunit 7 ame: Full=26S proteasome AAA-ATPase subunit RPT1 ame: Full=Proteasome 26S subunit ATPase 2 ame: Full= MSS1
ZFG-16-14_01_21399_CGATGT_L001_R1_001_(paired)_trimmed_(paired)_contig_16265	26.2746	1.53967e-09	7.21897e-08	0.000153692	ZNFX1_MOUSE ame: Full=NFX1-type zinc finger-containing 1
ZFG-16-14_01_21399_CGATGT_L001_R1_001_(paired)_trimmed_(paired)_contig_26487	26.2694	1.19205e-10	6.55601e-09	1.18991e-05	LTOR3_PAGMA ame: Full=Ragulator complex LAMTOR3 ame: Full=Late endosomal lysosomal adaptor and MAPK and MTOR activator 3
ZFG-16-14_01_21399_CGATGT_L001_R1_001_(paired)_trimmed_(paired)_contig_25594	26.2413	5.80928e-10	2.91401e-08	5.79888e-05	G6PD_TAKRU ame: Full=Glucose-6-phosphate 1-dehydrogenase Short=G6PD
ZFG-16-14_01_21399_CGATGT_L001_R1_001_(paired)_trimmed_(paired)_contig_27226	26.2242	4.66142e-08	1.77395e-06	0.00465308	UBXN4_HUMAN ame: Full=UBX domain-containing 4 ame: Full=Erasin ame: Full=UBX domain-containing 2
ZFG-16-14_01_21399_CGATGT_L001_R1_001_(paired)_trimmed_(paired)_contig_28586	26.2238	1.22569e-13	1.02384e-11	1.22349e-08	CDC42_BOVIN ame: Full=Cell division control 42 homolog Flags: Precursor
ZFG-16-14_01_21399_CGATGT_L001_R1_001_(paired)_trimmed_(paired)_contig_22706	26.0504	2.89542e-07	9.72817e-06	0.0289024	PAR12_MOUSE ame: Full=Poly [ADP-ribose] polymerase 12
ZFG-16-14_01_21399_CGATGT_L001_R1_001_(paired)_trimmed_(paired)_contig_35940	26.0211	6.68036e-08	2.47436e-06	0.0066684	PAIP1_MOUSE ame: Full=Polyadenylate-binding -interacting 1 Short=PABP-interacting 1 Short=PAIP-1 Short=Poly(A)-binding -interacting 1
ZFG-16-14_01_21399_CGATGT_L001_R1_001_(paired)_trimmed_(paired)_contig_15567	26.0163	0	0	0	HPHL1_HUMAN ame: Full=Hephaestin 1 Flags: Precursor
ZFG-16-14_01_21399_CGATGT_L001_R1_001_(paired)_trimmed_(paired)_contig_35406	25.9934	5.87662e-09	2.54605e-07	0.00058661	TACC1_HUMAN ame: Full=Transforming acidic coiled-coil-containing 1 ame: Full=Gastric cancer antigen Ga55 ame: Full=Taxin-1
ZFG-16-14_01_21399_CGATGT_L001_R1_001_(paired)_trimmed_(paired)_contig_26293	25.9442	4.61168e-09	2.01993e-07	0.000460342	PTN2_HUMAN ame: Full=Tyrosine- phosphatase non-receptor type 2 ame: Full=T-cell -tyrosine phosphatase Short=TCPTP
ZFG-16-14_01_21399_CGATGT_L001_R1_001_(paired)_trimmed_(paired)_contig_12613	25.884	3.23393e-08	1.26148e-06	0.00322814	MFAP1_BOVIN ame: Full=Microfibrillar-associated 1
ZFG-16-14_01_21399_CGATGT_L001_R1_001_(paired)_trimmed_(paired)_contig_28250	25.8359	1.01694e-08	4.25625e-07	0.00101512	FYB_HUMAN ame: Full=FYN-binding ame: Full=Adhesion and degranulation promoting adaptor Short=ADAP ame: Full=FYB-120 130 Short=p120 p130 ame: Full=FYN-T-binding ame: Full=SLAP-130 ame: Full=SLP-76-associated phospho
ZFG-16-14_01_21399_CGATGT_L001_R1_001_(paired)_trimmed_(paired)_contig_30701	25.7923	2.19573e-07	7.55532e-06	0.021918	ARRD3_HUMAN ame: Full=Arrestin domain-containing 3 ame: Full=TBP-2-like inducible membrane Short=TLIMP
ZFG-16-14_01_21399_CGATGT_L001_R1_001_(paired)_trimmed_(paired)_contig_23067	25.7024	1.11022e-15	1.16167e-13	1.10824e-10	DAB2P_MOUSE ame: Full=Disabled homolog 2-interacting Short=DAB2-interacting ame: Full=ASK-interacting 1 ame: Full=DOC-2 DAB-2 interactive
ZFG-16-14_01_21399_CGATGT_L001_R1_001_(paired)_trimmed_(paired)_contig_17519	25.6829	3.14773e-08	1.2293e-06	0.00314209	NCOA4_HUMAN ame: Full=Nuclear receptor coactivator 4 Short=N -4 ame: Full=Androgen receptor coactivator 70 kDa Short=70 kDa AR-activator Short=70 kDa androgen receptor coactivator ame: Full=Androgen receptor-associated of 70 kDa ame: Full=Ret-activating ELE1
ZFG-16-14_01_21399_CGATGT_L001_R1_001_(paired)_trimmed_(paired)_contig_13825	25.5625	4.22107e-13	3.23618e-11	4.21351e-08	SMAP1_MOUSE ame: Full=Stromal membrane-associated 1
ZFG-16-14_01_21399_CGATGT_L001_R1_001_(paired)_trimmed_(paired)_contig_21076	25.5239	2.09943e-13	1.6887e-11	2.09567e-08	RGS14_RAT ame: Full=Regulator of G- signaling 14 Short=RGS14
ZFG-16-14_01_21399_CGATGT_L001_R1_001_(paired)_trimmed_(paired)_contig_39286	25.5183	1.41831e-07	5.00804e-06	0.0141577	EF2K_HUMAN ame: Full=Eukaryotic elongation factor 2 kinase Short=eEF-2 kinase Short=eEF-2K ame: Full=Calcium calmodulin-dependent eukaryotic elongation factor 2 kinase
ZFG-16-14_01_21399_CGATGT_L001_R1_001_(paired)_trimmed_(paired)_contig_25476	25.3894	5.53466e-08	2.0801e-06	0.00552475	PNO1_ORYLA ame: Full=RNA-binding PNO1
ZFG-16-14_01_21399_CGATGT_L001_R1_001_(paired)_trimmed_(paired)_contig_20786	25.3698	5.50921e-08	2.07159e-06	0.00549935	ITM2C_PIG ame: Full=Integral membrane 2C Contains: ame: Full=CT-BRI3
ZFG-16-14_01_21399_CGATGT_L001_R1_001_(paired)_trimmed_(paired)_contig_37737	25.3466	3.59353e-08	1.3919e-06	0.00358709	LRCH3_HUMAN ame: Full=Leucine-rich repeat and calponin homology domain-containing 3 Flags: Precursor
ZFG-16-14_01_21399_CGATGT_L001_R1_001_(paired)_trimmed_(paired)_contig_31861	25.2789	1.50669e-09	7.08097e-08	0.0001504	MPRD_RAT ame: Full=Cation-dependent mannose-6-phosphate receptor Short=CD Man-6-P receptor Short=CD-MPR Flags: Precursor
ZFG-16-14_01_21399_CGATGT_L001_R1_001_(paired)_trimmed_(paired)_contig_20705	25.2658	3.3149e-08	1.29055e-06	0.00330897	PDC10_MOUSE ame: Full=Programmed cell death 10 ame: Full=TF-1 cell apoptosis-related 15
ZFG-16-14_01_21399_CGATGT_L001_R1_001_(paired)_trimmed_(paired)_contig_19830	25.2159	2.69784e-14	2.4196e-12	2.69301e-09	CALR_RABIT ame: Full=Calreticulin ame: Full=CRP55 ame: Full=Calregulin ame: Full=Endoplasmic reticulum resident 60 Short=ERp60 ame: Full=HACBP Flags: Precursor
ZFG-16-14_01_21399_CGATGT_L001_R1_001_(paired)_trimmed_(paired)_contig_32372	25.1822	7.05877e-08	2.60197e-06	0.00704613	LMAN1_MOUSE ame: Full= ERGIC-53 ame: Full=ER-Golgi intermediate compartment 53 kDa ame: Full=Lectin mannose-binding 1 ame: Full=p58 Flags: Precursor
ZFG-16-14_01_21399_CGATGT_L001_R1_001_(paired)_trimmed_(paired)_contig_27569	25.1541	2.89768e-14	2.58489e-12	2.8925e-09	DBNL_BOVIN ame: Full=Drebrin
ZFG-16-14_01_21399_CGATGT_L001_R1_001_(paired)_trimmed_(paired)_contig_26401	24.9906	4.14636e-11	2.42895e-09	4.13894e-06	FA8_PIG ame: Full=Coagulation factor VIII ame: Full=Procoagulant component Flags: Precursor
ZFG-16-14_01_21399_CGATGT_L001_R1_001_(paired)_trimmed_(paired)_contig_11550	24.9873	3.44169e-15	3.41504e-13	3.43553e-10	TCPG_XENLA ame: Full=T-complex 1 subunit gamma Short=TCP-1-gamma ame: Full=CCT-gamma
ZFG-16-14_01_21399_CGATGT_L001_R1_001_(paired)_trimmed_(paired)_contig_36112	24.9744	1.01492e-08	4.24962e-07	0.00101311	CALR_HUMAN ame: Full=Calreticulin ame: Full=CRP55 ame: Full=Calregulin ame: Full=Endoplasmic reticulum resident 60 Short=ERp60 ame: Full=HACBP ame: Full=grp60 Flags: Precursor
ZFG-16-14_01_21399_CGATGT_L001_R1_001_(paired)_trimmed_(paired)_contig_34507	24.946	1.30276e-09	6.19252e-08	0.000130043	ATG3_DANRE ame: Full=Ubiquitin-like-conjugating enzyme ATG3 ame: Full=Autophagy-related 3 Short=APG3-like
ZFG-16-14_01_21399_CGATGT_L001_R1_001_(paired)_trimmed_(paired)_contig_29022	24.9126	6.1793e-08	2.29815e-06	0.00616824	SC11A_BOVIN ame: Full=Signal peptidase complex catalytic subunit SEC11A ame: Full=Endopeptidase SP18 ame: Full=Microsomal signal peptidase 18 kDa subunit Short=SPase 18 kDa subunit ame: Full=SEC11 homolog A ame: Full=SEC11 1 ame: Full=SPC18
ZFG-16-14_01_21399_CGATGT_L001_R1_001_(paired)_trimmed_(paired)_contig_15617	24.9115	2.02791e-09	9.35868e-08	0.000202428	ERLEC_MOUSE ame: Full=Endoplasmic reticulum lectin 1 ame: Full=ER lectin Short=Erlectin Flags: Precursor
ZFG-16-14_01_21399_CGATGT_L001_R1_001_(paired)_trimmed_(paired)_contig_22098	24.906	6.80718e-08	2.5176e-06	0.006795	STT3B_CANLF ame: Full=Dolichyl-diphosphooligosaccharide-- glycosyltransferase subunit STT3B Short=Oligosaccharyl transferase subunit STT3B Short=STT3-B
ZFG-16-14_01_21399_CGATGT_L001_R1_001_(paired)_trimmed_(paired)_contig_35725	24.88	5.10097e-08	1.92508e-06	0.00509184	ATPK_MOUSE ame: Full=ATP synthase subunit mitochondrial
ZFG-16-14_01_21399_CGATGT_L001_R1_001_(paired)_trimmed_(paired)_contig_22049	24.8417	1.83923e-07	6.40147e-06	0.0183594	DX39A_MOUSE ame: Full=ATP-dependent RNA helicase DDX39A ame: Full=DEAD box 39
ZFG-16-14_01_21399_CGATGT_L001_R1_001_(paired)_trimmed_(paired)_contig_27176	24.8391	2.45236e-10	1.28773e-08	2.44797e-05	LICH_MOUSE ame: Full=Lysosomal acid lipase cholesteryl ester hydrolase Short=Acid cholesteryl ester hydrolase Short=LAL ame: Full=Cholesteryl esterase ame: Full=Lipase A ame: Full=Sterol esterase Flags: Precursor
ZFG-16-14_01_21399_CGATGT_L001_R1_001_(paired)_trimmed_(paired)_contig_12670	24.7926	0	0	0	CIRBP_HUMAN ame: Full=Cold-inducible RNA-binding ame: Full=A18 hnRNP ame: Full=Glycine-rich RNA-binding CIRP
ZFG-16-14_01_21399_CGATGT_L001_R1_001_(paired)_trimmed_(paired)_contig_25763	24.7639	3.65893e-08	1.41456e-06	0.00365238	DHB4_MOUSE ame: Full=Peroxisomal multifunctional enzyme type 2 Short=MFE-2 ame: Full=17-beta-hydroxysteroid dehydrogenase 4 Short=17-beta-HSD 4 ame: Full=D-bifunctional Short=DBP ame: Full=Multifunctional 2 Short=MPF-2 Contains: ame: Full=(3R)-hydroxyacyl- dehydrogenase Contains: ame: Full=Enoyl- hydratase 2 ame: Full=3-alpha,7-alpha,12-alpha-trihydroxy-5-beta-cholest-24-enoyl- hydratase
ZFG-16-14_01_21399_CGATGT_L001_R1_001_(paired)_trimmed_(paired)_contig_23103	24.7401	4.81026e-12	3.21827e-10	4.80165e-07	SYK_MOUSE ame: Full=Lysine--tRNA ligase ame: Full=Lysyl-tRNA synthetase Short=
ZFG-16-14_01_21399_CGATGT_L001_R1_001_(paired)_trimmed_(paired)_contig_27546	24.7233	4.27897e-08	1.63715e-06	0.00427131	SMIM7_SINCH ame: Full=Small integral membrane 7 Flags: Precursor
ZFG-16-14_01_21399_CGATGT_L001_R1_001_(paired)_trimmed_(paired)_contig_25442	24.7172	1.27497e-09	6.072e-08	0.000127269	DEGS1_CHICK ame: Full=Sphingolipid delta(4)-desaturase DES1 ame: Full=Degenerative spermatocyte homolog 1
ZFG-16-14_01_21399_CGATGT_L001_R1_001_(paired)_trimmed_(paired)_contig_30135	24.7072	1.19674e-10	6.57459e-09	1.1946e-05	RIFK_HUMAN ame: Full=Riboflavin kinase ame: Full=ATP:riboflavin 5 -phosphotransferase ame: Full=Flavokinase
ZFG-16-14_01_21399_CGATGT_L001_R1_001_(paired)_trimmed_(paired)_contig_27290	24.6363	1.57151e-11	9.77381e-10	1.5687e-06	CCL4_RAT ame: Full=C-C motif chemokine 4 ame: Full=Macrophage inflammatory 1-beta Short=MIP-1-beta ame: Full=Small-inducible cytokine A4 Flags: Precursor
ZFG-16-14_01_21399_CGATGT_L001_R1_001_(paired)_trimmed_(paired)_contig_28825	24.4955	5.55112e-16	6.0692e-14	5.54118e-11	MOB1A_MOUSE ame: Full=MOB kinase activator 1A ame: Full=Mob1 homolog 1B ame: Full=Mps one binder kinase activator-like 1B
ZFG-16-14_01_21399_CGATGT_L001_R1_001_(paired)_trimmed_(paired)_contig_25126	24.4771	3.48359e-07	1.15106e-05	0.0347736	BL1S1_HUMAN ame: Full=Biogenesis of lysosome-related organelles complex 1 subunit 1 Short=BLOC-1 subunit 1 ame: Full=GCN5 1 ame: Full= RT14
ZFG-16-14_01_21399_CGATGT_L001_R1_001_(paired)_trimmed_(paired)_contig_17813	24.4559	1.87076e-08	7.54206e-07	0.00186741	RBM39_PONAB ame: Full=RNA-binding 39 ame: Full=RNA-binding motif 39
ZFG-16-14_01_21399_CGATGT_L001_R1_001_(paired)_trimmed_(paired)_contig_21371	24.2783	1.57208e-13	1.29157e-11	1.56926e-08	NDKA2_XENLA ame: Full=Nucleoside diphosphate kinase A2 Short=NDK A2 Short=NDP kinase A2 ame: Full=NM23 nucleoside diphosphate kinase A2
ZFG-16-14_01_21399_CGATGT_L001_R1_001_(paired)_trimmed_(paired)_contig_21337	24.2488	2.18284e-10	1.15287e-08	2.17893e-05	KD5BB_DANRE ame: Full=Lysine-specific demethylase 5B-B ame: Full=Histone demethylase JARID1B-B ame: Full=Jumonji ARID domain-containing 1B-B
ZFG-16-14_01_21399_CGATGT_L001_R1_001_(paired)_trimmed_(paired)_contig_35971	24.2396	2.45077e-07	8.3523e-06	0.0244639	IRF2_HUMAN ame: Full=Interferon regulatory factor 2 Short=IRF-2
ZFG-16-14_01_21399_CGATGT_L001_R1_001_(paired)_trimmed_(paired)_contig_29134	24.2383	9.74319e-09	4.09333e-07	0.000972575	CCDB1_DANRE ame: Full=Cyclin-D1-binding 1 homolog ame: Full=Zebrafish homolog of Maid
ZFG-16-14_01_21399_CGATGT_L001_R1_001_(paired)_trimmed_(paired)_contig_33581	24.218	3.31773e-07	1.101e-05	0.0331179	GPX1_PIG ame: Full=Glutathione peroxidase 1 Short=GPx-1 Short=GSHPx-1 ame: Full=Cellular glutathione peroxidase
ZFG-16-14_01_21399_CGATGT_L001_R1_001_(paired)_trimmed_(paired)_contig_26297	24.1626	1.69651e-08	6.87846e-07	0.00169348	SIM14_BOVIN ame: Full=Small integral membrane 14
ZFG-16-14_01_21399_CGATGT_L001_R1_001_(paired)_trimmed_(paired)_contig_13907	24.1493	9.99201e-16	1.05323e-13	9.97412e-11	MTPN_DANRE ame: Full=Myotrophin
ZFG-16-14_01_21399_CGATGT_L001_R1_001_(paired)_trimmed_(paired)_contig_27906	24.1199	2.11245e-08	8.45158e-07	0.00210867	BHE40_RAT ame: Full=Class E basic helix-loop-helix 40 Short=bHLHe40 ame: Full=Class B basic helix-loop-helix 2 Short=bHLHb2 ame: Full=Enhancer-of-split and hairy-related 2 Short=SHARP-2
ZFG-16-14_01_21399_CGATGT_L001_R1_001_(paired)_trimmed_(paired)_contig_18788	24.027	2.14273e-14	1.9374e-12	2.13889e-09	TCPA_PALPA ame: Full=T-complex 1 subunit alpha Short=TCP-1-alpha ame: Full=CCT-alpha
ZFG-16-14_01_21399_CGATGT_L001_R1_001_(paired)_trimmed_(paired)_contig_13918	23.9075	9.9365e-14	8.39146e-12	9.91871e-09	SFPQ_MOUSE ame: Full=Splicing proline- and glutamine-rich ame: Full=DNA-binding p52 p100 100 kDa subunit ame: Full=Polypyrimidine tract-binding -associated-splicing factor Short=PSF Short=PTB-associated-splicing factor
ZFG-16-14_01_21399_CGATGT_L001_R1_001_(paired)_trimmed_(paired)_contig_24070	23.8669	8.97017e-10	4.37213e-08	8.95412e-05	PAK2_MOUSE ame: Full=Serine threonine- kinase PAK 2 ame: Full=Gamma-PAK ame: Full=p21-activated kinase 2 Short=PAK-2 Contains: ame: Full=PAK-2p27 Contains: ame: Full=PAK-2p34
ZFG-16-14_01_21399_CGATGT_L001_R1_001_(paired)_trimmed_(paired)_contig_19628	23.7885	2.2129e-12	1.55778e-10	2.20894e-07	EF2_CHICK ame: Full=Elongation factor 2 Short=EF-2
ZFG-16-14_01_21399_CGATGT_L001_R1_001_(paired)_trimmed_(paired)_contig_32125	23.7085	3.25204e-07	1.08135e-05	0.0324622	SAP3_MOUSE ame: Full=Ganglioside GM2 activator ame: Full=Cerebroside sulfate activator ame: Full=GM2-AP ame: Full=Sphingolipid activator 3 Short=SAP-3 Flags: Precursor
ZFG-16-14_01_21399_CGATGT_L001_R1_001_(paired)_trimmed_(paired)_contig_11443	23.678	2.84796e-09	1.28404e-07	0.000284286	HDA1B_XENLA ame: Full=Probable histone deacetylase 1-B Short=HD1-B ame: Full=RPD3 homolog
ZFG-16-14_01_21399_CGATGT_L001_R1_001_(paired)_trimmed_(paired)_contig_11600	23.6731	4.40784e-07	1.43368e-05	0.0439995	VPS16_MOUSE ame: Full=Vacuolar sorting-associated 16 homolog Short=mVPS16
ZFG-16-14_01_21399_CGATGT_L001_R1_001_(paired)_trimmed_(paired)_contig_10814	23.575	2.22444e-12	1.56481e-10	2.22046e-07	ALDH2_RAT ame: Full=Aldehyde mitochondrial ame: Full=ALDH class 2 ame: Full=ALDH-E2 ame: Full=ALDH1 Flags: Precursor
ZFG-16-14_01_21399_CGATGT_L001_R1_001_(paired)_trimmed_(paired)_contig_28075	23.4834	3.7601e-08	1.44918e-06	0.00375337	PRP31_DANRE ame: Full=U4 U6 small nuclear ribonucleo Prp31 ame: Full=Pre-mRNA-processing factor 31
ZFG-16-14_01_21399_CGATGT_L001_R1_001_(paired)_trimmed_(paired)_contig_13715	23.4739	7.75465e-11	4.36346e-09	7.74077e-06	SF3B1_XENLA ame: Full=Splicing factor 3B subunit 1 ame: Full=146 kDa nuclear ame: Full=Pre-mRNA-splicing factor SF3b 155 kDa subunit Short=SF3b155 ame: Full=Spliceosome-associated 155 Short=SAP 155
ZFG-16-14_01_21399_CGATGT_L001_R1_001_(paired)_trimmed_(paired)_contig_25904	23.4102	1.5585e-08	6.34465e-07	0.00155571	MBNL1_HUMAN ame: Full=Muscleblind 1 ame: Full=Triplet-expansion RNA-binding
ZFG-16-14_01_21399_CGATGT_L001_R1_001_(paired)_trimmed_(paired)_contig_20431	23.371	1.45098e-07	5.11435e-06	0.0144838	PEPL1_HUMAN ame: Full=Probable aminopeptidase NPEPL1 ame: Full=Aminopeptidase-like 1
ZFG-16-14_01_21399_CGATGT_L001_R1_001_(paired)_trimmed_(paired)_contig_28398	23.3261	4.77009e-07	1.54245e-05	0.0476155	ASAP2_HUMAN ame: Full=Arf-GAP with SH3 ANK repeat and PH domain-containing 2 ame: Full=Development and differentiation-enhancing factor 2 ame: Full=Paxillin-associated with ARF GAP activity 3 Short=PAG3 ame: Full=Pyk2 C-terminus-associated Short=PAP
ZFG-16-14_01_21399_CGATGT_L001_R1_001_(paired)_trimmed_(paired)_contig_29393	23.2916	2.35213e-07	8.04908e-06	0.0234792	ATE1_HUMAN ame: Full=Arginyl-tRNA-- transferase 1 Short=Arginyltransferase 1 Short=R-transferase 1 ame: Full=Arginine-tRNA-- transferase 1
ZFG-16-14_01_21399_CGATGT_L001_R1_001_(paired)_trimmed_(paired)_contig_29835	23.2905	4.27917e-11	2.49796e-09	4.27151e-06	CLD3_CANFA ame: Full=Claudin-3
ZFG-16-14_01_21399_CGATGT_L001_R1_001_(paired)_trimmed_(paired)_contig_24798	23.2431	2.73013e-08	1.07717e-06	0.00272525	PRP19_BOVIN ame: Full=Pre-mRNA-processing factor 19 ame: Full=PRP19 PSO4 homolog ame: Full=RING-type E3 ubiquitin transferase PRP19
ZFG-16-14_01_21399_CGATGT_L001_R1_001_(paired)_trimmed_(paired)_contig_19002	23.1736	0	0	0	NAMPT_RAT ame: Full=Nicotinamide phosphoribosyltransferase Short=N ase Short=Nampt ame: Full=Pre-B-cell colony-enhancing factor 1 homolog Short=PBEF ame: Full=Visfatin
ZFG-16-14_01_21399_CGATGT_L001_R1_001_(paired)_trimmed_(paired)_contig_24260	23.0864	2.92839e-08	1.15175e-06	0.00292315	CAPG_RAT ame: Full=Macrophage-capping ame: Full=Actin regulatory CAP-G
ZFG-16-14_01_21399_CGATGT_L001_R1_001_(paired)_trimmed_(paired)_contig_15553	23.0332	1.04239e-12	7.63967e-11	1.04052e-07	GLYC_SHEEP ame: Full=Serine cytosolic Short=SHMT ame: Full=Glycine hydroxymethyltransferase ame: Full=Serine methylase
ZFG-16-14_01_21399_CGATGT_L001_R1_001_(paired)_trimmed_(paired)_contig_23550	22.9846	4.66772e-07	1.51229e-05	0.0465936	IFRD1_PIG ame: Full=Interferon-related developmental regulator 1
ZFG-16-14_01_21399_CGATGT_L001_R1_001_(paired)_trimmed_(paired)_contig_15891	22.9497	4.3501e-11	2.5364e-09	4.34231e-06	NIBAN_HUMAN ame: Full= Niban ame: Full=Cell growth-inhibiting gene 39 ame: Full= FAM129A
ZFG-16-14_01_21399_CGATGT_L001_R1_001_(paired)_trimmed_(paired)_contig_21537	22.7228	4.02507e-09	1.77782e-07	0.000401786	UB2L3_PONAB ame: Full=Ubiquitin-conjugating enzyme E2 L3 ame: Full=E2 ubiquitin-conjugating enzyme L3 ame: Full=Ubiquitin carrier L3 ame: Full=Ubiquitin- ligase L3
ZFG-16-14_01_21399_CGATGT_L001_R1_001_(paired)_trimmed_(paired)_contig_33013	22.7078	3.21905e-09	1.44094e-07	0.000321329	UB2R1_MOUSE ame: Full=Ubiquitin-conjugating enzyme E2 R1 ame: Full=(E3-independent) E2 ubiquitin-conjugating enzyme R1 ame: Full=E2 ubiquitin-conjugating enzyme R1 ame: Full=Ubiquitin-conjugating enzyme E2-32 kDa complementing ame: Full=Ubiquitin-conjugating enzyme E2-CDC34 ame: Full=Ubiquitin- ligase R1
ZFG-16-14_01_21399_CGATGT_L001_R1_001_(paired)_trimmed_(paired)_contig_22234	22.7004	4.66294e-14	4.05806e-12	4.65459e-09	SLAF9_MOUSE ame: Full=SLAM family member 9 Flags: Precursor
ZFG-16-14_01_21399_CGATGT_L001_R1_001_(paired)_trimmed_(paired)_contig_26982	22.6789	2.71378e-11	1.63583e-09	2.70893e-06	CAZA1_HUMAN ame: Full=F-actin-capping subunit alpha-1 ame: Full= alpha-1
ZFG-16-14_01_21399_CGATGT_L001_R1_001_(paired)_trimmed_(paired)_contig_27165	22.6606	1.20517e-08	4.99592e-07	0.00120302	SELTA_DANRE ame: Full=Seleno T1a ame: Full=Thioredoxin reductase-like enzyme Flags: Precursor
ZFG-16-14_01_21399_CGATGT_L001_R1_001_(paired)_trimmed_(paired)_contig_29604	22.6105	4.1842e-07	1.36583e-05	0.0417671	PMP22_HORSE ame: Full=Peripheral myelin 22 Short=PMP-22
ZFG-16-14_01_21399_CGATGT_L001_R1_001_(paired)_trimmed_(paired)_contig_7332	22.5678	0	0	0	R213A_DANRE ame: Full=E3 ubiquitin- ligase rnf213-alpha ame: Full=Mysterin-A ame: Full=Mysterin-alpha ame: Full=RING finger 213-A ame: Full=RING finger 213-alpha ame: Full=RING-type E3 ubiquitin transferase rnf213-alpha
ZFG-16-14_01_21399_CGATGT_L001_R1_001_(paired)_trimmed_(paired)_contig_32635	22.5186	3.03418e-08	1.19101e-06	0.00302875	UGDH_HUMAN ame: Full=UDP-glucose 6-dehydrogenase Short=UDP-Glc dehydrogenase Short=UDP- Short=UDPGDH
ZFG-16-14_01_21399_CGATGT_L001_R1_001_(paired)_trimmed_(paired)_contig_28562	22.4851	2.36844e-08	9.4304e-07	0.0023642	E2AK2_RAT ame: Full=Interferon- double-stranded RNA-activated kinase ame: Full=Eukaryotic translation initiation factor 2-alpha kinase 2 Short=eIF-2A kinase 2 ame: Full=Interferon-inducible RNA-dependent kinase ame: Full= kinase RNA-activated Short=PKR Short= kinase R ame: Full=Tyrosine- kinase EIF2AK2
ZFG-16-14_01_21399_CGATGT_L001_R1_001_(paired)_trimmed_(paired)_contig_15926	22.4516	1.63235e-10	8.80774e-09	1.62943e-05	AIP_MOUSE ame: Full=AH receptor-interacting Short=AIP ame: Full=Aryl-hydrocarbon receptor-interacting
ZFG-16-14_01_21399_CGATGT_L001_R1_001_(paired)_trimmed_(paired)_contig_19600	22.3914	1.19984e-09	5.74158e-08	0.000119769	NF7B_XENLA ame: Full=Nuclear factor brain Short=xNF7 Short=xNF7-B
ZFG-16-14_01_21399_CGATGT_L001_R1_001_(paired)_trimmed_(paired)_contig_16589	22.357	2.36822e-07	8.09305e-06	0.0236398	LIS1_TETNG ame: Full=Lissencephaly-1 homolog
ZFG-16-14_01_21399_CGATGT_L001_R1_001_(paired)_trimmed_(paired)_contig_18086	22.3301	4.77063e-13	3.64632e-11	4.76209e-08	RANG_MOUSE ame: Full=Ran-specific GTPase-activating ame: Full= tiny fragments locus 9a ame: Full=Ran-binding 1 Short=RANBP1
ZFG-16-14_01_21399_CGATGT_L001_R1_001_(paired)_trimmed_(paired)_contig_22661	22.3004	0	0	0	BZW1A_DANRE ame: Full=Basic leucine zipper and W2 domain-containing 1-A
ZFG-16-14_01_21399_CGATGT_L001_R1_001_(paired)_trimmed_(paired)_contig_24097	22.2433	3.40056e-09	1.51739e-07	0.000339447	FA49B_MOUSE ame: Full= FAM49B
ZFG-16-14_01_21399_CGATGT_L001_R1_001_(paired)_trimmed_(paired)_contig_15297	22.1863	0	0	0	BPI_HUMAN ame: Full=Bactericidal permeability-increasing Short=BPI ame: Full=CAP 57 Flags: Precursor
ZFG-16-14_01_21399_CGATGT_L001_R1_001_(paired)_trimmed_(paired)_contig_14234	22.1667	1.66533e-15	1.712e-13	1.66235e-10	IRF3_HUMAN ame: Full=Interferon regulatory factor 3 Short=IRF-3
ZFG-16-14_01_21399_CGATGT_L001_R1_001_(paired)_trimmed_(paired)_contig_20731	22.1484	7.42288e-08	2.73114e-06	0.00740959	RENBP_PIG ame: Full=N-acylglucosamine 2-epimerase Short=AGE ame: Full= c 2-epimerase ame: Full=N-acetyl-D-glucosamine 2-epimerase ame: Full=Renin-binding Short=
ZFG-16-14_01_21399_CGATGT_L001_R1_001_(paired)_trimmed_(paired)_contig_17430	22.1372	1.11251e-10	6.14905e-09	1.11052e-05	PU60B_DANRE ame: Full=Poly(U)-binding-splicing factor PUF60-B
ZFG-16-14_01_21399_CGATGT_L001_R1_001_(paired)_trimmed_(paired)_contig_14555	22.0744	0	0	0	MOES_HUMAN ame: Full=Moesin ame: Full=Membrane-organizing extension spike
ZFG-16-14_01_21399_CGATGT_L001_R1_001_(paired)_trimmed_(paired)_contig_30774	22.0737	2.34742e-07	8.03574e-06	0.0234322	XPO6_DANRE ame: Full=Exportin-6 Short=Exp6
ZFG-16-14_01_21399_CGATGT_L001_R1_001_(paired)_trimmed_(paired)_contig_14175	22.0693	9.78762e-12	6.26288e-10	9.7701e-07	PPIP1_MOUSE ame: Full=Proline-serine-threonine phosphatase-interacting 1 Short=PEST phosphatase-interacting 1
ZFG-16-14_01_21399_CGATGT_L001_R1_001_(paired)_trimmed_(paired)_contig_14628	21.9913	0	0	0	CLH1_BOVIN ame: Full=Clathrin heavy chain 1
ZFG-16-14_01_21399_CGATGT_L001_R1_001_(paired)_trimmed_(paired)_contig_29967	21.9376	2.99871e-13	2.34956e-11	2.99334e-08	HPRT_CHICK ame: Full=Hypoxanthine-guanine phosphoribosyltransferase Short=HGPRT Short=HGPRTase
ZFG-16-14_01_21399_CGATGT_L001_R1_001_(paired)_trimmed_(paired)_contig_10858	21.9024	1.13326e-07	4.04588e-06	0.0113123	CSF12_TAKRU ame: Full=Macrophage colony-stimulating factor 1 receptor 2 Short=CSF-1-R 2 Flags: Precursor
ZFG-16-14_01_21399_CGATGT_L001_R1_001_(paired)_trimmed_(paired)_contig_6840	21.7911	1.14361e-11	7.23881e-10	1.14156e-06	PSD3_HUMAN ame: Full=PH and SEC7 domain-containing 3 ame: Full=Epididymis tissue Li 20mP ame: Full=Exchange factor for ADP-ribosylation factor guanine nucleotide factor 6 ame: Full=Hepatocellular carcinoma-associated antigen 67 ame: Full=Pleckstrin homology and SEC7 domain-containing 3
ZFG-16-14_01_21399_CGATGT_L001_R1_001_(paired)_trimmed_(paired)_contig_28871	21.7401	2.62733e-07	8.90232e-06	0.0262262	CN166_DANRE ame: Full=UPF0568 C14orf166 homolog
ZFG-16-14_01_21399_CGATGT_L001_R1_001_(paired)_trimmed_(paired)_contig_32984	21.7156	1.03118e-12	7.5686e-11	1.02933e-07	DRAM2_HUMAN ame: Full=DNA damage-regulated autophagy modulator 2 ame: Full=Transmembrane 77
ZFG-16-14_01_21399_CGATGT_L001_R1_001_(paired)_trimmed_(paired)_contig_24345	21.689	7.43269e-08	2.73374e-06	0.00741938	HXK2_MOUSE ame: Full=Hexokinase-2 ame: Full=Hexokinase type II Short=HK II
ZFG-16-14_01_21399_CGATGT_L001_R1_001_(paired)_trimmed_(paired)_contig_21110	21.6421	0	0	0	CYH4_MOUSE ame: Full=Cytohesin-4 ame: Full= SEC7 and coiled-coil domain-containing 4
ZFG-16-14_01_21399_CGATGT_L001_R1_001_(paired)_trimmed_(paired)_contig_30571	21.5765	6.01605e-10	3.01168e-08	6.00528e-05	GLC7B_CAEBR ame: Full=Serine threonine- phosphatase PP1-beta ame: Full=Glc seven-like phosphatase 2
ZFG-16-14_01_21399_CGATGT_L001_R1_001_(paired)_trimmed_(paired)_contig_27741	21.3507	3.27847e-08	1.27786e-06	0.0032726	ILEU_HUMAN ame: Full=Leukocyte elastase inhibitor Short=LEI ame: Full=Monocyte neutrophil elastase inhibitor Short=EI Short=M NEI ame: Full=Peptidase inhibitor 2 Short=PI-2 ame: Full=Serpin B1
ZFG-16-14_01_21399_CGATGT_L001_R1_001_(paired)_trimmed_(paired)_contig_10222	21.3018	1.67778e-10	9.02845e-09	1.67478e-05	KMT2C_HUMAN ame: Full=Histone-lysine N-methyltransferase 2C Short=Lysine N-methyltransferase 2C ame: Full=Homologous to ALR ame: Full=Myeloid lymphoid or mixed-lineage leukemia 3
ZFG-16-14_01_21399_CGATGT_L001_R1_001_(paired)_trimmed_(paired)_contig_27315	21.2878	1.70086e-13	1.38824e-11	1.69782e-08	FUCO2_RAT ame: Full=Plasma alpha-L-fucosidase ame: Full=Alpha-L-fucoside fucohydrolase 2 Short=Alpha-L-fucosidase 2 Flags: Precursor
ZFG-16-14_01_21399_CGATGT_L001_R1_001_(paired)_trimmed_(paired)_contig_17841	21.26	1.30181e-08	5.36753e-07	0.00129948	SYSC_RAT ame: Full=Serine--tRNA cytoplasmic ame: Full=Seryl-tRNA synthetase Short= ame: Full=Seryl-tRNA(Ser Sec) synthetase
ZFG-16-14_01_21399_CGATGT_L001_R1_001_(paired)_trimmed_(paired)_contig_18885	21.0871	1.05935e-11	6.73968e-10	1.05746e-06	PHAR2_RAT ame: Full=Phosphatase and actin regulator 2
ZFG-16-14_01_21399_CGATGT_L001_R1_001_(paired)_trimmed_(paired)_contig_15192	21.0533	9.54792e-15	9.01687e-13	9.53083e-10	PRP8_HUMAN ame: Full=Pre-mRNA-processing-splicing factor 8 ame: Full=220 kDa U5 snRNP-specific ame: Full=PRP8 homolog ame: Full=Splicing factor Prp8 ame: Full=p220
ZFG-16-14_01_21399_CGATGT_L001_R1_001_(paired)_trimmed_(paired)_contig_28553	21.0032	1.16851e-09	5.61048e-08	0.000116642	CRY1_SYLBO ame: Full=Cryptochrome-1
ZFG-16-14_01_21399_CGATGT_L001_R1_001_(paired)_trimmed_(paired)_contig_25938	20.9594	4.62325e-08	1.7601e-06	0.00461497	CYH1_HUMAN ame: Full=Cytohesin-1 ame: Full= SEC7 and coiled-coil domain-containing 1 ame: Full=SEC7 homolog B2-1
ZFG-16-14_01_21399_CGATGT_L001_R1_001_(paired)_trimmed_(paired)_contig_18840	20.8606	1.16652e-10	6.42271e-09	1.16444e-05	IF4G1_HUMAN ame: Full=Eukaryotic translation initiation factor 4 gamma 1 Short=eIF-4-gamma 1 Short=eIF-4G 1 Short=eIF-4G1 ame: Full=p220
ZFG-16-14_01_21399_CGATGT_L001_R1_001_(paired)_trimmed_(paired)_contig_15630	20.7655	4.00335e-08	1.5364e-06	0.00399618	PSA7_CARAU ame: Full=Proteasome subunit alpha type-7 ame: Full=Proteasome subunit alpha 4
ZFG-16-14_01_21399_CGATGT_L001_R1_001_(paired)_trimmed_(paired)_contig_30834	20.7463	1.07923e-09	5.21008e-08	0.00010773	ATF6A_MOUSE ame: Full=Cyclic AMP-dependent transcription factor ATF-6 alpha Short=cAMP-dependent transcription factor ATF-6 alpha ame: Full=Activating transcription factor 6 alpha Short=ATF6-alpha Contains: ame: Full=Processed cyclic AMP-dependent transcription factor ATF-6 alpha
ZFG-16-14_01_21399_CGATGT_L001_R1_001_(paired)_trimmed_(paired)_contig_20634	20.6514	3.10033e-07	1.03539e-05	0.0309478	N4BP1_DANRE ame: Full=NEDD4-binding 1 Short=N4BP1
ZFG-16-14_01_21399_CGATGT_L001_R1_001_(paired)_trimmed_(paired)_contig_13203	20.5673	6.13287e-08	2.28429e-06	0.00612189	ELL_HUMAN ame: Full=RNA polymerase II elongation factor ELL ame: Full=Eleven-nineteen lysine-rich leukemia
ZFG-16-14_01_21399_CGATGT_L001_R1_001_(paired)_trimmed_(paired)_contig_35046	20.4877	4.94726e-07	1.59452e-05	0.049384	IP3KA_MOUSE ame: Full=Inositol-trisphosphate 3-kinase A ame: Full=Inositol 1,4,5-trisphosphate 3-kinase A Short=IP3 3-kinase A Short=IP3K A Short= 3-kinase A
ZFG-16-14_01_21399_CGATGT_L001_R1_001_(paired)_trimmed_(paired)_contig_25720	20.4236	7.01392e-08	2.58639e-06	0.00700137	FGD4_HUMAN ame: Full= and PH domain-containing 4 ame: Full=Actin filament-binding frabin ame: Full=FGD1-related F-actin-binding ame: Full=Zinc finger FYVE domain-containing 6
ZFG-16-14_01_21399_CGATGT_L001_R1_001_(paired)_trimmed_(paired)_contig_36754	20.4187	4.13384e-08	1.58465e-06	0.00412644	QCR2_BOVIN ame: Full=Cytochrome b-c1 complex subunit mitochondrial ame: Full=Complex III subunit 2 ame: Full=Core II ame: Full=Ubiquinol-cytochrome-c reductase complex core 2 Flags: Precursor
ZFG-16-14_01_21399_CGATGT_L001_R1_001_(paired)_trimmed_(paired)_contig_16582	20.3931	4.44089e-16	4.91457e-14	4.43294e-11	PSME2_BOVIN ame: Full=Proteasome activator complex subunit 2 ame: Full=Proteasome activator 28 subunit beta Short=PA28b Short=PA28beta
ZFG-16-14_01_21399_CGATGT_L001_R1_001_(paired)_trimmed_(paired)_contig_28241	20.3337	2.30314e-09	1.05411e-07	0.000229902	EHD1_BOVIN ame: Full=EH domain-containing 1
ZFG-16-14_01_21399_CGATGT_L001_R1_001_(paired)_trimmed_(paired)_contig_26148	20.3154	1.09131e-10	6.0419e-09	1.08935e-05	PHB2_XENTR ame: Full=Prohibitin-2
ZFG-16-14_01_21399_CGATGT_L001_R1_001_(paired)_trimmed_(paired)_contig_25892	20.2799	4.14875e-08	1.58976e-06	0.00414133	STEA4_HUMAN ame: Full=Metalloreductase STEAP4 ame: Full=Six-transmembrane epithelial antigen of prostate 4 ame: Full= ransMembrane of prostate 2 ame: Full=Tumor necrosis alpha-induced 9
ZFG-16-14_01_21399_CGATGT_L001_R1_001_(paired)_trimmed_(paired)_contig_10664	20.2413	1.18625e-09	5.68472e-08	0.000118413	M10B1_DANRE ame: Full= helicase mov-10-
ZFG-16-14_01_21399_CGATGT_L001_R1_001_(paired)_trimmed_(paired)_contig_15863	20.2	1.68943e-12	1.20285e-10	1.6864e-07	LYAM3_MOUSE ame: Full=P-selectin ame: Full=CD62 antigen-like family member P ame: Full=Granule membrane 140 Short=GMP-140 ame: Full=Leukocyte-endothelial cell adhesion molecule 3 Short=LECAM3 ame: Full=Platelet activation dependent granule-external membrane Short=PADGEM ame: CD_antigen=CD62P Flags: Precursor
ZFG-16-14_01_21399_CGATGT_L001_R1_001_(paired)_trimmed_(paired)_contig_25481	20.1801	2.70671e-09	1.22533e-07	0.000270186	CLCN7_MOUSE ame: Full=H(+) Cl(-) exchange transporter 7 ame: Full=Chloride channel 7 alpha subunit ame: Full=Chloride channel 7 Short= -7
ZFG-16-14_01_21399_CGATGT_L001_R1_001_(paired)_trimmed_(paired)_contig_8901	20.0907	2.30132e-07	7.88333e-06	0.022972	PARP9_HUMAN ame: Full=Poly [ADP-ribose] polymerase 9-like
ZFG-16-14_01_21399_CGATGT_L001_R1_001_(paired)_trimmed_(paired)_contig_30627	20.0551	3.70217e-07	1.22086e-05	0.0369554	IF2A_CHICK ame: Full=Eukaryotic translation initiation factor 2 subunit 1 ame: Full=Eukaryotic translation initiation factor 2 subunit alpha Short=eIF-2-alpha Short=eIF-2A Short=eIF-2alpha
ZFG-16-14_01_21399_CGATGT_L001_R1_001_(paired)_trimmed_(paired)_contig_16263	19.8984	8.21565e-15	7.81042e-13	8.20094e-10	DNS2A_MOUSE ame: Full=Deoxyribonuclease-2-alpha ame: Full=Acid DNase ame: Full=Deoxyribonuclease II alpha Short=DNase II alpha ame: Full=Lysosomal DNase II Flags: Precursor
ZFG-16-14_01_21399_CGATGT_L001_R1_001_(paired)_trimmed_(paired)_contig_8354	19.8245	3.94007e-11	2.31626e-09	3.93302e-06	KDM6B_HUMAN ame: Full=Lysine-specific demethylase 6B ame: Full= domain-containing 3 ame: Full=Jumonji domain-containing 3 ame: Full=Lysine demethylase 6B
ZFG-16-14_01_21399_CGATGT_L001_R1_001_(paired)_trimmed_(paired)_contig_21536	19.7937	1.22803e-08	5.08013e-07	0.00122584	HEXDC_MOUSE ame: Full=Hexosaminidase D ame: Full=Beta-N-acetylhexosaminidase ame: Full=Beta-hexosaminidase D ame: Full=Hexosaminidase domain-containing ame: Full=N-acetyl-beta-galactosaminidase
ZFG-16-14_01_21399_CGATGT_L001_R1_001_(paired)_trimmed_(paired)_contig_18682	19.7351	2.54108e-07	8.63647e-06	0.0253653	LKHA4_BOVIN ame: Full=Leukotriene A-4 hydrolase Short=LTA-4 hydrolase ame: Full=Leukotriene A(4) hydrolase
ZFG-16-14_01_21399_CGATGT_L001_R1_001_(paired)_trimmed_(paired)_contig_28839	19.6847	1.50091e-08	6.13021e-07	0.00149822	KPRA_HUMAN ame: Full=Phosphoribosyl pyrophosphate synthase-associated 1 Short=PRPP synthase-associated 1 ame: Full=39 kDa phosphoribosypyrophosphate synthase-associated Short=PAP39
ZFG-16-14_01_21399_CGATGT_L001_R1_001_(paired)_trimmed_(paired)_contig_30101	19.675	7.38195e-09	3.15983e-07	0.000736873	COX7B_HUMAN ame: Full=Cytochrome c oxidase subunit mitochondrial ame: Full=Cytochrome c oxidase polypeptide VIIb Flags: Precursor
ZFG-16-14_01_21399_CGATGT_L001_R1_001_(paired)_trimmed_(paired)_contig_34937	19.6448	7.8026e-08	2.85612e-06	0.00778864	WIPI4_DANRE ame: Full=WD repeat domain phosphoinositide-interacting 4 Short=WIPI-4 ame: Full=WD repeat-containing 45
ZFG-16-14_01_21399_CGATGT_L001_R1_001_(paired)_trimmed_(paired)_contig_16426	19.6388	4.55191e-14	3.96489e-12	4.54377e-09	IL2RG_BOVIN ame: Full=Cytokine receptor common subunit gamma ame: Full=Interleukin-2 receptor subunit gamma Short=IL-2 receptor subunit gamma Short=IL-2R subunit gamma Short=IL-2RG ame: Full=gammaC ame: Full=p64 ame: CD_antigen=CD132 Flags: Precursor
ZFG-16-14_01_21399_CGATGT_L001_R1_001_(paired)_trimmed_(paired)_contig_27495	19.525	6.0315e-09	2.60862e-07	0.00060207	SSU72_DANRE ame: Full=RNA polymerase II subunit A C-terminal domain phosphatase SSU72 Short=CTD phosphatase SSU72
ZFG-16-14_01_21399_CGATGT_L001_R1_001_(paired)_trimmed_(paired)_contig_17532	19.4755	0	0	0	SACS_HUMAN ame: Full=Sacsin ame: Full= homolog subfamily C member 29 Short=DNAJC29
ZFG-16-14_01_21399_CGATGT_L001_R1_001_(paired)_trimmed_(paired)_contig_13196	19.4343	2.11017e-08	8.44583e-07	0.00210639	F263_HUMAN ame: Full=6-phosphofructo-2-kinase fructose-2,6-bisphosphatase 3 Short=6PF-2-K Fru-2,6-P2ase 3 Short=PFK FBPase 3 ame: Full=6PF-2-K Fru-2,6-P2ase brain placenta-type isozyme ame: Full=Renal carcinoma antigen NY-REN-56 ame: Full=iPFK-2 Includes: ame: Full=6-phosphofructo-2-kinase Includes: ame: Full=Fructose-2,6-bisphosphatase
ZFG-16-14_01_21399_CGATGT_L001_R1_001_(paired)_trimmed_(paired)_contig_6181	19.4239	4.15752e-09	1.83227e-07	0.000415008	ATPO_PIG ame: Full=ATP synthase subunit mitochondrial ame: Full=Oligomycin sensitivity conferral Short=OSCP Flags: Precursor
ZFG-16-14_01_21399_CGATGT_L001_R1_001_(paired)_trimmed_(paired)_contig_21717	19.3572	7.89997e-10	3.8751e-08	7.88582e-05	SYVC_TAKRU ame: Full=Valine--tRNA ligase ame: Full=Valyl-tRNA synthetase Short=
ZFG-16-14_01_21399_CGATGT_L001_R1_001_(paired)_trimmed_(paired)_contig_22909	19.3504	3.14315e-07	1.04829e-05	0.0313752	RANB3_MACFA ame: Full=Ran-binding 3 Short= 3
ZFG-16-14_01_21399_CGATGT_L001_R1_001_(paired)_trimmed_(paired)_contig_28507	19.3126	4.5843e-08	1.7466e-06	0.00457609	TEBP_HUMAN ame: Full=Prostaglandin E synthase 3 ame: Full=Cytosolic prostaglandin E2 synthase Short=cPGES ame: Full=Hsp90 co-chaperone ame: Full=Progesterone receptor complex p23 ame: Full=Telomerase-binding p23
ZFG-16-14_01_21399_CGATGT_L001_R1_001_(paired)_trimmed_(paired)_contig_25618	19.2939	8.13767e-10	3.98192e-08	8.12311e-05	DIAP1_HUMAN ame: Full= diaphanous homolog 1 ame: Full=Diaphanous-related formin-1 Short=DRF1
ZFG-16-14_01_21399_CGATGT_L001_R1_001_(paired)_trimmed_(paired)_contig_10557	19.2507	1.25259e-11	7.88364e-10	1.25034e-06	IL16_MACFA ame: Full=Pro-interleukin-16 Contains: ame: Full=Interleukin-16 Short=IL-16 ame: Full=Lymphocyte chemoattractant factor Short=LCF
ZFG-16-14_01_21399_CGATGT_L001_R1_001_(paired)_trimmed_(paired)_contig_22978	19.2009	3.10482e-08	1.2154e-06	0.00309926	CLPX_HUMAN ame: Full=ATP-dependent Clp protease ATP-binding subunit clpX- mitochondrial Flags: Precursor
ZFG-16-14_01_21399_CGATGT_L001_R1_001_(paired)_trimmed_(paired)_contig_27178	19.1568	1.21214e-12	8.82547e-11	1.20997e-07	ARF4_BOVIN ame: Full=ADP-ribosylation factor 4
ZFG-16-14_01_21399_CGATGT_L001_R1_001_(paired)_trimmed_(paired)_contig_20128	19.1288	6.31486e-10	3.1502e-08	6.30355e-05	FKBP5_HUMAN ame: Full=Peptidyl-prolyl cis-trans isomerase FKBP5 Short=PPIase FKBP5 ame: Full=51 kDa FK506-binding Short=51 kDa FKBP Short=FKBP-51 ame: Full=54 kDa progesterone receptor-associated immunophilin ame: Full=Androgen-regulated 6 ame: Full=FF1 antigen ame: Full=FK506-binding 5 Short=FKBP-5 ame: Full=FKBP54 Short=p54 ame: Full=HSP90-binding immunophilin ame: Full=Rotamase
ZFG-16-14_01_21399_CGATGT_L001_R1_001_(paired)_trimmed_(paired)_contig_7465	19.0674	1.90845e-11	1.17017e-09	1.90504e-06	VPS4B_MOUSE ame: Full=Vacuolar sorting-associated 4B ame: Full=Suppressor of K(+) transport growth defect 1 Short= SKD1
ZFG-16-14_01_21399_CGATGT_L001_R1_001_(paired)_trimmed_(paired)_contig_27992	18.9764	5.90084e-13	4.4691e-11	5.89027e-08	TPM4_MOUSE ame: Full=Tropomyosin alpha-4 chain ame: Full=Tropomyosin-4
ZFG-16-14_01_21399_CGATGT_L001_R1_001_(paired)_trimmed_(paired)_contig_28636	18.9543	6.18617e-09	2.67205e-07	0.00061751	WDR26_DANRE ame: Full=WD repeat-containing 26
ZFG-16-14_01_21399_CGATGT_L001_R1_001_(paired)_trimmed_(paired)_contig_18184	18.9428	2.55836e-09	1.16187e-07	0.000255378	IN35_MOUSE ame: Full=Interferon-induced 35 kDa homolog Short=IFP 35 Short=Ifi-35
ZFG-16-14_01_21399_CGATGT_L001_R1_001_(paired)_trimmed_(paired)_contig_18457	18.9378	1.40596e-11	8.78253e-10	1.40345e-06	RYK_AVIR3 ame: Full=Tyrosine- kinase transforming RYK
ZFG-16-14_01_21399_CGATGT_L001_R1_001_(paired)_trimmed_(paired)_contig_27846	18.8828	6.12521e-12	4.06262e-10	6.11425e-07	PSA6_RAT ame: Full=Proteasome subunit alpha type-6 ame: Full=Macropain iota chain ame: Full=Multicatalytic endopeptidase complex iota chain ame: Full=Proteasome iota chain
ZFG-16-14_01_21399_CGATGT_L001_R1_001_(paired)_trimmed_(paired)_contig_27181	18.7451	1.36735e-10	7.43005e-09	1.3649e-05	VMA5A_MOUSE ame: Full=von Willebrand factor A domain-containing 5A ame: Full=Loss of heterozygosity 11 chromosomal region 2 gene A homolog
ZFG-16-14_01_21399_CGATGT_L001_R1_001_(paired)_trimmed_(paired)_contig_16496	18.7364	8.9981e-08	3.26618e-06	0.00898199	TBC15_MOUSE ame: Full=TBC1 domain family member 15 ame: Full=GTPase-activating RAB7 Short=GAP for RAB7 Short=Rab7-GAP
ZFG-16-14_01_21399_CGATGT_L001_R1_001_(paired)_trimmed_(paired)_contig_18434	18.6991	1.48712e-11	9.26629e-10	1.48446e-06	RHOB_RAT ame: Full=Rho-related GTP-binding Flags: Precursor
ZFG-16-14_01_21399_CGATGT_L001_R1_001_(paired)_trimmed_(paired)_contig_21591	18.6411	8.0036e-12	5.21153e-10	7.98927e-07	RL3_RAT ame: Full=60S ribosomal L3 ame: Full=L4
ZFG-16-14_01_21399_CGATGT_L001_R1_001_(paired)_trimmed_(paired)_contig_22541	18.6128	8.24897e-10	4.03242e-08	8.2342e-05	CEGT_MOUSE ame: Full=Ceramide glucosyltransferase ame: Full=GLCT-1 ame: Full=Glucosylceramide synthase Short=GCS ame: Full=UDP-glucose ceramide glucosyltransferase ame: Full=UDP-glucose:N-acylsphingosine D-glucosyltransferase
ZFG-16-14_01_21399_CGATGT_L001_R1_001_(paired)_trimmed_(paired)_contig_14563	18.5653	5.90884e-10	2.95949e-08	5.89827e-05	IDHP_MACFA ame: Full=Isocitrate dehydrogenase
ZFG-16-14_01_21399_CGATGT_L001_R1_001_(paired)_trimmed_(paired)_contig_22739	18.5258	0	0	0	JAK2_CHICK ame: Full=Tyrosine- kinase JAK2 ame: Full=Janus kinase 2 Short=JAK-2
ZFG-16-14_01_21399_CGATGT_L001_R1_001_(paired)_trimmed_(paired)_contig_29524	18.4599	8.96594e-10	4.37213e-08	8.9499e-05	GLC7B_CAEBR ame: Full=Serine threonine- phosphatase PP1-beta ame: Full=Glc seven-like phosphatase 2
ZFG-16-14_01_21399_CGATGT_L001_R1_001_(paired)_trimmed_(paired)_contig_29259	18.2333	5.9488e-08	2.2229e-06	0.00593815	SUMO2_PIG ame: Full=Small ubiquitin-related modifier 2 Short=SUMO-2 ame: Full=MIF2 suppressor ame: Full=SMT3 homolog 2 ame: Full=Sentrin-2 ame: Full=Ubiquitin SMT3A Short=Smt3A Flags: Precursor
ZFG-16-14_01_21399_CGATGT_L001_R1_001_(paired)_trimmed_(paired)_contig_25698	18.227	2.22271e-07	7.63762e-06	0.0221873	TOP1_CHLAE ame: Full=DNA topoisomerase 1 ame: Full=DNA topoisomerase I
ZFG-16-14_01_21399_CGATGT_L001_R1_001_(paired)_trimmed_(paired)_contig_15254	18.1068	1.56574e-07	5.48976e-06	0.0156294	MBD2_HUMAN ame: Full=Methyl- -binding domain 2 ame: Full=Demethylase Short=DMTase ame: Full=Methyl- -binding MBD2
ZFG-16-14_01_21399_CGATGT_L001_R1_001_(paired)_trimmed_(paired)_contig_23727	18.054	8.68194e-14	7.36939e-12	8.6664e-09	PTTG_MOUSE ame: Full=Pituitary tumor-transforming gene 1 -interacting ame: Full=Pituitary tumor-transforming gene -binding factor Short=PBF Short=PTTG-binding factor Flags: Precursor
ZFG-16-14_01_21399_CGATGT_L001_R1_001_(paired)_trimmed_(paired)_contig_23175	18.0015	5.6753e-09	2.46525e-07	0.000566515	HPSE_HUMAN ame: Full=Heparanase ame: Full=Endo-glucoronidase ame: Full=Heparanase-1 Short=Hpa1 Contains: ame: Full=Heparanase 8 kDa subunit Contains: ame: Full=Heparanase 50 kDa subunit Flags: Precursor
ZFG-16-14_01_21399_CGATGT_L001_R1_001_(paired)_trimmed_(paired)_contig_13743	17.9987	1.89015e-12	1.34099e-10	1.88677e-07	NP1L1_XENTR ame: Full=Nucleosome assembly 1-like 1
ZFG-16-14_01_21399_CGATGT_L001_R1_001_(paired)_trimmed_(paired)_contig_18416	17.9928	3.05039e-07	1.0211e-05	0.0304493	PP1B_XENTR ame: Full=Serine threonine- phosphatase PP1-beta catalytic subunit Short=PP-1B
ZFG-16-14_01_21399_CGATGT_L001_R1_001_(paired)_trimmed_(paired)_contig_29921	17.9489	8.83371e-12	5.70369e-10	8.8179e-07	SEM4B_HUMAN ame: Full=Semaphorin-4B Flags: Precursor
ZFG-16-14_01_21399_CGATGT_L001_R1_001_(paired)_trimmed_(paired)_contig_20728	17.8395	4.27135e-08	1.63485e-06	0.0042637	DYR1A_MOUSE ame: Full=Dual specificity tyrosine-phosphorylation-regulated kinase 1A ame: Full=Dual specificity YAK1-related kinase ame: Full=MP86 ame: Full= kinase minibrain homolog Short=MNBH
ZFG-16-14_01_21399_CGATGT_L001_R1_001_(paired)_trimmed_(paired)_contig_17761	17.5368	5.67003e-08	2.12538e-06	0.00565988	PRS8_PIG ame: Full=26S protease regulatory subunit 8 ame: Full=26S proteasome AAA-ATPase subunit RPT6 ame: Full=Proteasome 26S subunit ATPase 5 ame: Full=Proteasome subunit p45 ame: Full=Tat-binding homolog 10 Short=TBP10 ame: Full=p45 SUG
ZFG-16-14_01_21399_CGATGT_L001_R1_001_(paired)_trimmed_(paired)_contig_15260	17.2582	2.77186e-09	1.25312e-07	0.00027669	SNXAB_DANRE ame: Full=Sorting nexin-10B
ZFG-16-14_01_21399_CGATGT_L001_R1_001_(paired)_trimmed_(paired)_contig_16818	17.222	1.15206e-08	4.78766e-07	0.00115	ANM1_XENTR ame: Full= arginine N-methyltransferase 1 ame: Full=Heterogeneous nuclear ribonucleo methyltransferase 2 ame: Full=Histone-arginine N-methyltransferase PRMT1
ZFG-16-14_01_21399_CGATGT_L001_R1_001_(paired)_trimmed_(paired)_contig_23953	17.079	4.94056e-07	1.59293e-05	0.0493172	GALE_BOVIN ame: Full=UDP-glucose 4-epimerase ame: Full=Galactowaldenase ame: Full=UDP-N-acetylglucosamine 4-epimerase Short=UDP- c 4-epimerase ame: Full=UDP-galactosamine 4-epimerase Short=UDP- c 4-epimerase ame: Full=UDP-galactose 4-epimerase
ZFG-16-14_01_21399_CGATGT_L001_R1_001_(paired)_trimmed_(paired)_contig_23908	16.8924	1.25664e-08	5.18772e-07	0.00125439	CAR11_HUMAN ame: Full=Caspase recruitment domain-containing 11 ame: Full=CARD-containing MAGUK 1 Short=Carma 1
ZFG-16-14_01_21399_CGATGT_L001_R1_001_(paired)_trimmed_(paired)_contig_27950	16.8902	2.10343e-09	9.66254e-08	0.000209967	NOP56_HUMAN ame: Full=Nucleolar 56 ame: Full=Nucleolar 5A
ZFG-16-14_01_21399_CGATGT_L001_R1_001_(paired)_trimmed_(paired)_contig_32946	16.7271	7.27079e-08	2.67716e-06	0.00725777	RIPK2_MOUSE ame: Full=Receptor-interacting serine threonine- kinase 2 ame: Full=Tyrosine- kinase RIPK2
ZFG-16-14_01_21399_CGATGT_L001_R1_001_(paired)_trimmed_(paired)_contig_23979	16.6944	1.96184e-07	6.79031e-06	0.0195833	FLT3_MOUSE ame: Full=Receptor-type tyrosine- kinase FLT3 ame: Full=FL cytokine receptor ame: Full=Fetal liver kinase 2 Short=FLK-2 ame: Full=Fms-like tyrosine kinase 3 Short=FLT-3 ame: Full=Tyrosine- kinase receptor flk-2 ame: CD_antigen=CD135 Flags: Precursor
ZFG-16-14_01_21399_CGATGT_L001_R1_001_(paired)_trimmed_(paired)_contig_19345	16.6792	1.18241e-07	4.21233e-06	0.0118029	N4BP1_MOUSE ame: Full=NEDD4-binding 1 Short=N4BP1
ZFG-16-14_01_21399_CGATGT_L001_R1_001_(paired)_trimmed_(paired)_contig_23206	16.6739	4.02259e-11	2.36061e-09	4.01539e-06	PGK1_RAT ame: Full=Phosphoglycerate kinase 1
ZFG-16-14_01_21399_CGATGT_L001_R1_001_(paired)_trimmed_(paired)_contig_21286	16.6537	4.61582e-08	1.75794e-06	0.00460756	RALBB_XENLA ame: Full=Ras-related ralB-B ame: Full=X -B Flags: Precursor
ZFG-16-14_01_21399_CGATGT_L001_R1_001_(paired)_trimmed_(paired)_contig_18051	16.6418	1.16011e-11	7.33394e-10	1.15803e-06	CHM4B_XENTR ame: Full=Charged multivesicular body 4b ame: Full=Chromatin-modifying 4b Short=CHMP4b
ZFG-16-14_01_21399_CGATGT_L001_R1_001_(paired)_trimmed_(paired)_contig_32283	16.6078	7.48146e-12	4.89068e-10	7.46807e-07	BCAP_HUMAN ame: Full=Phosphoinositide 3-kinase adapter 1 ame: Full=B-cell adapter for phosphoinositide 3-kinase ame: Full=B-cell phosphoinositide 3-kinase adapter 1
ZFG-16-14_01_21399_CGATGT_L001_R1_001_(paired)_trimmed_(paired)_contig_24336	16.6058	8.74414e-11	4.89539e-09	8.72849e-06	STAT4_HUMAN ame: Full=Signal transducer and activator of transcription 4
ZFG-16-14_01_21399_CGATGT_L001_R1_001_(paired)_trimmed_(paired)_contig_30345	16.5845	1.4766e-07	5.19913e-06	0.0147395	CPSF3_BOVIN ame: Full=Cleavage and polyadenylation specificity factor subunit 3 ame: Full=Cleavage and polyadenylation specificity factor 73 kDa subunit Short=CPSF 73 kDa subunit ame: Full=mRNA 3 -end-processing endonuclease CPSF-73
ZFG-16-14_01_21399_CGATGT_L001_R1_001_(paired)_trimmed_(paired)_contig_31179	16.4576	1.81196e-07	6.30874e-06	0.0180872	CALM_ELEEL ame: Full=Calmodulin Short=
ZFG-16-14_01_21399_CGATGT_L001_R1_001_(paired)_trimmed_(paired)_contig_21809	16.4532	9.09195e-12	5.85527e-10	9.07567e-07	TERA_DANRE ame: Full=Transitional endoplasmic reticulum ATPase Short=TER ATPase ame: Full= CDC48 ame: Full=Valosin-containing Short=VCP
ZFG-16-14_01_21399_CGATGT_L001_R1_001_(paired)_trimmed_(paired)_contig_23853	15.9989	6.04668e-09	2.61406e-07	0.000603586	PP6R2_HUMAN ame: Full=Serine threonine- phosphatase 6 regulatory subunit 2 ame: Full=SAPS domain family member 2
ZFG-16-14_01_21399_CGATGT_L001_R1_001_(paired)_trimmed_(paired)_contig_26560	15.8115	1.94528e-09	9.01067e-08	0.00019418	ERLN2_DANRE ame: Full=Erlin-2 ame: Full=Endoplasmic reticulum lipid raft-associated 2
ZFG-16-14_01_21399_CGATGT_L001_R1_001_(paired)_trimmed_(paired)_contig_7633	15.7392	1.81077e-13	1.46954e-11	1.80753e-08	DRAM1_MOUSE ame: Full=DNA damage-regulated autophagy modulator 1 ame: Full=Damage-regulated autophagy modulator
ZFG-16-14_01_21399_CGATGT_L001_R1_001_(paired)_trimmed_(paired)_contig_18129	15.6664	3.38507e-13	2.63985e-11	3.37901e-08	NPL_DANRE ame: Full=N-acetylneuraminate lyase Short=NALase ame: Full=N-acetylneuraminate pyruvate-lyase ame: Full=N-acetylneuraminic acid aldolase ame: Full=Sialate lyase ame: Full=Sialate-pyruvate lyase ame: Full=Sialic acid aldolase ame: Full=Sialic acid lyase
ZFG-16-14_01_21399_CGATGT_L001_R1_001_(paired)_trimmed_(paired)_contig_28272	15.6541	5.42396e-08	2.04081e-06	0.00541426	CK068_DANRE ame: Full=UPF0696 C11orf68 homolog
ZFG-16-14_01_21399_CGATGT_L001_R1_001_(paired)_trimmed_(paired)_contig_17252	15.5801	1.43887e-09	6.78138e-08	0.00014363	PLD4_HUMAN ame: Full=Phospholipase D4 Short=PLD 4 ame: Full=Choline phosphatase 4 ame: Full=Phosphatidylcholine-hydrolyzing phospholipase D4
ZFG-16-14_01_21399_CGATGT_L001_R1_001_(paired)_trimmed_(paired)_contig_20236	15.5476	1.43509e-10	7.7897e-09	1.43253e-05	BIN2_RAT ame: Full=Bridging integrator 2
ZFG-16-14_01_21399_CGATGT_L001_R1_001_(paired)_trimmed_(paired)_contig_19410	15.4203	6.90559e-14	5.90173e-12	6.89323e-09	MX_EPICO ame: Full=Interferon-induced GTP-binding Mx ame: Full=Interferon-inducible Mx
ZFG-16-14_01_21399_CGATGT_L001_R1_001_(paired)_trimmed_(paired)_contig_20900	15.412	2.65021e-07	8.96605e-06	0.0264546	NAR4_MOUSE ame: Full=Ecto-ADP-ribosyltransferase 4 ame: Full=ADP-ribosyltransferase C2 and C3 toxin-like 4 Short=ARTC4 ame: Full=Mono(ADP-ribosyl)transferase 4 ame: Full=NAD(P)(+)--arginine ADP-ribosyltransferase 4 ame: CD_antigen=CD297 Flags: Precursor
ZFG-16-14_01_21399_CGATGT_L001_R1_001_(paired)_trimmed_(paired)_contig_17623	15.1454	2.38991e-07	8.16159e-06	0.0238563	PSMD6_HUMAN ame: Full=26S proteasome non-ATPase regulatory subunit 6 ame: Full=26S proteasome regulatory subunit RPN7 ame: Full=26S proteasome regulatory subunit S10 ame: Full=Breast cancer-associated SGA-113M ame: Full=Phosphonoformate immuno-associated 4 ame: Full=Proteasome regulatory particle subunit p44S10 ame: Full=p42A
ZFG-16-14_01_21399_CGATGT_L001_R1_001_(paired)_trimmed_(paired)_contig_26788	15.1323	4.71406e-07	1.52631e-05	0.0470563	STRN_HUMAN ame: Full=Striatin
ZFG-16-14_01_21399_CGATGT_L001_R1_001_(paired)_trimmed_(paired)_contig_24689	14.8899	2.0254e-08	8.12936e-07	0.00202177	NRAM2_MOUSE ame: Full=Natural resistance-associated macrophage 2 Short=NRAMP 2 ame: Full=Divalent cation transporter 1 ame: Full=Divalent metal transporter 1 Short=DMT-1 ame: Full=Solute carrier family 11 member 2
ZFG-16-14_01_21399_CGATGT_L001_R1_001_(paired)_trimmed_(paired)_contig_15470	14.7876	3.59474e-08	1.3919e-06	0.00358831	TCPB_MOUSE ame: Full=T-complex 1 subunit beta Short=TCP-1-beta ame: Full=CCT-beta
ZFG-16-14_01_21399_CGATGT_L001_R1_001_(paired)_trimmed_(paired)_contig_19310	14.7471	9.57548e-10	4.65126e-08	9.55834e-05	CSK21_CHICK ame: Full=Casein kinase II subunit alpha Short=CK II
ZFG-16-14_01_21399_CGATGT_L001_R1_001_(paired)_trimmed_(paired)_contig_28610	14.6555	1.41202e-08	5.78845e-07	0.00140949	PPCE_MOUSE ame: Full=Prolyl endopeptidase Short=PE ame: Full=Post-proline cleaving enzyme
ZFG-16-14_01_21399_CGATGT_L001_R1_001_(paired)_trimmed_(paired)_contig_22776	14.6415	1.02979e-07	3.7003e-06	0.0102794	TXND9_BOVIN ame: Full=Thioredoxin domain-containing 9 ame: Full= 1-4
ZFG-16-14_01_21399_CGATGT_L001_R1_001_(paired)_trimmed_(paired)_contig_23094	14.1649	4.90161e-08	1.85546e-06	0.00489283	SYFB_HUMAN ame: Full=Phenylalanine--tRNA ligase beta subunit ame: Full=Phenylalanyl-tRNA synthetase beta subunit Short=
ZFG-16-14_01_21399_CGATGT_L001_R1_001_(paired)_trimmed_(paired)_contig_8593	14.1315	9.60969e-09	4.03894e-07	0.000959249	PSS_BACSU ame: Full=CDP-diacylglycerol--serine O-phosphatidyltransferase ame: Full=Phosphatidylserine synthase
ZFG-16-14_01_21399_CGATGT_L001_R1_001_(paired)_trimmed_(paired)_contig_16804	14.0519	4.10783e-15	4.03193e-13	4.10047e-10	IRF1_BOVIN ame: Full=Interferon regulatory factor 1 Short=IRF-1
ZFG-16-14_01_21399_CGATGT_L001_R1_001_(paired)_trimmed_(paired)_contig_31816	13.8853	3.94038e-07	1.29088e-05	0.0393332	RB11B_DIPOM ame: Full=Ras-related Rab-11B ame: Full=ORA3 Flags: Precursor
ZFG-16-14_01_21399_CGATGT_L001_R1_001_(paired)_trimmed_(paired)_contig_25986	13.8846	1.54545e-07	5.42433e-06	0.0154268	PRS10_HUMAN ame: Full=26S protease regulatory subunit 10B ame: Full=26S proteasome AAA-ATPase subunit RPT4 ame: Full=Proteasome 26S subunit ATPase 6 ame: Full=Proteasome subunit p42
ZFG-16-14_01_21399_CGATGT_L001_R1_001_(paired)_trimmed_(paired)_contig_19027	13.7622	4.18726e-09	1.84293e-07	0.000417976	GNS_CAPHI ame: Full=N-acetylglucosamine-6-sulfatase ame: Full=Glucosamine-6-sulfatase Short=G6S Flags: Precursor
ZFG-16-14_01_21399_CGATGT_L001_R1_001_(paired)_trimmed_(paired)_contig_25739	13.73	2.90599e-09	1.30814e-07	0.000290078	IL27B_HUMAN ame: Full=Interleukin-27 subunit beta Short=IL-27 subunit beta Short=IL-27B ame: Full=Epstein-Barr virus-induced gene 3 Short=EBV-induced gene 3 Flags: Precursor
ZFG-16-14_01_21399_CGATGT_L001_R1_001_(paired)_trimmed_(paired)_contig_12928	13.7031	1.21116e-07	4.31166e-06	0.0120899	SEP15_ONCMY ame: Full=Seleno F Flags: Precursor
ZFG-16-14_01_21399_CGATGT_L001_R1_001_(paired)_trimmed_(paired)_contig_14277	13.6067	8.16754e-11	4.58803e-09	8.15292e-06	EHD4_HUMAN ame: Full=EH domain-containing 4 ame: Full=Hepatocellular carcinoma-associated 10 11 ame: Full=PAST homolog 4
ZFG-16-14_01_21399_CGATGT_L001_R1_001_(paired)_trimmed_(paired)_contig_23249	13.4644	2.97923e-11	1.78612e-09	2.9739e-06	PTPRE_MOUSE ame: Full=Receptor-type tyrosine- phosphatase epsilon Short= -tyrosine phosphatase epsilon Short=R-PTP-epsilon Flags: Precursor
ZFG-16-14_01_21399_CGATGT_L001_R1_001_(paired)_trimmed_(paired)_contig_17998	13.3536	1.50352e-09	7.06939e-08	0.000150083	SMHD1_MOUSE ame: Full=Structural maintenance of chromosomes flexible hinge domain-containing 1
ZFG-16-14_01_21399_CGATGT_L001_R1_001_(paired)_trimmed_(paired)_contig_17724	13.2965	1.78156e-07	6.20939e-06	0.0177837	GPM6B_RAT ame: Full=Neuronal membrane glyco M6-b Short=M6b ame: Full=Rhombencephalic expression -29 kDa Short=Rhombex-29
ZFG-16-14_01_21399_CGATGT_L001_R1_001_(paired)_trimmed_(paired)_contig_18135	13.2521	1.36002e-10	7.39829e-09	1.35759e-05	KHDR1_CHICK ame: Full=KH domain- RNA- signal transduction-associated 1 ame: Full=Src-associated in mitosis 68 kDa Short=Sam68
ZFG-16-14_01_21399_CGATGT_L001_R1_001_(paired)_trimmed_(paired)_contig_20963	13.2487	2.08182e-09	9.57648e-08	0.00020781	GLYR1_DANRE ame: Full= oxidoreductase GLYR1 ame: Full=Glyoxylate reductase 1 homolog ame: Full=Nuclear NP60
ZFG-16-14_01_21399_CGATGT_L001_R1_001_(paired)_trimmed_(paired)_contig_25722	13.0096	3.78515e-07	1.24658e-05	0.0377837	SNUT1_RAT ame: Full=U4 tri-snRNP-associated 1 ame: Full=Squamous cell carcinoma antigen recognized by T-cells 1 Short=SART-1 Short=rSART-1
ZFG-16-14_01_21399_CGATGT_L001_R1_001_(paired)_trimmed_(paired)_contig_25215	12.8298	1.03937e-07	3.73205e-06	0.0103751	CPNS1_RAT ame: Full=Calpain small subunit 1 Short=CSS1 ame: Full=Calcium-activated neutral ase small subunit Short=CANP small subunit ame: Full=Calcium-dependent protease small subunit Short=CDPS ame: Full=Calcium-dependent protease small subunit 1 ame: Full=Calpain regulatory subunit
ZFG-16-14_01_21399_CGATGT_L001_R1_001_(paired)_trimmed_(paired)_contig_14358	12.5452	1.71418e-13	1.39797e-11	1.71112e-08	SPE39_DANRE ame: Full=Spermatogenesis-defective 39 homolog Short=hSPE-39 ame: Full=VPS33B-interacting in apical-basolateral polarity regulator ame: Full=VPS33B-interacting in polarity and apical restriction
ZFG-16-14_01_21399_CGATGT_L001_R1_001_(paired)_trimmed_(paired)_contig_10982	12.4751	9.15382e-08	3.31908e-06	0.00913744	FBRL_XENLA ame: Full=rRNA 2 -O-methyltransferase fibrillarin ame: Full=Histone-glutamine methyltransferase
ZFG-16-14_01_21399_CGATGT_L001_R1_001_(paired)_trimmed_(paired)_contig_23575	12.433	2.28299e-07	7.83129e-06	0.0227891	PSA4_RAT ame: Full=Proteasome subunit alpha type-4 ame: Full=Macropain subunit C9 ame: Full=Multicatalytic endopeptidase complex subunit C9 ame: Full=Proteasome component C9 ame: Full=Proteasome subunit L
ZFG-16-14_01_21399_CGATGT_L001_R1_001_(paired)_trimmed_(paired)_contig_13564	12.4129	4.90919e-10	2.47871e-08	4.9004e-05	RAB7_EPICO ame: Full=Ras-related rab7
ZFG-16-14_01_21399_CGATGT_L001_R1_001_(paired)_trimmed_(paired)_contig_23251	11.5833	3.30582e-10	1.70891e-08	3.2999e-05	EMAL3_HUMAN ame: Full=Echinoderm microtubule-associated -like 3 Short=EMAP-3
ZFG-16-14_01_21399_CGATGT_L001_R1_001_(paired)_trimmed_(paired)_contig_29179	11.4229	8.42028e-08	3.06983e-06	0.0084052	ERAP2_BOVIN ame: Full=Endoplasmic reticulum aminopeptidase 2
ZFG-16-14_01_21399_CGATGT_L001_R1_001_(paired)_trimmed_(paired)_contig_17013	11.2832	4.05939e-07	1.32639e-05	0.0405212	ACBG2_XENLA ame: Full=Long-chain-fatty-acid-- ligase ACSBG2 ame: Full=Acyl- synthetase bubblegum family member 2
ZFG-16-14_01_21399_CGATGT_L001_R1_001_(paired)_trimmed_(paired)_contig_4532	10.4118	3.52433e-10	1.8181e-08	3.51802e-05	NUCL_XENLA ame: Full=Nucleolin ame: Full= C23
ZFG-16-14_01_21399_CGATGT_L001_R1_001_(paired)_trimmed_(paired)_contig_30500	10.1544	2.10027e-10	1.11103e-08	2.09651e-05	IRF8_CHICK ame: Full=Interferon regulatory factor 8 Short=IRF-8 ame: Full=Interferon consensus sequence-binding Short=ICSBP
ZFG-16-14_01_21399_CGATGT_L001_R1_001_(paired)_trimmed_(paired)_contig_8764	10.1187	7.6894e-13	5.72809e-11	7.67564e-08	TNIP1_HUMAN ame: Full=TNFAIP3-interacting 1 ame: Full=A20-binding inhibitor of NF-kappa-B activation 1 Short=ABIN-1 ame: Full=HIV-1 Nef-interacting ame: Full=Nef-associated factor 1 Short=Naf1 ame: Full=Nip40-1 ame: Full=Virion-associated nuclear shuttling Short=VAN Short=hVAN
ZFG-16-14_01_21399_CGATGT_L001_R1_001_(paired)_trimmed_(paired)_contig_23765	9.9814	1.26377e-07	4.48456e-06	0.0126151	DDX5_HUMAN ame: Full=Probable ATP-dependent RNA helicase DDX5 ame: Full=DEAD box 5 ame: Full=RNA helicase p68
ZFG-16-14_01_21399_CGATGT_L001_R1_001_(paired)_trimmed_(paired)_contig_8936	9.97387	4.20711e-11	2.46183e-09	4.19958e-06	HEPC1_SALSA ame: Full=Hepcidin-1 Flags: Precursor
ZFG-16-14_01_21399_CGATGT_L001_R1_001_(paired)_trimmed_(paired)_contig_11105	9.89419	3.08214e-07	1.03035e-05	0.0307662	ACADM_BOVIN ame: Full=Medium-chain specific acyl- mitochondrial Short=MCAD Flags: Precursor
ZFG-16-14_01_21399_CGATGT_L001_R1_001_(paired)_trimmed_(paired)_contig_21280	8.76161	5.91431e-08	2.21196e-06	0.00590372	TGM2_CAVCU ame: Full= -glutamine gamma-glutamyltransferase 2 ame: Full=Tissue transglutaminase ame: Full=Transglutaminase C Short=TG(C) Short=TGC Short=TGase C ame: Full=Transglutaminase-2 Short=TGase-2
ZFG-16-14_01_21399_CGATGT_L001_R1_001_(paired)_trimmed_(paired)_contig_13441	8.01083	1.86615e-07	6.48609e-06	0.0186281	LASP1_RABIT ame: Full=LIM and SH3 domain 1 Short=LASP-1 ame: Full=40 kDa phospho Short=pp40
ZFG-16-14_01_21399_CGATGT_L001_R1_001_(paired)_trimmed_(paired)_contig_24933	7.67171	1.01576e-07	3.65649e-06	0.0101394	GDIR1_MOUSE ame: Full=Rho GDP-dissociation inhibitor 1 Short=Rho GDI 1 ame: Full=GDI-1 ame: Full=Rho-GDI alpha
ZFG-16-14_01_21399_CGATGT_L001_R1_001_(paired)_trimmed_(paired)_contig_16739	7.28683	2.0295e-07	7.00749e-06	0.0202587	MYH9_HUMAN ame: Full=Myosin-9 ame: Full=Cellular myosin heavy type A ame: Full=Myosin heavy chain 9 ame: Full=Myosin heavy non-muscle IIa ame: Full=Non-muscle myosin heavy chain A Short=NMMHC-A ame: Full=Non-muscle myosin heavy chain IIa Short=NMMHC II-a Short=NMMHC-IIA

## Sheet: Phil 2h vs Phil 0h_turbot
Name	Fold change	P-value	FDR p-value	Bonferroni	Description
ZFG-16-14_01_21399_CGATGT_L001_R1_001_(paired)_trimmed_(paired)_contig_43222	21112.5	3.98065e-10	1.43756e-08	3.97353e-05	EGR1B_XENLA ame: Full=Early growth response 1-B Short=EGR-1-B
ZFG-16-14_01_21399_CGATGT_L001_R1_001_(paired)_trimmed_(paired)_contig_42654	9600.07	6.22614e-09	1.90352e-07	0.000621499	ARL5B_HUMAN ame: Full=ADP-ribosylation factor 5B ame: Full=ADP-ribosylation factor 8
ZFG-16-14_01_21399_CGATGT_L001_R1_001_(paired)_trimmed_(paired)_contig_44212	8963.2	1.41646e-08	4.10428e-07	0.00141393	TLR5_HUMAN ame: Full=Toll-like receptor 5 ame: Full=Toll interleukin-1 receptor 3 Flags: Precursor
ZFG-16-14_01_21399_CGATGT_L001_R1_001_(paired)_trimmed_(paired)_contig_30415	8791.53	8.94088e-09	2.66892e-07	0.000892487	CXCR4_MACMU ame: Full=C-X-C chemokine receptor type 4 Short=CXC-R4 Short=CXCR-4 ame: Full=Fusin ame: Full=Leukocyte-derived seven transmembrane domain receptor Short=LESTR ame: Full=Stromal cell-derived factor 1 receptor Short=SDF-1 receptor ame: CD_antigen=CD184
ZFG-16-14_01_21399_CGATGT_L001_R1_001_(paired)_trimmed_(paired)_contig_42990	8109.96	1.17481e-08	3.44305e-07	0.0011727	NR4A1_XENLA ame: Full=Nuclear receptor subfamily 4 group A member 1 ame: Full=Nerve growth factor-induced I-B homolog
ZFG-16-14_01_21399_CGATGT_L001_R1_001_(paired)_trimmed_(paired)_contig_29928	7225.3	1.98721e-08	5.6434e-07	0.00198365	CAH6_HUMAN ame: Full=Carbonic anhydrase 6 ame: Full=Carbonate dehydratase VI ame: Full=Carbonic anhydrase VI Short=CA-VI ame: Full=Salivary carbonic anhydrase ame: Full=Secreted carbonic anhydrase Flags: Precursor
ZFG-16-14_01_21399_CGATGT_L001_R1_001_(paired)_trimmed_(paired)_contig_42868	6529.55	2.85613e-08	7.89537e-07	0.00285102	ZFAN5_HUMAN ame: Full=AN1-type zinc finger 5 ame: Full=Zinc finger A20 domain-containing 2 ame: Full=Zinc finger 216
ZFG-16-14_01_21399_CGATGT_L001_R1_001_(paired)_trimmed_(paired)_contig_44347	6097.27	6.58222e-08	1.73887e-06	0.00657043	EDNRB_PIG ame: Full=Endothelin B receptor Short=ET-B Short=ET-BR ame: Full=Endothelin receptor non-selective type Flags: Precursor
ZFG-16-14_01_21399_CGATGT_L001_R1_001_(paired)_trimmed_(paired)_contig_42944	5242.52	6.42893e-08	1.69953e-06	0.00641742	GRASP_MOUSE ame: Full=General receptor for phosphoinositides 1-associated scaffold Short=GRP1-associated scaffold
ZFG-16-14_01_21399_CGATGT_L001_R1_001_(paired)_trimmed_(paired)_contig_25163	5193.35	6.07232e-08	1.61209e-06	0.00606145	NR4A2_MOUSE ame: Full=Nuclear receptor subfamily 4 group A member 2 ame: Full=NUR-related factor 1 ame: Full=Orphan nuclear receptor NURR1
ZFG-16-14_01_21399_CGATGT_L001_R1_001_(paired)_trimmed_(paired)_contig_43033	4499.04	9.03983e-08	2.33531e-06	0.00902364	FOSB_HUMAN ame: Full= fosB ame: Full=G0 G1 switch regulatory 3
ZFG-16-14_01_21399_CGATGT_L001_R1_001_(paired)_trimmed_(paired)_contig_37110	4279.7	0	0	0	CREM_CANFA ame: Full=cAMP-responsive element modulator
ZFG-16-14_01_21399_CGATGT_L001_R1_001_(paired)_trimmed_(paired)_contig_16412	4267.68	0	0	0	IL8_CHICK ame: Full=Interleukin-8 Short=IL-8 ame: Full=9E3 ame: Full=C-X-C motif chemokine 8 ame: Full=CEF-4 ame: Full=Chemokine (C-X-C motif) ligand 8 ame: Full=Embryo fibroblast 1 Short=EMF-1 Flags: Precursor
ZFG-16-14_01_21399_CGATGT_L001_R1_001_(paired)_trimmed_(paired)_contig_21442	3988.18	0	0	0	DUS1_HUMAN ame: Full=Dual specificity phosphatase 1 ame: Full=Dual specificity phosphatase hVH1 ame: Full=Mitogen-activated kinase phosphatase 1 Short=MAP kinase phosphatase 1 Short=MKP-1 ame: Full= -tyrosine phosphatase CL100
ZFG-16-14_01_21399_CGATGT_L001_R1_001_(paired)_trimmed_(paired)_contig_50530	3614.34	2.89108e-07	6.85489e-06	0.0288591	TNFA_SPAAU ame: Full=Tumor necrosis factor ame: Full=TNF-alpha
ZFG-16-14_01_21399_CGATGT_L001_R1_001_(paired)_trimmed_(paired)_contig_39443	3376.38	2.52737e-07	6.03985e-06	0.0252285	PP2AA_PIG ame: Full=Serine threonine- phosphatase 2A catalytic subunit alpha isoform Short=PP2A-alpha
ZFG-16-14_01_21399_CGATGT_L001_R1_001_(paired)_trimmed_(paired)_contig_33482	3172.2	0	0	0	CXCR1_RABIT ame: Full=C-X-C chemokine receptor type 1 Short=CXC-R1 Short=CXCR-1 ame: Full=High affinity interleukin-8 receptor A Short=IL-8R A ame: CD_antigen=CD181
ZFG-16-14_01_21399_CGATGT_L001_R1_001_(paired)_trimmed_(paired)_contig_42815	3163.33	3.03995e-07	7.18738e-06	0.0303451	BT2A1_HUMAN ame: Full=Butyrophilin subfamily 2 member A1 Flags: Precursor
ZFG-16-14_01_21399_CGATGT_L001_R1_001_(paired)_trimmed_(paired)_contig_43813	3106.58	3.72291e-07	8.67472e-06	0.0371625	4-isomerase Short=3-beta-HSD Includes: ame: Full=3-beta-hydroxy-Delta(5)-steroid dehydrogenase ame: Full=3-beta-hydroxy-5-ene steroid dehydrogenase ame: Full=Progesterone reductase Includes: ame: Full=Steroid Delta-isomerase ame: Full=Delta-5-3-ketosteroid isomerase
ZFG-16-14_01_21399_CGATGT_L001_R1_001_(paired)_trimmed_(paired)_contig_46678	3098.21	4.34438e-07	1.00176e-05	0.043366	RGS13_HUMAN ame: Full=Regulator of G- signaling 13 Short=RGS13
ZFG-16-14_01_21399_CGATGT_L001_R1_001_(paired)_trimmed_(paired)_contig_44092	2948.8	3.84183e-07	8.92056e-06	0.0383495	AR6P1_MOUSE ame: Full=ADP-ribosylation factor 6-interacting 1 Short=ARL-6-interacting 1 Short=Aip-1 ame: Full= TBX2
ZFG-16-14_01_21399_CGATGT_L001_R1_001_(paired)_trimmed_(paired)_contig_11707	2868.22	4.68359e-07	1.07353e-05	0.0467521	T53I2_HUMAN ame: Full=Tumor p53-inducible nuclear 2 ame: Full=Diabetes and obesity-regulated gene ame: Full=p53-inducible U Short=PIG-U
ZFG-16-14_01_21399_CGATGT_L001_R1_001_(paired)_trimmed_(paired)_contig_30414	2456.59	0	0	0	CXCR4_PANTR ame: Full=C-X-C chemokine receptor type 4 Short=CXC-R4 Short=CXCR-4 ame: Full=Fusin ame: Full=Stromal cell-derived factor 1 receptor Short=SDF-1 receptor ame: CD_antigen=CD184
ZFG-16-14_01_21399_CGATGT_L001_R1_001_(paired)_trimmed_(paired)_contig_15865	2211.99	0	0	0	JUNB_CYPCA ame: Full=Transcription factor jun-B
ZFG-16-14_01_21399_CGATGT_L001_R1_001_(paired)_trimmed_(paired)_contig_26166	2039.94	1.11022e-16	8.09522e-15	1.10824e-11	IER2_DANRE ame: Full=Immediate early response gene 2
ZFG-16-14_01_21399_CGATGT_L001_R1_001_(paired)_trimmed_(paired)_contig_29320	1693.58	0	0	0	CTF2_PANTR ame: Full=Cardiotrophin-2 Short=CT-2 ame: Full=Neuropoietin Short=Np Flags: Precursor
ZFG-16-14_01_21399_CGATGT_L001_R1_001_(paired)_trimmed_(paired)_contig_26464	1608.67	8.88178e-16	5.99046e-14	8.86589e-11	CML1_BOVIN ame: Full=Chemokine-like receptor 1 Short=CMKLR-1
ZFG-16-14_01_21399_CGATGT_L001_R1_001_(paired)_trimmed_(paired)_contig_12362	1589.55	0	0	0	IL1B_ONCMY ame: Full=Interleukin-1 beta Flags: Precursor
ZFG-16-14_01_21399_CGATGT_L001_R1_001_(paired)_trimmed_(paired)_contig_20256	1459.34	0	0	0	IP3KC_HUMAN ame: Full=Inositol-trisphosphate 3-kinase C ame: Full=Inositol 1,4,5-trisphosphate 3-kinase C Short=IP3 3-kinase C Short=IP3K C Short= 3-kinase C
ZFG-16-14_01_21399_CGATGT_L001_R1_001_(paired)_trimmed_(paired)_contig_41585	1426.65	0	0	0	CEAM5_HUMAN ame: Full=Carcinoembryonic antigen-related cell adhesion molecule 5 ame: Full=Carcinoembryonic antigen Short=CEA ame: Full=Meconium antigen 100 ame: CD_antigen=CD66e Flags: Precursor
ZFG-16-14_01_21399_CGATGT_L001_R1_001_(paired)_trimmed_(paired)_contig_34923	1413.18	2.22045e-16	1.59001e-14	2.21647e-11	TRIB2_HUMAN ame: Full=Tribbles homolog 2 Short=TRB-2
ZFG-16-14_01_21399_CGATGT_L001_R1_001_(paired)_trimmed_(paired)_contig_29464	1356.96	0	0	0	GGH_HUMAN ame: Full=Gamma-glutamyl hydrolase ame: Full=Conjugase ame: Full=GH ame: Full=Gamma-Glu-X carboxypeptidase Flags: Precursor
ZFG-16-14_01_21399_CGATGT_L001_R1_001_(paired)_trimmed_(paired)_contig_36071	1320	0	0	0	CEBPA_HUMAN ame: Full=CCAAT enhancer-binding alpha Short=C EBP alpha
ZFG-16-14_01_21399_CGATGT_L001_R1_001_(paired)_trimmed_(paired)_contig_33807	1305.69	0	0	0	SDC4_CHICK ame: Full=Syndecan-4 Flags: Precursor
ZFG-16-14_01_21399_CGATGT_L001_R1_001_(paired)_trimmed_(paired)_contig_15777	1288.34	0	0	0	IMPA1_BOVIN ame: Full=Inositol monophosphatase 1 Short=IMP 1 Short=IMPase 1 ame: Full=D-galactose 1-phosphate phosphatase ame: Full=Inositol-1(or 4)-monophosphatase 1 ame: Full=Lithium-sensitive myo-inositol monophosphatase A1
ZFG-16-14_01_21399_CGATGT_L001_R1_001_(paired)_trimmed_(paired)_contig_14066	1201.92	0	0	0	IL1R2_CHLAE ame: Full=Interleukin-1 receptor type 2 Short=IL-1R-2 Short=IL-1RT-2 Short=IL-1RT2 ame: Full=CD121 antigen-like family member B ame: Full=IL-1 type II receptor ame: Full=Interleukin-1 receptor beta Short=IL-1R-beta ame: Full=Interleukin-1 receptor type II ame: CD_antigen=CD121b Contains: ame: Full=Interleukin-1 receptor type membrane form Short=mIL-1R2 Short=mIL-1RII Contains: ame: Fu…
ZFG-16-14_01_21399_CGATGT_L001_R1_001_(paired)_trimmed_(paired)_contig_36064	1113.1	1.77636e-15	1.15818e-13	1.77318e-10	CXCR3_BOVIN ame: Full=C-X-C chemokine receptor type 3 Short=CXC-R3 Short=CXCR-3 ame: Full=Interferon-inducible 10 receptor Short=IP-10 receptor ame: CD_antigen=CD183
ZFG-16-14_01_21399_CGATGT_L001_R1_001_(paired)_trimmed_(paired)_contig_15692	977.165	0	0	0	HCAR2_MOUSE ame: Full=Hydroxycarboxylic acid receptor 2 ame: Full=G- coupled receptor 109 ame: Full=G- coupled receptor 109A ame: Full=G- coupled receptor HM74 ame: Full=Niacin receptor 1 ame: Full=Nicotinic acid receptor ame: Full= PUMA-G
ZFG-16-14_01_21399_CGATGT_L001_R1_001_(paired)_trimmed_(paired)_contig_23534	974.63	0	0	0	CSRN1_HUMAN ame: Full=Cysteine serine-rich nuclear 1 Short=CSRNP-1 ame: Full=Axin-1 up-regulated gene 1 ame: Full= URAX1 ame: Full=TGF-beta-induced apoptosis 3 Short=TAIP-3
ZFG-16-14_01_21399_CGATGT_L001_R1_001_(paired)_trimmed_(paired)_contig_34828	929.567	0	0	0	ASB2_MOUSE ame: Full=Ankyrin repeat and SOCS box 2 Short=ASB-2
ZFG-16-14_01_21399_CGATGT_L001_R1_001_(paired)_trimmed_(paired)_contig_33469	926.14	0	0	0	SIK2_CHICK ame: Full=Serine threonine- kinase SIK2 ame: Full=Qin-induced kinase ame: Full=Salt-inducible kinase 2 Short=SIK-2 ame: Full=Serine threonine- kinase SNF1-like kinase 2
ZFG-16-14_01_21399_CGATGT_L001_R1_001_(paired)_trimmed_(paired)_contig_21869	898.176	0	0	0	B2L14_RAT ame: Full=Apoptosis facilitator Bcl-2 14 Short=Bcl2-L-14
ZFG-16-14_01_21399_CGATGT_L001_R1_001_(paired)_trimmed_(paired)_contig_12981	897.991	0	0	0	PR3CB_DANRE ame: Full= phosphatase 1 regulatory subunit 3C-B
ZFG-16-14_01_21399_CGATGT_L001_R1_001_(paired)_trimmed_(paired)_contig_35022	858.251	1.02141e-14	6.183e-13	1.01958e-09	FGL2_BOVIN ame: Full=Fibroleukin ame: Full=Fibrinogen 2 Flags: Precursor
ZFG-16-14_01_21399_CGATGT_L001_R1_001_(paired)_trimmed_(paired)_contig_39643	854.108	4.74065e-13	2.39603e-11	4.73217e-08	CEBPE_RAT ame: Full=CCAAT enhancer-binding epsilon Short=C EBP epsilon ame: Full=C EBP-related 1
ZFG-16-14_01_21399_CGATGT_L001_R1_001_(paired)_trimmed_(paired)_contig_35802	849.512	1.52101e-14	9.07521e-13	1.51828e-09	KCD12_HUMAN ame: Full=BTB POZ domain-containing KCTD12 ame: Full=Pfetin ame: Full=Predominantly fetal expressed T1 domain
ZFG-16-14_01_21399_CGATGT_L001_R1_001_(paired)_trimmed_(paired)_contig_32939	847.89	0	0	0	CHAC1_DANRE ame: Full=Glutathione-specific gamma-glutamylcyclotransferase 1 Short=Gamma-GCG 1 ame: Full=Cation transport regulator 1
ZFG-16-14_01_21399_CGATGT_L001_R1_001_(paired)_trimmed_(paired)_contig_28909	822.952	0	0	0	ANGL5_HUMAN ame: Full=Angiopoietin-related 5 ame: Full=Angiopoietin 5 Flags: Precursor
ZFG-16-14_01_21399_CGATGT_L001_R1_001_(paired)_trimmed_(paired)_contig_36336	818.433	0	0	0	FOS_TAKRU ame: Full=Proto-oncogene c-Fos ame: Full=Cellular oncogene fos
ZFG-16-14_01_21399_CGATGT_L001_R1_001_(paired)_trimmed_(paired)_contig_30261	817.091	1.49769e-13	8.04634e-12	1.49501e-08	NFIL3_XENLA ame: Full=Nuclear factor interleukin-3-regulated
[truncated: 2,017 more rows]

## Sheet: Phil 4h vs Phil 0h_turbot
Name	Fold change	P-value	FDR p-value	Bonferroni	Description
[truncated: 1,822 more rows]
