# Supplementary material for: Interactions between the Parasite Philasterides dicentrarchi and the Immune System of the Turbot Scophthalmus maximus. A Transcriptomic Analysis
Source: Biology (Basel). 2020 Oct 15;9(10):337. doi: 10.3390/biology9100337 (PMC7602577; doi:10.3390/biology9100337)
Supplement: Supplementary file 1 [file biology-09-00337-s001.zip › biology-939285-suppl-final/Supplementary Materials/Supplementary File S3.xlsx]

## Sheet: Phil 12h vs PBS 12h
Name	Fold change	P-value	FDR p-value	Bonferroni	Description
ZFG-16-14_13_21409_ATCACG_L001_R1_001_(paired)_trimmed_(paired)_contig_24181	546.526	2.9754e-14	2.2837e-11	4.97847e-09	GGH_HUMAN ame: Full=Gamma-glutamyl hydrolase ame: Full=Conjugase ame: Full=GH ame: Full=Gamma-Glu-X carboxypeptidase Flags: Precursor
ZFG-16-14_13_21409_ATCACG_L001_R1_001_(paired)_trimmed_(paired)_contig_60061	509.284	0	0	0	PLPP3_RAT ame: Full=Phospholipid phosphatase 3 ame: Full=Differentially expressed in rat intestine 42 Short=Dri42 ame: Full=Lipid phosphate phosphohydrolase 3 ame: Full=PAP2-beta ame: Full=Phosphatidate phosphohydrolase type 2b ame: Full=Phosphatidic acid phosphatase 2b Short=PAP-2b Short=PAP2b
ZFG-16-14_13_21409_ATCACG_L001_R1_001_(paired)_trimmed_(paired)_contig_137331	427.465	1.35003e-13	9.25773e-11	2.25889e-08	GGH_RAT ame: Full=Gamma-glutamyl hydrolase ame: Full=Conjugase ame: Full=GH ame: Full=Gamma-Glu-X carboxypeptidase Flags: Precursor
ZFG-16-14_13_21409_ATCACG_L001_R1_001_(paired)_trimmed_(paired)_contig_64410	383.856	0	0	0	IL12B_FELCA ame: Full=Interleukin-12 subunit beta Short=IL-12B ame: Full=Cytotoxic lymphocyte maturation factor 40 kDa subunit Short=CLMF p40 ame: Full=IL-12 subunit p40 Flags: Precursor
ZFG-16-14_13_21409_ATCACG_L001_R1_001_(paired)_trimmed_(paired)_contig_111907	274.146	2.22045e-16	2.27931e-13	3.71527e-11	NOXO1_MOUSE ame: Full=NADPH oxidase organizer 1 Short=Nox organizer 1 ame: Full=Sorting nexin-28
ZFG-16-14_13_21409_ATCACG_L001_R1_001_(paired)_trimmed_(paired)_contig_5468	226.682	0	0	0	GGH_MOUSE ame: Full=Gamma-glutamyl hydrolase ame: Full=Conjugase ame: Full=FGPH ame: Full=Folylpolyglutamate hydrolase ame: Full=GH ame: Full=Gamma-Glu-x carboxypeptidase Flags: Precursor
ZFG-16-14_13_21409_ATCACG_L001_R1_001_(paired)_trimmed_(paired)_contig_122821	218.24	1.45281e-08	4.35637e-06	0.00243085	ZP2_BOVIN ame: Full=Zona pellucida sperm-binding 2 ame: Full=Zona pellucida glyco 2 Short=Zp-2 ame: Full=Zona pellucida A Contains: ame: Full=Processed zona pellucida sperm-binding 2 Flags: Precursor
ZFG-16-14_13_21409_ATCACG_L001_R1_001_(paired)_trimmed_(paired)_contig_17345	189.993	0	0	0	GGH_RAT ame: Full=Gamma-glutamyl hydrolase ame: Full=Conjugase ame: Full=GH ame: Full=Gamma-Glu-X carboxypeptidase Flags: Precursor
ZFG-16-14_13_21409_ATCACG_L001_R1_001_(paired)_trimmed_(paired)_contig_22326	160.032	0	0	0	MMP13_XENLA ame: Full=Collagenase 3 ame: Full=Matrix metallo ase-13 Short=MMP-13 Flags: Precursor
ZFG-16-14_13_21409_ATCACG_L001_R1_001_(paired)_trimmed_(paired)_contig_16511	136.333	0	0	0	TNF6B_HUMAN ame: Full=Tumor necrosis factor receptor superfamily member 6B ame: Full=Decoy receptor 3 Short= 3 ame: Full=Decoy receptor for Fas ligand ame: Full=M68 Flags: Precursor
ZFG-16-14_13_21409_ATCACG_L001_R1_001_(paired)_trimmed_(paired)_contig_34362	132.765	0	0	0	FAIM3_HUMAN ame: Full=Fas apoptotic inhibitory molecule 3 ame: Full= Fc fragment receptor ame: Full=Regulator of Fas-induced apoptosis Toso Flags: Precursor
ZFG-16-14_13_21409_ATCACG_L001_R1_001_(paired)_trimmed_(paired)_contig_97958	124.192	0	0	0	LYAM2_RABIT ame: Full=E-selectin ame: Full=CD62 antigen-like family member E ame: Full=Endothelial leukocyte adhesion molecule 1 Short=ELAM-1 ame: Full=Leukocyte-endothelial cell adhesion molecule 2 Short=LECAM2 ame: CD_antigen=CD62E Flags: Precursor
ZFG-16-14_13_21409_ATCACG_L001_R1_001_(paired)_trimmed_(paired)_contig_44692	118.706	0	0	0	FOSL2_RAT ame: Full=Fos-related antigen 2 Short=FRA-2
ZFG-16-14_13_21409_ATCACG_L001_R1_001_(paired)_trimmed_(paired)_contig_55741	115.425	0	0	0	SO2A1_RAT ame: Full=Solute carrier organic anion transporter family member 2A1 ame: Full=Matrin F G 1 ame: Full=Prostaglandin transporter Short=PGT ame: Full=Solute carrier family 21 member 2
ZFG-16-14_13_21409_ATCACG_L001_R1_001_(paired)_trimmed_(paired)_contig_87412	106.435	2.18841e-09	7.77425e-07	0.000366167	TF_MOUSE ame: Full=Tissue factor Short=TF ame: Full=Coagulation factor III ame: CD_antigen=CD142 Flags: Precursor
ZFG-16-14_13_21409_ATCACG_L001_R1_001_(paired)_trimmed_(paired)_contig_3867	98.5067	0	0	0	SOCS3_CHICK ame: Full=Suppressor of cytokine signaling 3 Short=SOCS-3
ZFG-16-14_13_21409_ATCACG_L001_R1_001_(paired)_trimmed_(paired)_contig_46573	98.1692	0	0	0	CATL_DROME ame: Full=Cathepsin L ame: Full=Cysteine ase 1 Contains: ame: Full=Cathepsin L heavy chain Contains: ame: Full=Cathepsin L light chain Flags: Precursor
ZFG-16-14_13_21409_ATCACG_L001_R1_001_(paired)_trimmed_(paired)_contig_20170	92.018	0	0	0	PRDM1_MOUSE ame: Full=PR domain zinc finger 1 ame: Full=B lymphocyte-induced maturation 1 Short=Blimp-1 ame: Full=Beta-interferon gene positive regulatory domain I-binding factor ame: Full=PR domain-containing 1
ZFG-16-14_13_21409_ATCACG_L001_R1_001_(paired)_trimmed_(paired)_contig_28038	83.7345	4.57625e-09	1.50433e-06	0.000765703	ZP3_CHICK ame: Full=Zona pellucida sperm-binding 3 ame: Full=Sperm receptor ame: Full=Zona pellucida C ame: Full=Zona pellucida glyco 3 Short=Zp-3 Contains: ame: Full=Processed zona pellucida sperm-binding 3 Flags: Precursor
ZFG-16-14_13_21409_ATCACG_L001_R1_001_(paired)_trimmed_(paired)_contig_17404	82.5928	0	0	0	TNF6B_HUMAN ame: Full=Tumor necrosis factor receptor superfamily member 6B ame: Full=Decoy receptor 3 Short= 3 ame: Full=Decoy receptor for Fas ligand ame: Full=M68 Flags: Precursor
ZFG-16-14_13_21409_ATCACG_L001_R1_001_(paired)_trimmed_(paired)_contig_1982	80.3157	0	0	0	FFAR2_RAT ame: Full=Free fatty acid receptor 2 ame: Full=G- coupled receptor 43
ZFG-16-14_13_21409_ATCACG_L001_R1_001_(paired)_trimmed_(paired)_contig_55673	70.326	0	0	0	TF_RAT ame: Full=Tissue factor Short=TF ame: Full=Coagulation factor III ame: CD_antigen=CD142 Flags: Precursor
ZFG-16-14_13_21409_ATCACG_L001_R1_001_(paired)_trimmed_(paired)_contig_4870	68.7503	0	0	0	PKHF1_RAT ame: Full=Pleckstrin homology domain-containing family F member 1 Short=PH domain-containing family F member 1
ZFG-16-14_13_21409_ATCACG_L001_R1_001_(paired)_trimmed_(paired)_contig_10966	67.8373	0	0	0	CSRN1_HUMAN ame: Full=Cysteine serine-rich nuclear 1 Short=CSRNP-1 ame: Full=Axin-1 up-regulated gene 1 ame: Full= URAX1 ame: Full=TGF-beta-induced apoptosis 3 Short=TAIP-3
ZFG-16-14_13_21409_ATCACG_L001_R1_001_(paired)_trimmed_(paired)_contig_41390	67.496	3.43159e-11	1.61286e-08	5.74177e-06	SO2A1_RAT ame: Full=Solute carrier organic anion transporter family member 2A1 ame: Full=Matrin F G 1 ame: Full=Prostaglandin transporter Short=PGT ame: Full=Solute carrier family 21 member 2
ZFG-16-14_13_21409_ATCACG_L001_R1_001_(paired)_trimmed_(paired)_contig_11940	66.4299	0	0	0	MMP13_HUMAN ame: Full=Collagenase 3 ame: Full=Matrix metallo ase-13 Short=MMP-13 Flags: Precursor
ZFG-16-14_13_21409_ATCACG_L001_R1_001_(paired)_trimmed_(paired)_contig_19531	65.8433	0	0	0	FOSL1_RAT ame: Full=Fos-related antigen 1 Short=FRA-1
ZFG-16-14_13_21409_ATCACG_L001_R1_001_(paired)_trimmed_(paired)_contig_3781	64.8367	0	0	0	PD1L1_HUMAN ame: Full=Programmed cell death 1 ligand 1 Short=PD-L1 Short=PDCD1 ligand 1 Short=Programmed death ligand 1 ame: Full=B7 homolog 1 Short=B7-H1 ame: CD_antigen=CD274 Flags: Precursor
ZFG-16-14_13_21409_ATCACG_L001_R1_001_(paired)_trimmed_(paired)_contig_8845	62.3687	0	0	0	IL10_CHICK ame: Full=Interleukin-10 Short=IL-10 Flags: Precursor
ZFG-16-14_13_21409_ATCACG_L001_R1_001_(paired)_trimmed_(paired)_contig_133961	61.0481	3.5083e-14	2.65617e-11	5.87013e-09	LIMA1_PIG ame: Full=LIM domain and actin-binding 1 ame: Full=Epithelial lost in neoplasm
ZFG-16-14_13_21409_ATCACG_L001_R1_001_(paired)_trimmed_(paired)_contig_71080	57.6977	5.32786e-11	2.41589e-08	8.91463e-06	EDN1_FELCA ame: Full=Endothelin-1 Short=ET-1 ame: Full=Preproendothelin-1 Short=PPET1 Contains: ame: Full=Big endothelin-1 Flags: Precursor
ZFG-16-14_13_21409_ATCACG_L001_R1_001_(paired)_trimmed_(paired)_contig_54647	55.921	4.10268e-11	1.90685e-08	6.86465e-06	HEG1_MOUSE ame: Full= HEG homolog 1 Flags: Precursor
ZFG-16-14_13_21409_ATCACG_L001_R1_001_(paired)_trimmed_(paired)_contig_39444	54.6144	2.22045e-16	2.27931e-13	3.71527e-11	NEP_MOUSE ame: Full=Neprilysin ame: Full=Atriopeptidase ame: Full=Enkephalinase ame: Full=Neutral endopeptidase Short=NEP Short=Neutral endopeptidase ame: Full=Skin fibroblast elastase Short=SFE ame: CD_antigen=CD10
ZFG-16-14_13_21409_ATCACG_L001_R1_001_(paired)_trimmed_(paired)_contig_27322	53.8656	0	0	0	CATL_DROME ame: Full=Cathepsin L ame: Full=Cysteine ase 1 Contains: ame: Full=Cathepsin L heavy chain Contains: ame: Full=Cathepsin L light chain Flags: Precursor
ZFG-16-14_13_21409_ATCACG_L001_R1_001_(paired)_trimmed_(paired)_contig_47278	53.0333	1.05037e-09	3.95829e-07	0.000175748	INK1B_DANRE ame: Full=PAK4-inhibitor inka2 ame: Full=Induced in neural crest by AP2-alpha 2 Short=zinca2
ZFG-16-14_13_21409_ATCACG_L001_R1_001_(paired)_trimmed_(paired)_contig_19010	52.4518	0	0	0	ANGL4_PIG ame: Full=Angiopoietin-related 4 ame: Full=Angiopoietin 4 Flags: Precursor
ZFG-16-14_13_21409_ATCACG_L001_R1_001_(paired)_trimmed_(paired)_contig_93399	52.3873	4.84457e-09	1.56789e-06	0.000810598	RASFA_XENLA ame: Full=Ras association domain-containing 10
ZFG-16-14_13_21409_ATCACG_L001_R1_001_(paired)_trimmed_(paired)_contig_97608	52.2866	0	0	0	MMP13_HORSE ame: Full=Collagenase 3 ame: Full=Matrix metallo ase-13 Short=MMP-13 Flags: Precursor
ZFG-16-14_13_21409_ATCACG_L001_R1_001_(paired)_trimmed_(paired)_contig_14394	52.02	1.11022e-16	1.22213e-13	1.85764e-11	PKHF1_RAT ame: Full=Pleckstrin homology domain-containing family F member 1 Short=PH domain-containing family F member 1
ZFG-16-14_13_21409_ATCACG_L001_R1_001_(paired)_trimmed_(paired)_contig_33287	51.6507	1.11022e-16	1.22213e-13	1.85764e-11	EPD1_ONCMY ame: Full=Ependymin-1 ame: Full=Ependymin I Short=EPD-I Flags: Precursor
ZFG-16-14_13_21409_ATCACG_L001_R1_001_(paired)_trimmed_(paired)_contig_21849	51.0833	0	0	0	AMPN_CHICK ame: Full=Aminopeptidase Ey ame: Full=Aminopeptidase N
ZFG-16-14_13_21409_ATCACG_L001_R1_001_(paired)_trimmed_(paired)_contig_58819	50.8525	1.55694e-09	5.65096e-07	0.000260509	IBP6_BOVIN ame: Full=Insulin-like growth factor-binding 6 Short=IBP-6 Short=IGF-binding 6 Short=IGFBP-6 Flags: Precursor
ZFG-16-14_13_21409_ATCACG_L001_R1_001_(paired)_trimmed_(paired)_contig_22410	50.7361	0	0	0	ASB2_HUMAN ame: Full=Ankyrin repeat and SOCS box 2 Short=ASB-2
ZFG-16-14_13_21409_ATCACG_L001_R1_001_(paired)_trimmed_(paired)_contig_85577	49.6877	3.43286e-09	1.16273e-06	0.00057439	I17EL_HUMAN ame: Full= interleukin-17 receptor E-like Short=IL-17 receptor E-like Short=IL-17RE-like
ZFG-16-14_13_21409_ATCACG_L001_R1_001_(paired)_trimmed_(paired)_contig_19242	46.195	0	0	0	CDCP1_HUMAN ame: Full=CUB domain-containing 1 ame: Full=Membrane glyco gp140 ame: Full=Subtractive immunization M plus HEp3-associated 135 kDa Short=SIMA135 ame: Full=Transmembrane and associated with src kinases ame: CD_antigen=CD318 Flags: Precursor
ZFG-16-14_13_21409_ATCACG_L001_R1_001_(paired)_trimmed_(paired)_contig_42365	45.8309	8.32667e-15	6.89716e-12	1.39323e-09	DDT4L_ONCMY ame: Full=DNA damage-inducible transcript 4
ZFG-16-14_13_21409_ATCACG_L001_R1_001_(paired)_trimmed_(paired)_contig_1441	43.8463	0	0	0	ATF3_HUMAN ame: Full=Cyclic AMP-dependent transcription factor ATF-3 Short=cAMP-dependent transcription factor ATF-3 ame: Full=Activating transcription factor 3
ZFG-16-14_13_21409_ATCACG_L001_R1_001_(paired)_trimmed_(paired)_contig_10983	42.8997	0	0	0	ZN335_RAT ame: Full=Zinc finger 335 ame: Full=NRC-interacting factor 1 Short=NIF-1
ZFG-16-14_13_21409_ATCACG_L001_R1_001_(paired)_trimmed_(paired)_contig_42802	42.7357	3.33067e-16	3.33707e-13	5.57291e-11	PRIMA_MOUSE ame: Full=Proline-rich membrane anchor 1 Short=P Flags: Precursor
ZFG-16-14_13_21409_ATCACG_L001_R1_001_(paired)_trimmed_(paired)_contig_14556	41.4665	0	0	0	NAR4_MOUSE ame: Full=Ecto-ADP-ribosyltransferase 4 ame: Full=ADP-ribosyltransferase C2 and C3 toxin-like 4 Short=ARTC4 ame: Full=Mono(ADP-ribosyl)transferase 4 ame: Full=NAD(P)(+)--arginine ADP-ribosyltransferase 4 ame: CD_antigen=CD297 Flags: Precursor
ZFG-16-14_13_21409_ATCACG_L001_R1_001_(paired)_trimmed_(paired)_contig_27809	40.9389	1.58895e-12	9.16776e-10	2.65865e-07	B2L14_HUMAN ame: Full=Apoptosis facilitator Bcl-2 14 Short=Bcl2-L-14 ame: Full=Apoptosis regulator Bcl-G
ZFG-16-14_13_21409_ATCACG_L001_R1_001_(paired)_trimmed_(paired)_contig_14295	40.4012	0	0	0	ZSC22_HUMAN ame: Full=Zinc finger and SCAN domain-containing 22 ame: Full=Krueppel-related zinc finger 2 ame: Full= HKR2 ame: Full=Zinc finger 50
ZFG-16-14_13_21409_ATCACG_L001_R1_001_(paired)_trimmed_(paired)_contig_21888	37.2396	0	0	0	NEUL3_HUMAN ame: Full=E3 ubiquitin- ligase NEURL3 ame: Full=Lung-inducible neuralized-related C3CH4 RING domain ame: Full=Neuralized 3 ame: Full=RING-type E3 ubiquitin transferase NEURL3
ZFG-16-14_13_21409_ATCACG_L001_R1_001_(paired)_trimmed_(paired)_contig_29900	36.2311	0	0	0	LRN4L_MOUSE ame: Full=LRRN4 C-terminal Flags: Precursor
ZFG-16-14_13_21409_ATCACG_L001_R1_001_(paired)_trimmed_(paired)_contig_47140	36.1053	4.02841e-09	1.34271e-06	0.000674038	PTGIS_MOUSE ame: Full=Prostacyclin synthase ame: Full=Prostaglandin I2 synthase
ZFG-16-14_13_21409_ATCACG_L001_R1_001_(paired)_trimmed_(paired)_contig_31258	35.7633	3.47633e-12	1.91227e-09	5.81663e-07	GIMD1_RAT ame: Full=GTPase IMAP family member GIMD1 ame: Full=GIMAP family P-loop NTPase domain-containing 1
ZFG-16-14_13_21409_ATCACG_L001_R1_001_(paired)_trimmed_(paired)_contig_63193	35.6435	2.71783e-13	1.73568e-10	4.54749e-08	MP17L_MOUSE ame: Full=Mpv17 Short=M-LP
ZFG-16-14_13_21409_ATCACG_L001_R1_001_(paired)_trimmed_(paired)_contig_18220	35.1923	0	0	0	KCD12_HUMAN ame: Full=BTB POZ domain-containing KCTD12 ame: Full=Pfetin ame: Full=Predominantly fetal expressed T1 domain
ZFG-16-14_13_21409_ATCACG_L001_R1_001_(paired)_trimmed_(paired)_contig_7016	34.8061	0	0	0	SET1_CAEEL ame: Full=Histone-lysine N-methyltransferase set-1
ZFG-16-14_13_21409_ATCACG_L001_R1_001_(paired)_trimmed_(paired)_contig_12320	33.3429	0	0	0	FA8_PIG ame: Full=Coagulation factor VIII ame: Full=Procoagulant component Flags: Precursor
ZFG-16-14_13_21409_ATCACG_L001_R1_001_(paired)_trimmed_(paired)_contig_36347	31.6501	0	0	0	RASFA_HUMAN ame: Full=Ras association domain-containing 10
ZFG-16-14_13_21409_ATCACG_L001_R1_001_(paired)_trimmed_(paired)_contig_16373	30.5669	1.46327e-13	9.9527e-11	2.44836e-08	FHDC1_HUMAN ame: Full=FH2 domain-containing 1
ZFG-16-14_13_21409_ATCACG_L001_R1_001_(paired)_trimmed_(paired)_contig_14133	29.6728	0	0	0	SOCS3_CANFA ame: Full=Suppressor of cytokine signaling 3 Short=SOCS-3
ZFG-16-14_13_21409_ATCACG_L001_R1_001_(paired)_trimmed_(paired)_contig_17013	29.6156	6.31717e-13	3.85765e-10	1.057e-07	CATL_DROME ame: Full=Cathepsin L ame: Full=Cysteine ase 1 Contains: ame: Full=Cathepsin L heavy chain Contains: ame: Full=Cathepsin L light chain Flags: Precursor
ZFG-16-14_13_21409_ATCACG_L001_R1_001_(paired)_trimmed_(paired)_contig_114129	28.3252	2.72426e-07	5.93524e-05	0.0455827	TRI25_HUMAN ame: Full=E3 ubiquitin ISG15 ligase TRIM25 ame: Full=Estrogen-responsive finger ame: Full=RING finger 147 ame: Full=RING-type E3 ubiquitin transferase ame: Full=RING-type E3 ubiquitin transferase TRIM25 ame: Full=Tripartite motif-containing 25 ame: Full=Ubiquitin ISG15-conjugating enzyme TRIM25 ame: Full=Zinc finger 147
ZFG-16-14_13_21409_ATCACG_L001_R1_001_(paired)_trimmed_(paired)_contig_14214	27.9524	0	0	0	CXCR2_RAT ame: Full=C-X-C chemokine receptor type 2 Short=CXC-R2 Short=CXCR-2 ame: Full=GRO MGSA receptor ame: Full=High affinity interleukin-8 receptor B Short=IL-8R B ame: CD_antigen=CD182
ZFG-16-14_13_21409_ATCACG_L001_R1_001_(paired)_trimmed_(paired)_contig_25643	27.6041	0	0	0	TLR5_HUMAN ame: Full=Toll-like receptor 5 ame: Full=Toll interleukin-1 receptor 3 Flags: Precursor
ZFG-16-14_13_21409_ATCACG_L001_R1_001_(paired)_trimmed_(paired)_contig_23329	27.489	0	0	0	HHLA2_HUMAN ame: Full=HERV-H LTR-associating 2 ame: Full=Human endogenous retrovirus-H long terminal repeat-associating 2 Flags: Precursor
ZFG-16-14_13_21409_ATCACG_L001_R1_001_(paired)_trimmed_(paired)_contig_17014	27.4017	0	0	0	CATL_DROME ame: Full=Cathepsin L ame: Full=Cysteine ase 1 Contains: ame: Full=Cathepsin L heavy chain Contains: ame: Full=Cathepsin L light chain Flags: Precursor
ZFG-16-14_13_21409_ATCACG_L001_R1_001_(paired)_trimmed_(paired)_contig_17327	26.7786	0	0	0	DLLC_DANRE ame: Full=Delta C Short= Short=delC Flags: Precursor
ZFG-16-14_13_21409_ATCACG_L001_R1_001_(paired)_trimmed_(paired)_contig_10213	26.6144	0	0	0	SOCS1_MOUSE ame: Full=Suppressor of cytokine signaling 1 Short=SOCS-1 ame: Full=JAK-binding Short=JAB ame: Full=STAT-induced STAT inhibitor 1 Short=SSI-1
ZFG-16-14_13_21409_ATCACG_L001_R1_001_(paired)_trimmed_(paired)_contig_14536	25.8473	0	0	0	IL1R2_CHLAE ame: Full=Interleukin-1 receptor type 2 Short=IL-1R-2 Short=IL-1RT-2 Short=IL-1RT2 ame: Full=CD121 antigen-like family member B ame: Full=IL-1 type II receptor ame: Full=Interleukin-1 receptor beta Short=IL-1R-beta ame: Full=Interleukin-1 receptor type II ame: CD_antigen=CD121b Contains: ame: Full=Interleukin-1 receptor type membrane form Short=mIL-1R2 Short=mIL-1RII Contains: ame: Fu…
ZFG-16-14_13_21409_ATCACG_L001_R1_001_(paired)_trimmed_(paired)_contig_6770	25.4359	0	0	0	PR3CB_DANRE ame: Full= phosphatase 1 regulatory subunit 3C-B
ZFG-16-14_13_21409_ATCACG_L001_R1_001_(paired)_trimmed_(paired)_contig_20903	24.7119	0	0	0	TRIB1_HUMAN ame: Full=Tribbles homolog 1 Short=TRB-1 ame: Full=G- -coupled receptor-induced gene 2 Short=GIG-2 ame: Full=SKIP1
ZFG-16-14_13_21409_ATCACG_L001_R1_001_(paired)_trimmed_(paired)_contig_19402	24.655	0	0	0	MYO1C_DANRE ame: Full=Unconventional myosin-Ic ame: Full=Myosin I beta Short=MMI-beta Short=MMIb
ZFG-16-14_13_21409_ATCACG_L001_R1_001_(paired)_trimmed_(paired)_contig_1378	24.3516	0	0	0	BATF3_RAT ame: Full=Basic leucine zipper transcriptional factor ATF-like 3 Short=B-ATF-3 ame: Full=Jun dimerization 1 Short=JDP-1
ZFG-16-14_13_21409_ATCACG_L001_R1_001_(paired)_trimmed_(paired)_contig_69978	24.2489	2.15718e-08	6.1594e-06	0.00360941	SO2A1_MOUSE ame: Full=Solute carrier organic anion transporter family member 2A1 ame: Full=Prostaglandin transporter Short=PGT ame: Full=Solute carrier family 21 member 2
ZFG-16-14_13_21409_ATCACG_L001_R1_001_(paired)_trimmed_(paired)_contig_16040	24.2205	2.22045e-16	2.27931e-13	3.71527e-11	TR11B_BOVIN ame: Full=Tumor necrosis factor receptor superfamily member 11B ame: Full=Osteoprotegerin Flags: Precursor
ZFG-16-14_13_21409_ATCACG_L001_R1_001_(paired)_trimmed_(paired)_contig_19456	24.1513	2.78004e-08	7.71409e-06	0.0046516	EREG_MOUSE ame: Full=Proepiregulin Contains: ame: Full=Epiregulin Short=EPR Flags: Precursor
ZFG-16-14_13_21409_ATCACG_L001_R1_001_(paired)_trimmed_(paired)_contig_4536	23.7867	0	0	0	TLR13_MOUSE ame: Full=Toll-like receptor 13 Flags: Precursor
ZFG-16-14_13_21409_ATCACG_L001_R1_001_(paired)_trimmed_(paired)_contig_52174	23.2924	1.76203e-12	1.00968e-09	2.94825e-07	DH12A_DANRE ame: Full=Very-long-chain 3-oxoacyl- reductase-A ame: Full=17-beta-hydroxysteroid dehydrogenase 12-A Short=17-beta-HSD 12-A Short= Short=zfHSD17B12A ame: Full=3-ketoacyl- reductase Short=KAR ame: Full=Estradiol 17-beta-dehydrogenase 12-A
ZFG-16-14_13_21409_ATCACG_L001_R1_001_(paired)_trimmed_(paired)_contig_4911	22.8671	0	0	0	FLVC2_HUMAN ame: Full=Feline leukemia virus subgroup C receptor-related 2 ame: Full=Calcium-chelate transporter Short=CCT
ZFG-16-14_13_21409_ATCACG_L001_R1_001_(paired)_trimmed_(paired)_contig_33439	22.6714	4.32543e-13	2.71062e-10	7.23735e-08	ATS1_RAT ame: Full=A disintegrin and metallo ase with thrombospondin motifs 1 Short=ADAM-TS 1 Short=ADAM-TS1 Short=ADAMTS-1 Flags: Precursor
ZFG-16-14_13_21409_ATCACG_L001_R1_001_(paired)_trimmed_(paired)_contig_104771	22.523	1.65602e-07	3.84308e-05	0.0277086	ADTRP_HUMAN ame: Full=Androgen-dependent TFPI-regulating
ZFG-16-14_13_21409_ATCACG_L001_R1_001_(paired)_trimmed_(paired)_contig_8506	22.3591	0	0	0	LIMK1_CHICK ame: Full=LIM domain kinase 1 Short=LIMK-1 Short=chLIMK1
ZFG-16-14_13_21409_ATCACG_L001_R1_001_(paired)_trimmed_(paired)_contig_16146	21.5612	0	0	0	OBSCN_MOUSE ame: Full=Obscurin ame: Full=Obscurin- ame: Full=Obscurin-myosin light chain kinase Short=Obscurin-MLCK
ZFG-16-14_13_21409_ATCACG_L001_R1_001_(paired)_trimmed_(paired)_contig_1319	21.4032	1.11022e-16	1.22213e-13	1.85764e-11	PAI1_PIG ame: Full=Plasminogen activator inhibitor 1 Short=PAI Short=PAI-1 ame: Full=Endothelial plasminogen activator inhibitor ame: Full=Serpin E1 Flags: Precursor
ZFG-16-14_13_21409_ATCACG_L001_R1_001_(paired)_trimmed_(paired)_contig_23448	21.2115	0	0	0	TNR5_HORSE ame: Full=Tumor necrosis factor receptor superfamily member 5 ame: Full=B-cell surface antigen CD40 ame: Full=CD40L receptor ame: CD_antigen=CD40 Flags: Precursor
ZFG-16-14_13_21409_ATCACG_L001_R1_001_(paired)_trimmed_(paired)_contig_9917	21.1567	0	0	0	HXK4_HUMAN ame: Full=Glucokinase ame: Full=Hexokinase type IV Short=HK IV ame: Full=Hexokinase-4 Short=HK4 ame: Full=Hexokinase-D
ZFG-16-14_13_21409_ATCACG_L001_R1_001_(paired)_trimmed_(paired)_contig_15092	20.9563	0	0	0	CREM_CANFA ame: Full=cAMP-responsive element modulator
ZFG-16-14_13_21409_ATCACG_L001_R1_001_(paired)_trimmed_(paired)_contig_6060	20.7568	0	0	0	UST_MOUSE ame: Full=Uronyl 2-sulfotransferase
ZFG-16-14_13_21409_ATCACG_L001_R1_001_(paired)_trimmed_(paired)_contig_8830	20.6977	0	0	0	IKBD_HUMAN ame: Full=NF-kappa-B inhibitor delta ame: Full=I-kappa-B-delta Short= -delta Short= delta ame: Full= ame: Full=T-cell activation NFKB ame: Full=TA-NFKBH
ZFG-16-14_13_21409_ATCACG_L001_R1_001_(paired)_trimmed_(paired)_contig_8915	20.6858	0	0	0	ANGP2_RAT ame: Full=Angiopoietin-2 Short=ANG-2 Flags: Precursor
ZFG-16-14_13_21409_ATCACG_L001_R1_001_(paired)_trimmed_(paired)_contig_26826	20.3594	9.99201e-16	9.49928e-13	1.67187e-10	FBCD1_HUMAN ame: Full=Fibrinogen C domain-containing 1
ZFG-16-14_13_21409_ATCACG_L001_R1_001_(paired)_trimmed_(paired)_contig_19737	20.2145	1.29826e-09	4.79527e-07	0.000217226	TF_BOVIN ame: Full=Tissue factor Short=TF ame: Full=Coagulation factor III ame: CD_antigen=CD142 Flags: Precursor
ZFG-16-14_13_21409_ATCACG_L001_R1_001_(paired)_trimmed_(paired)_contig_62098	19.8704	1.18196e-09	4.39483e-07	0.000197767	HCAR2_RAT ame: Full=Hydroxycarboxylic acid receptor 2 ame: Full=G- coupled receptor 109 ame: Full=G- coupled receptor 109A ame: Full=G- coupled receptor HM74 ame: Full=Niacin receptor 1 ame: Full=Nicotinic acid receptor ame: Full= PUMA-G
ZFG-16-14_13_21409_ATCACG_L001_R1_001_(paired)_trimmed_(paired)_contig_20957	19.0069	2.08944e-13	1.38185e-10	3.49607e-08	CATK_BOVIN ame: Full=Cathepsin K Flags: Precursor
ZFG-16-14_13_21409_ATCACG_L001_R1_001_(paired)_trimmed_(paired)_contig_410	18.7459	0	0	0	OGRL1_HUMAN ame: Full=Opioid growth factor receptor 1
ZFG-16-14_13_21409_ATCACG_L001_R1_001_(paired)_trimmed_(paired)_contig_35856	18.5853	1.67978e-11	8.31545e-09	2.81062e-06	ARL3_XENLA ame: Full=ADP-ribosylation factor 3
ZFG-16-14_13_21409_ATCACG_L001_R1_001_(paired)_trimmed_(paired)_contig_52996	18.506	4.73204e-09	1.53742e-06	0.00079177	GPR31_HUMAN ame: Full=12-(S)-hydroxy-5,8,10,14-eicosatetraenoic acid receptor Short=12-(S)-HETE receptor Short=12-HETER ame: Full=G- coupled receptor 31
ZFG-16-14_13_21409_ATCACG_L001_R1_001_(paired)_trimmed_(paired)_contig_2392	18.4333	0	0	0	TNR5_HORSE ame: Full=Tumor necrosis factor receptor superfamily member 5 ame: Full=B-cell surface antigen CD40 ame: Full=CD40L receptor ame: CD_antigen=CD40 Flags: Precursor
ZFG-16-14_13_21409_ATCACG_L001_R1_001_(paired)_trimmed_(paired)_contig_33506	17.977	2.45722e-11	1.17807e-08	4.11145e-06	TM158_MOUSE ame: Full=Transmembrane 158 ame: Full=40 kDa BINP-binding Short=p40BBP ame: Full=Ras-induced senescence 1 Flags: Precursor
ZFG-16-14_13_21409_ATCACG_L001_R1_001_(paired)_trimmed_(paired)_contig_15649	17.9579	2.77556e-15	2.47026e-12	4.64409e-10	MYC_CARAU ame: Full=Transcriptional regulator Myc Short=c-Myc
ZFG-16-14_13_21409_ATCACG_L001_R1_001_(paired)_trimmed_(paired)_contig_14012	17.7997	0	0	0	CEBPE_RAT ame: Full=CCAAT enhancer-binding epsilon Short=C EBP epsilon ame: Full=C EBP-related 1
ZFG-16-14_13_21409_ATCACG_L001_R1_001_(paired)_trimmed_(paired)_contig_11168	17.6055	0	0	0	UPP1_MOUSE ame: Full=Uridine phosphorylase 1 Short=UPase 1 Short= ase 1
ZFG-16-14_13_21409_ATCACG_L001_R1_001_(paired)_trimmed_(paired)_contig_15363	17.4245	1.52967e-12	8.85623e-10	2.55945e-07	ST14_HUMAN ame: Full=Suppressor of tumorigenicity 14 ame: Full=Matriptase ame: Full=Membrane-type serine protease 1 Short=MT-SP1 ame: Full=Prostamin ame: Full=Serine protease 14 ame: Full=Serine protease TADG-15 ame: Full=Tumor-associated differentially-expressed gene 15
ZFG-16-14_13_21409_ATCACG_L001_R1_001_(paired)_trimmed_(paired)_contig_9018	17.1011	5.33594e-09	1.71366e-06	0.000892815	GNDS_MOUSE ame: Full=Ral guanine nucleotide dissociation stimulator Short= ame: Full=Ral guanine nucleotide exchange factor Short=
ZFG-16-14_13_21409_ATCACG_L001_R1_001_(paired)_trimmed_(paired)_contig_9884	16.8915	0	0	0	CIB2_MOUSE ame: Full=Calcium and integrin-binding family member 2 ame: Full=Kinase-interacting 2 Short=KIP 2
ZFG-16-14_13_21409_ATCACG_L001_R1_001_(paired)_trimmed_(paired)_contig_6983	16.6525	0	0	0	HIG1A_HUMAN ame: Full=HIG1 domain family member mitochondrial ame: Full=Hypoxia-inducible gene 1 ame: Full=RCF1 homolog A Short=RCF1a
ZFG-16-14_13_21409_ATCACG_L001_R1_001_(paired)_trimmed_(paired)_contig_58264	16.5095	5.80959e-08	1.47955e-05	0.00972066	IMA1_XENLA ame: Full=Importin subunit alpha-1 ame: Full=Karyopherin subunit alpha-2
ZFG-16-14_13_21409_ATCACG_L001_R1_001_(paired)_trimmed_(paired)_contig_4650	16.1661	0	0	0	TLR13_MOUSE ame: Full=Toll-like receptor 13 Flags: Precursor
ZFG-16-14_13_21409_ATCACG_L001_R1_001_(paired)_trimmed_(paired)_contig_18131	16.1015	1.2923e-13	8.89831e-11	2.16229e-08	CCD42_NEMVE ame: Full=Coiled-coil domain-containing 42 homolog
ZFG-16-14_13_21409_ATCACG_L001_R1_001_(paired)_trimmed_(paired)_contig_59998	15.9263	2.61463e-09	9.1211e-07	0.000437483	RGS8_MOUSE ame: Full=Regulator of G- signaling 8 Short=RGS8
ZFG-16-14_13_21409_ATCACG_L001_R1_001_(paired)_trimmed_(paired)_contig_12982	15.7653	2.9754e-14	2.2837e-11	4.97847e-09	GFI1_RAT ame: Full=Zinc finger Gfi-1 ame: Full=Growth factor independent 1
ZFG-16-14_13_21409_ATCACG_L001_R1_001_(paired)_trimmed_(paired)_contig_709	15.5985	0	0	0	TNAP2_HUMAN ame: Full=Tumor necrosis factor alpha-induced 2 Short=TNF alpha-induced 2 ame: Full=Primary response gene B94
ZFG-16-14_13_21409_ATCACG_L001_R1_001_(paired)_trimmed_(paired)_contig_23947	15.5755	2.48908e-07	5.50166e-05	0.0416475	TWIST_XENLA ame: Full=Twist-related ame: Full=T18 ame: Full=X-twist
ZFG-16-14_13_21409_ATCACG_L001_R1_001_(paired)_trimmed_(paired)_contig_18407	14.8578	2.22045e-16	2.27931e-13	3.71527e-11	ADAM8_MOUSE ame: Full=Disintegrin and metallo ase domain-containing 8 Short=ADAM 8 ame: Full=Cell surface antigen MS2 ame: Full=Macrophage cysteine-rich glyco ame: CD_antigen=CD156a Flags: Precursor
ZFG-16-14_13_21409_ATCACG_L001_R1_001_(paired)_trimmed_(paired)_contig_7171	14.4104	1.9762e-14	1.56711e-11	3.30659e-09	HECD2_MOUSE ame: Full=Probable E3 ubiquitin- ligase HECTD2 ame: Full=HECT domain-containing 2 ame: Full=HECT-type E3 ubiquitin transferase HECTD2
ZFG-16-14_13_21409_ATCACG_L001_R1_001_(paired)_trimmed_(paired)_contig_3223	14.3003	0	0	0	DUS1A_XENLA ame: Full=Dual specificity phosphatase 1-A ame: Full=XCL100 ame: Full=XCL100-alfa
ZFG-16-14_13_21409_ATCACG_L001_R1_001_(paired)_trimmed_(paired)_contig_16427	14.2344	0	0	0	DUS1A_XENLA ame: Full=Dual specificity phosphatase 1-A ame: Full=XCL100 ame: Full=XCL100-alfa
ZFG-16-14_13_21409_ATCACG_L001_R1_001_(paired)_trimmed_(paired)_contig_10402	14.2321	0	0	0	ADA28_HUMAN ame: Full=Disintegrin and metallo ase domain-containing 28 Short=ADAM 28 ame: Full=Epididymal metallo ase- disintegrin- and cysteine-rich II Short=eMDC II ame: Full=Metallo ase- disintegrin- and cysteine-rich L Short=MDC-L Flags: Precursor
ZFG-16-14_13_21409_ATCACG_L001_R1_001_(paired)_trimmed_(paired)_contig_37606	14.1905	1.67558e-08	4.92724e-06	0.0028036	TAGL3_RAT ame: Full=Transgelin-3 ame: Full=Neuronal 22 Short=NP22 ame: Full=Neuronal NP25
ZFG-16-14_13_21409_ATCACG_L001_R1_001_(paired)_trimmed_(paired)_contig_32996	14.0647	1.153e-11	5.86386e-09	1.92921e-06	SEM4B_MOUSE ame: Full=Semaphorin-4B ame: Full=Semaphorin-C Short=Sema C Flags: Precursor
ZFG-16-14_13_21409_ATCACG_L001_R1_001_(paired)_trimmed_(paired)_contig_23750	14.0096	1.11022e-15	1.03779e-12	1.85764e-10	AA2AR_HUMAN ame: Full=Adenosine receptor A2a
ZFG-16-14_13_21409_ATCACG_L001_R1_001_(paired)_trimmed_(paired)_contig_23057	13.9854	1.22125e-14	9.9678e-12	2.0434e-09	VWA7_BOVIN ame: Full=von Willebrand factor A domain-containing 7 ame: Full= G7c Flags: Precursor
ZFG-16-14_13_21409_ATCACG_L001_R1_001_(paired)_trimmed_(paired)_contig_13138	13.2644	0	0	0	LDLR_PIG ame: Full=Low-density lipo receptor Short=LDL receptor
ZFG-16-14_13_21409_ATCACG_L001_R1_001_(paired)_trimmed_(paired)_contig_8987	13.1508	0	0	0	SN_MOUSE ame: Full=Sialoadhesin ame: Full=Sheep erythrocyte receptor Short=SER ame: Full=Sialic acid-binding Ig-like lectin 1 Short=Siglec-1 ame: CD_antigen=CD169 Flags: Precursor
ZFG-16-14_13_21409_ATCACG_L001_R1_001_(paired)_trimmed_(paired)_contig_4542	13.1446	0	0	0	STXA_SYNVE ame: Full=Neoverrucotoxin subunit alpha Short= subunit alpha
ZFG-16-14_13_21409_ATCACG_L001_R1_001_(paired)_trimmed_(paired)_contig_5873	13.1126	0	0	0	B2L14_RAT ame: Full=Apoptosis facilitator Bcl-2 14 Short=Bcl2-L-14
ZFG-16-14_13_21409_ATCACG_L001_R1_001_(paired)_trimmed_(paired)_contig_26827	13.0938	1.06491e-07	2.56746e-05	0.0178182	TENX_HUMAN ame: Full=Tenascin-X Short=TN-X ame: Full=Hexabrachion Flags: Precursor
ZFG-16-14_13_21409_ATCACG_L001_R1_001_(paired)_trimmed_(paired)_contig_23313	12.9173	1.11022e-16	1.22213e-13	1.85764e-11	ZC12A_RAT ame: Full=Endoribonuclease ZC3H12A ame: Full=Monocyte chemotactic -induced 1 Short=MCP-induced 1 Short=MCPIP-1 ame: Full=Regnase-1 Short=Reg1 ame: Full=Zinc finger CCCH domain-containing 12A
ZFG-16-14_13_21409_ATCACG_L001_R1_001_(paired)_trimmed_(paired)_contig_8681	12.895	1.13387e-10	4.87715e-08	1.89721e-05	IFI44_HUMAN ame: Full=Interferon-induced 44 Short=p44 ame: Full=Microtubule-associated 44
ZFG-16-14_13_21409_ATCACG_L001_R1_001_(paired)_trimmed_(paired)_contig_20104	12.8594	6.57222e-09	2.07485e-06	0.00109967	PRDM1_HUMAN ame: Full=PR domain zinc finger 1 ame: Full=BLIMP-1 ame: Full=Beta-interferon gene positive regulatory domain I-binding factor ame: Full=PR domain-containing 1 ame: Full=Positive regulatory domain I-binding factor 1 Short=PRDI-BF1 Short=PRDI-binding factor 1
ZFG-16-14_13_21409_ATCACG_L001_R1_001_(paired)_trimmed_(paired)_contig_248	12.6073	0	0	0	ADAM8_MOUSE ame: Full=Disintegrin and metallo ase domain-containing 8 Short=ADAM 8 ame: Full=Cell surface antigen MS2 ame: Full=Macrophage cysteine-rich glyco ame: CD_antigen=CD156a Flags: Precursor
ZFG-16-14_13_21409_ATCACG_L001_R1_001_(paired)_trimmed_(paired)_contig_22088	12.4992	2.25864e-12	1.28543e-09	3.77918e-07	DUS1_HUMAN ame: Full=Dual specificity phosphatase 1 ame: Full=Dual specificity phosphatase hVH1 ame: Full=Mitogen-activated kinase phosphatase 1 Short=MAP kinase phosphatase 1 Short=MKP-1 ame: Full= -tyrosine phosphatase CL100
ZFG-16-14_13_21409_ATCACG_L001_R1_001_(paired)_trimmed_(paired)_contig_11659	12.4591	0	0	0	GA45A_FELCA ame: Full=Growth arrest and DNA damage-inducible GADD45 alpha
ZFG-16-14_13_21409_ATCACG_L001_R1_001_(paired)_trimmed_(paired)_contig_29195	12.4375	9.79328e-13	5.79018e-10	1.63862e-07	TIMP2_CRILO ame: Full=Metallo ase inhibitor 2 ame: Full=Tissue inhibitor of metallo ases 2 Short=TIMP-2 Flags: Precursor
ZFG-16-14_13_21409_ATCACG_L001_R1_001_(paired)_trimmed_(paired)_contig_7074	12.4294	0	0	0	CDN1B_CRIGR ame: Full=Cyclin-dependent kinase inhibitor 1B ame: Full=Cyclin-dependent kinase inhibitor p27 ame: Full=p27Kip1
ZFG-16-14_13_21409_ATCACG_L001_R1_001_(paired)_trimmed_(paired)_contig_38981	12.3307	2.47348e-09	8.69466e-07	0.000413866	MYO1E_MOUSE ame: Full=Unconventional myosin-Ie ame: Full=Unconventional myosin 1E
ZFG-16-14_13_21409_ATCACG_L001_R1_001_(paired)_trimmed_(paired)_contig_9402	12.3112	1.18017e-13	8.22778e-11	1.97467e-08	RGCC_HUMAN ame: Full=Regulator of cell cycle RGCC ame: Full=Response gene to complement 32 Short=RGC-32
ZFG-16-14_13_21409_ATCACG_L001_R1_001_(paired)_trimmed_(paired)_contig_37174	12.2849	5.34495e-12	2.84816e-09	8.94322e-07	HECA2_HUMAN ame: Full=HEPACAM family member 2 ame: Full=Mitotic kinetics regulator Flags: Precursor
ZFG-16-14_13_21409_ATCACG_L001_R1_001_(paired)_trimmed_(paired)_contig_2473	12.2821	1.15352e-13	8.1096e-11	1.93008e-08	PE2R4_MOUSE ame: Full=Prostaglandin E2 receptor EP4 subtype Short=PGE receptor EP4 subtype Short=PGE2 receptor EP4 subtype ame: Full=Prostanoid EP4 receptor
ZFG-16-14_13_21409_ATCACG_L001_R1_001_(paired)_trimmed_(paired)_contig_6492	12.1621	0	0	0	LYG_PAROL ame: Full=Lysozyme g ame: Full=1,4-beta-N-acetylmuramidase
ZFG-16-14_13_21409_ATCACG_L001_R1_001_(paired)_trimmed_(paired)_contig_8126	12.1379	1.11022e-16	1.22213e-13	1.85764e-11	CYCB_TAKRU ame: Full=Cytochrome c-b
ZFG-16-14_13_21409_ATCACG_L001_R1_001_(paired)_trimmed_(paired)_contig_47568	12.1198	1.05889e-07	2.55664e-05	0.0177175	REPS2_HUMAN ame: Full= 1-associated Eps domain-containing 2 ame: Full=Partner of 1 ame: Full= 1-interacting 2
ZFG-16-14_13_21409_ATCACG_L001_R1_001_(paired)_trimmed_(paired)_contig_1568	12.0285	0	0	0	RGS18_MOUSE ame: Full=Regulator of G- signaling 18 Short=RGS18
ZFG-16-14_13_21409_ATCACG_L001_R1_001_(paired)_trimmed_(paired)_contig_13249	12.0278	5.41789e-14	3.92436e-11	9.06526e-09	SAMD8_HUMAN ame: Full=Sphingomyelin synthase-related 1 Short=SMSr ame: Full=Ceramide phosphoethanolamine synthase Short=CPE synthase ame: Full=Sterile alpha motif domain-containing 8 Short=SAM domain-containing 8
ZFG-16-14_13_21409_ATCACG_L001_R1_001_(paired)_trimmed_(paired)_contig_10032	11.9342	3.66374e-15	3.20953e-12	6.1302e-10	PKHG6_MOUSE ame: Full=Pleckstrin homology domain-containing family G member 6 Short=PH domain-containing family G member 6
ZFG-16-14_13_21409_ATCACG_L001_R1_001_(paired)_trimmed_(paired)_contig_5454	11.9102	0	0	0	PA24A_DANRE ame: Full=Cytosolic phospholipase A2 Short=cPLA2 ame: Full=Phospholipase A2 group IVA Includes: ame: Full=Phospholipase A2 ame: Full=Phosphatidylcholine 2-acylhydrolase Includes: ame: Full=Lysophospholipase
ZFG-16-14_13_21409_ATCACG_L001_R1_001_(paired)_trimmed_(paired)_contig_13292	11.6779	0	0	0	CXCR1_RABIT ame: Full=C-X-C chemokine receptor type 1 Short=CXC-R1 Short=CXCR-1 ame: Full=High affinity interleukin-8 receptor A Short=IL-8R A ame: CD_antigen=CD181
ZFG-16-14_13_21409_ATCACG_L001_R1_001_(paired)_trimmed_(paired)_contig_16601	11.6269	0	0	0	SDC4_MOUSE ame: Full=Syndecan-4 Short=SYND4 ame: Full=Ryudocan core Flags: Precursor
ZFG-16-14_13_21409_ATCACG_L001_R1_001_(paired)_trimmed_(paired)_contig_46973	11.6217	1.86773e-07	4.28096e-05	0.031251	TMPS6_MOUSE ame: Full=Transmembrane protease serine 6 ame: Full=Matriptase-2
ZFG-16-14_13_21409_ATCACG_L001_R1_001_(paired)_trimmed_(paired)_contig_13551	11.5171	0	0	0	TUFT1_HUMAN ame: Full=Tuftelin
ZFG-16-14_13_21409_ATCACG_L001_R1_001_(paired)_trimmed_(paired)_contig_46516	11.4185	2.78994e-07	6.05467e-05	0.0466815	IL12B_CAVPO ame: Full=Interleukin-12 subunit beta Short=IL-12B ame: Full=Cytotoxic lymphocyte maturation factor 40 kDa subunit Short=CLMF p40 ame: Full=IL-12 subunit p40 Flags: Precursor
ZFG-16-14_13_21409_ATCACG_L001_R1_001_(paired)_trimmed_(paired)_contig_23	11.3549	0	0	0	TIMP2_CAVPO ame: Full=Metallo ase inhibitor 2 ame: Full=Tissue inhibitor of metallo ases 2 Short=TIMP-2 Flags: Precursor
ZFG-16-14_13_21409_ATCACG_L001_R1_001_(paired)_trimmed_(paired)_contig_51150	11.3395	2.58324e-08	7.22793e-06	0.0043223	CABP1_BOVIN ame: Full=Calcium-binding 1 Short= 1
ZFG-16-14_13_21409_ATCACG_L001_R1_001_(paired)_trimmed_(paired)_contig_20400	11.2061	4.38538e-14	3.23245e-11	7.33766e-09	LYG_PAROL ame: Full=Lysozyme g ame: Full=1,4-beta-N-acetylmuramidase
ZFG-16-14_13_21409_ATCACG_L001_R1_001_(paired)_trimmed_(paired)_contig_11764	11.1863	1.33227e-15	1.23158e-12	2.22916e-10	WT1A_XENLA ame: Full=Wilms tumor homolog A Short=XWT1a Short=xWT1
ZFG-16-14_13_21409_ATCACG_L001_R1_001_(paired)_trimmed_(paired)_contig_6234	11.1526	0	0	0	B915_XENLA ame: Full=Maternal ame: Full=p30
ZFG-16-14_13_21409_ATCACG_L001_R1_001_(paired)_trimmed_(paired)_contig_43206	11.0204	1.18582e-07	2.8426e-05	0.0198413	PA2G3_BOVIN ame: Full=Group 3 secretory phospholipase A2 ame: Full=Group III secretory phospholipase A2 Short=GIII sPLA2 Short=sPLA2-III ame: Full=Phosphatidylcholine 2-acylhydrolase 3 Flags: Precursor
ZFG-16-14_13_21409_ATCACG_L001_R1_001_(paired)_trimmed_(paired)_contig_5490	11.019	6.89448e-14	4.9089e-11	1.15359e-08	PGPS1_CHICK ame: Full=CDP-diacylglycerol--glycerol-3-phosphate 3- mitochondrial ame: Full=Phosphatidylglycerophosphate synthase 1 Short=PGP synthase 1 Flags: Precursor
ZFG-16-14_13_21409_ATCACG_L001_R1_001_(paired)_trimmed_(paired)_contig_98527	10.9989	3.07532e-14	2.34961e-11	5.14565e-09	IRF1_CHICK ame: Full=Interferon regulatory factor 1 Short=IRF-1
ZFG-16-14_13_21409_ATCACG_L001_R1_001_(paired)_trimmed_(paired)_contig_464	10.9268	0	0	0	CD83_HUMAN ame: Full=CD83 antigen Short=hCD83 ame: Full=B-cell activation ame: Full=Cell surface HB15 ame: CD_antigen=CD83 Flags: Precursor
ZFG-16-14_13_21409_ATCACG_L001_R1_001_(paired)_trimmed_(paired)_contig_13830	10.8305	0	0	0	MKNK1_XENTR ame: Full=MAP kinase-interacting serine threonine- kinase 1 ame: Full=MAP kinase signal-integrating kinase 1 Short=MAPK signal-integrating kinase 1 Short=Mnk1
ZFG-16-14_13_21409_ATCACG_L001_R1_001_(paired)_trimmed_(paired)_contig_10090	10.7547	0	0	0	B3G5A_DANRE ame: Full=Lactosylceramide 1,3-N-acetyl-beta-D-glucosaminyltransferase A ame: Full=Lactotriaosylceramide synthase A Short=Lc(3)Cer synthase A Short=Lc3 synthase A ame: Full=UDP- c:beta-Gal beta-1,3-N-acetylglucosaminyltransferase 5A Short=B -5A Short=Beta-1,3-Gn-T5A Short=Beta-1,3-N-acetylglucosaminyltransferase 5A Short=Beta3Gn-T5A
ZFG-16-14_13_21409_ATCACG_L001_R1_001_(paired)_trimmed_(paired)_contig_25233	10.6834	1.33353e-11	6.64072e-09	2.23128e-06	SPSB4_HUMAN ame: Full=SPRY domain-containing SOCS box 4 Short=SSB-4
ZFG-16-14_13_21409_ATCACG_L001_R1_001_(paired)_trimmed_(paired)_contig_5514	10.5789	6.12843e-13	3.76991e-10	1.02542e-07	RG1BA_DANRE ame: Full=Ras-GEF domain-containing family member 1B-A
ZFG-16-14_13_21409_ATCACG_L001_R1_001_(paired)_trimmed_(paired)_contig_228	10.5737	0	0	0	MK06_CHICK ame: Full=Mitogen-activated kinase 6 Short=MAP kinase 6 Short=MAPK 6
ZFG-16-14_13_21409_ATCACG_L001_R1_001_(paired)_trimmed_(paired)_contig_1888	10.4324	0	0	0	F263_HUMAN ame: Full=6-phosphofructo-2-kinase fructose-2,6-bisphosphatase 3 Short=6PF-2-K Fru-2,6-P2ase 3 Short=PFK FBPase 3 ame: Full=6PF-2-K Fru-2,6-P2ase brain placenta-type isozyme ame: Full=Renal carcinoma antigen NY-REN-56 ame: Full=iPFK-2 Includes: ame: Full=6-phosphofructo-2-kinase Includes: ame: Full=Fructose-2,6-bisphosphatase
ZFG-16-14_13_21409_ATCACG_L001_R1_001_(paired)_trimmed_(paired)_contig_4908	10.3864	5.73985e-14	4.13965e-11	9.60398e-09	TTMP_MOUSE ame: Full=TPA-induced transmembrane homolog
ZFG-16-14_13_21409_ATCACG_L001_R1_001_(paired)_trimmed_(paired)_contig_4087	10.3421	4.27436e-14	3.16456e-11	7.1519e-09	SOCS1_MOUSE ame: Full=Suppressor of cytokine signaling 1 Short=SOCS-1 ame: Full=JAK-binding Short=JAB ame: Full=STAT-induced STAT inhibitor 1 Short=SSI-1
ZFG-16-14_13_21409_ATCACG_L001_R1_001_(paired)_trimmed_(paired)_contig_17898	10.2971	0	0	0	P2Y12_RAT ame: Full=P2Y purinoceptor 12 Short=P2Y12 ame: Full=P2Y12 platelet ADP receptor
ZFG-16-14_13_21409_ATCACG_L001_R1_001_(paired)_trimmed_(paired)_contig_10265	10.2199	1.11022e-16	1.22213e-13	1.85764e-11	LYG_EPICO ame: Full=Lysozyme g ame: Full=1,4-beta-N-acetylmuramidase
ZFG-16-14_13_21409_ATCACG_L001_R1_001_(paired)_trimmed_(paired)_contig_8748	10.2123	0	0	0	KDM6B_HUMAN ame: Full=Lysine-specific demethylase 6B ame: Full= domain-containing 3 ame: Full=Jumonji domain-containing 3 ame: Full=Lysine demethylase 6B
ZFG-16-14_13_21409_ATCACG_L001_R1_001_(paired)_trimmed_(paired)_contig_31945	10.1241	1.66806e-08	4.91376e-06	0.00279101	GPR55_MOUSE ame: Full=G- coupled receptor 55
ZFG-16-14_13_21409_ATCACG_L001_R1_001_(paired)_trimmed_(paired)_contig_3834	10.0066	0	0	0	CATK_RAT ame: Full=Cathepsin K Flags: Precursor
ZFG-16-14_13_21409_ATCACG_L001_R1_001_(paired)_trimmed_(paired)_contig_23666	9.96936	7.12747e-08	1.78529e-05	0.0119258	CTL4_DANRE ame: Full=Choline transporter 4 ame: Full=Solute carrier family 44 member 4
ZFG-16-14_13_21409_ATCACG_L001_R1_001_(paired)_trimmed_(paired)_contig_6724	9.94838	2.22045e-16	2.27931e-13	3.71527e-11	IMPA1_BOVIN ame: Full=Inositol monophosphatase 1 Short=IMP 1 Short=IMPase 1 ame: Full=D-galactose 1-phosphate phosphatase ame: Full=Inositol-1(or 4)-monophosphatase 1 ame: Full=Lithium-sensitive myo-inositol monophosphatase A1
ZFG-16-14_13_21409_ATCACG_L001_R1_001_(paired)_trimmed_(paired)_contig_1325	9.81707	5.86198e-14	4.19159e-11	9.80832e-09	HEPC1_SALSA ame: Full=Hepcidin-1 Flags: Precursor
ZFG-16-14_13_21409_ATCACG_L001_R1_001_(paired)_trimmed_(paired)_contig_11656	9.64297	0	0	0	NLS1B_DANRE ame: Full=Sodium-dependent lysophosphatidylcholine symporter 1-B Short=NLS1-B Short=Sodium-dependent LPC symporter 1-B ame: Full=Major facilitator superfamily domain-containing 2A-B
ZFG-16-14_13_21409_ATCACG_L001_R1_001_(paired)_trimmed_(paired)_contig_515	9.50643	2.22045e-16	2.27931e-13	3.71527e-11	SUSD6_MOUSE ame: Full=Sushi domain-containing 6 ame: Full=Drago Flags: Precursor
ZFG-16-14_13_21409_ATCACG_L001_R1_001_(paired)_trimmed_(paired)_contig_7752	9.43539	4.96825e-13	3.09031e-10	8.31292e-08	SCM2A_DANRE ame: Full=Calcium-binding mitochondrial carrier S -2-A ame: Full=Small calcium-binding mitochondrial carrier 2-A ame: Full=Solute carrier family 25 member 25-A
ZFG-16-14_13_21409_ATCACG_L001_R1_001_(paired)_trimmed_(paired)_contig_4976	9.4088	2.65743e-12	1.50218e-09	4.44644e-07	LIPE_HUMAN ame: Full=Endothelial lipase ame: Full=Endothelial cell-derived lipase Short=EDL Short=EL Flags: Precursor
ZFG-16-14_13_21409_ATCACG_L001_R1_001_(paired)_trimmed_(paired)_contig_16046	9.39053	1.59029e-07	3.71114e-05	0.0266089	RARG_NOTVI ame: Full=Retinoic acid receptor gamma Short=RAR-gamma ame: Full=Nuclear receptor subfamily 1 group B member 3 ame: Full=Retinoic acid receptor delta Short=RAR-delta
ZFG-16-14_13_21409_ATCACG_L001_R1_001_(paired)_trimmed_(paired)_contig_21272	9.34605	1.10796e-08	3.37679e-06	0.00185386	ACTN1_RAT ame: Full=Alpha-actinin-1 ame: Full=Alpha-actinin cytoskeletal isoform ame: Full=F-actin cross-linking ame: Full=Non-muscle alpha-actinin-1
ZFG-16-14_13_21409_ATCACG_L001_R1_001_(paired)_trimmed_(paired)_contig_1090	9.32644	4.44089e-15	3.81054e-12	7.43055e-10	AL5AP_MACFA ame: Full=Arachidonate 5-lipoxygenase-activating
ZFG-16-14_13_21409_ATCACG_L001_R1_001_(paired)_trimmed_(paired)_contig_3255	9.25208	0	0	0	PPM1F_RAT ame: Full= phosphatase 1F ame: Full=Ca(2+) calmodulin-dependent kinase phosphatase Short= -kinase phosphatase Short= ase ame: Full=Partner of PIX 2
ZFG-16-14_13_21409_ATCACG_L001_R1_001_(paired)_trimmed_(paired)_contig_15433	9.17774	1.11022e-16	1.22213e-13	1.85764e-11	SSH2_HUMAN ame: Full= phosphatase Slingshot homolog 2 ame: Full=SSH 2 Short=SSH-2L Short=hSSH-2L
ZFG-16-14_13_21409_ATCACG_L001_R1_001_(paired)_trimmed_(paired)_contig_35710	9.15765	1.65213e-07	3.83939e-05	0.0276436	EFNA1_XENLA ame: Full=Ephrin-A1 ame: Full=EPH-related receptor tyrosine kinase ligand 1 Short=LERK-1 ame: Full=xELF-a Flags: Precursor
ZFG-16-14_13_21409_ATCACG_L001_R1_001_(paired)_trimmed_(paired)_contig_21269	9.14253	2.77099e-09	9.61918e-07	0.000463645	ACTN1_BOVIN ame: Full=Alpha-actinin-1 ame: Full=Alpha-actinin cytoskeletal isoform ame: Full=F-actin cross-linking ame: Full=Non-muscle alpha-actinin-1
ZFG-16-14_13_21409_ATCACG_L001_R1_001_(paired)_trimmed_(paired)_contig_8804	9.10643	0	0	0	I10R1_MOUSE ame: Full=Interleukin-10 receptor subunit alpha Short=IL-10 receptor subunit alpha Short=IL-10R subunit alpha Short=IL-10RA ame: Full=CDw210a ame: Full=Interleukin-10 receptor subunit 1 Short=IL-10R subunit 1 Short=IL-10R1 ame: CD_antigen=CD210 Flags: Precursor
ZFG-16-14_13_21409_ATCACG_L001_R1_001_(paired)_trimmed_(paired)_contig_1893	9.02203	4.24383e-12	2.28322e-09	7.10081e-07	NOCT_XENLA ame: Full=Nocturnin ame: Full=Carbon catabolite repression 4 ame: Full=Circadian deadenylase NOC ame: Full=Rhythmic message 1 Short=RM1
ZFG-16-14_13_21409_ATCACG_L001_R1_001_(paired)_trimmed_(paired)_contig_20875	8.95764	3.56382e-14	2.68604e-11	5.96301e-09	FIL1L_DANRE ame: Full=Filamin A-interacting 1-like
ZFG-16-14_13_21409_ATCACG_L001_R1_001_(paired)_trimmed_(paired)_contig_10485	8.94037	3.10862e-15	2.73757e-12	5.20138e-10	TRIB2_HUMAN ame: Full=Tribbles homolog 2 Short=TRB-2
ZFG-16-14_13_21409_ATCACG_L001_R1_001_(paired)_trimmed_(paired)_contig_21079	8.87941	9.9174e-12	5.10581e-09	1.65939e-06	PD2R2_MOUSE ame: Full=Prostaglandin D2 receptor 2 ame: Full=Chemoattractant receptor-homologous molecule expressed on Th2 cells ame: Full=G- coupled receptor 44 ame: CD_antigen= Gpr44
ZFG-16-14_13_21409_ATCACG_L001_R1_001_(paired)_trimmed_(paired)_contig_31863	8.80942	1.70903e-08	4.99923e-06	0.00285956	LYG_EPICO ame: Full=Lysozyme g ame: Full=1,4-beta-N-acetylmuramidase
ZFG-16-14_13_21409_ATCACG_L001_R1_001_(paired)_trimmed_(paired)_contig_51943	8.79937	3.47045e-10	1.38918e-07	5.80679e-05	TIMP2_CRILO ame: Full=Metallo ase inhibitor 2 ame: Full=Tissue inhibitor of metallo ases 2 Short=TIMP-2 Flags: Precursor
ZFG-16-14_13_21409_ATCACG_L001_R1_001_(paired)_trimmed_(paired)_contig_11353	8.54889	6.21725e-15	5.20138e-12	1.04028e-09	NFAT5_MOUSE ame: Full=Nuclear factor of activated T-cells 5 Short=NF-AT5 ame: Full=Rel domain-containing transcription factor NFAT5 ame: Full=T-cell transcription factor NFAT5
ZFG-16-14_13_21409_ATCACG_L001_R1_001_(paired)_trimmed_(paired)_contig_44237	8.41825	2.24574e-07	5.05578e-05	0.0375759	RHBL2_MOUSE ame: Full=Rhomboid-related 2 Short=RRP2 Contains: ame: Full=Rhomboid-related N-terminal fragment Short=NTF Contains: ame: Full=Rhomboid-related C-terminal fragment Short=CTF
ZFG-16-14_13_21409_ATCACG_L001_R1_001_(paired)_trimmed_(paired)_contig_27253	8.41247	7.45091e-11	3.27216e-08	1.24669e-05	4-isomerase Short=3-beta-HSD Includes: ame: Full=3-beta-hydroxy-Delta(5)-steroid dehydrogenase ame: Full=3-beta-hydroxy-5-ene steroid dehydrogenase ame: Full=Progesterone reductase Includes: ame: Full=Steroid Delta-isomerase ame: Full=Delta-5-3-ketosteroid isomerase
ZFG-16-14_13_21409_ATCACG_L001_R1_001_(paired)_trimmed_(paired)_contig_11906	8.28459	3.85803e-12	2.08909e-09	6.45529e-07	GA45A_FELCA ame: Full=Growth arrest and DNA damage-inducible GADD45 alpha
ZFG-16-14_13_21409_ATCACG_L001_R1_001_(paired)_trimmed_(paired)_contig_7620	8.19345	2.59592e-07	5.6778e-05	0.0434352	IRG1_MOUSE ame: Full=Cis-aconitate decarboxylase Short=CAD ame: Full=Aconitate decarboxylase ame: Full=Aconitate decarboxylase 1 ame: Full=Cis-aconitic acid decarboxylase ame: Full=Immune-responsive gene 1
ZFG-16-14_13_21409_ATCACG_L001_R1_001_(paired)_trimmed_(paired)_contig_5190	8.19294	1.44329e-15	1.32688e-12	2.41493e-10	BTBD9_HUMAN ame: Full=BTB POZ domain-containing 9
ZFG-16-14_13_21409_ATCACG_L001_R1_001_(paired)_trimmed_(paired)_contig_14011	8.19036	3.10862e-15	2.73757e-12	5.20138e-10	RGS13_HUMAN ame: Full=Regulator of G- signaling 13 Short=RGS13
ZFG-16-14_13_21409_ATCACG_L001_R1_001_(paired)_trimmed_(paired)_contig_7619	8.12156	1.96509e-14	1.56572e-11	3.28802e-09	IRG1_HUMAN ame: Full=Cis-aconitate decarboxylase Short=CAD ame: Full=Aconitate decarboxylase ame: Full=Aconitate decarboxylase 1 ame: Full=Cis-aconitic acid decarboxylase ame: Full=Immune-responsive gene 1
ZFG-16-14_13_21409_ATCACG_L001_R1_001_(paired)_trimmed_(paired)_contig_755	8.10091	8.88178e-16	8.54086e-13	1.48611e-10	LFG1_HUMAN ame: Full= lifeguard 1 ame: Full=Glutamate
ZFG-16-14_13_21409_ATCACG_L001_R1_001_(paired)_trimmed_(paired)_contig_19295	8.08972	3.30514e-08	8.91966e-06	0.00553019	PD2R2_MOUSE ame: Full=Prostaglandin D2 receptor 2 ame: Full=Chemoattractant receptor-homologous molecule expressed on Th2 cells ame: Full=G- coupled receptor 44 ame: CD_antigen= Gpr44
ZFG-16-14_13_21409_ATCACG_L001_R1_001_(paired)_trimmed_(paired)_contig_13587	8.07537	2.12105e-09	7.58327e-07	0.000354897	N4BP1_DANRE ame: Full=NEDD4-binding 1 Short=N4BP1
ZFG-16-14_13_21409_ATCACG_L001_R1_001_(paired)_trimmed_(paired)_contig_13855	8.04263	3.55123e-11	1.65514e-08	5.94195e-06	KLF9_RAT ame: Full=Krueppel-like factor 9 ame: Full=Basic transcription element-binding 1 Short=BTE-binding 1 ame: Full=GC-box-binding 1 ame: Full=Transcription factor BTEB1
ZFG-16-14_13_21409_ATCACG_L001_R1_001_(paired)_trimmed_(paired)_contig_2264	8.01135	3.33067e-16	3.33707e-13	5.57291e-11	DUS5_HUMAN ame: Full=Dual specificity phosphatase 5 ame: Full=Dual specificity phosphatase hVH3
ZFG-16-14_13_21409_ATCACG_L001_R1_001_(paired)_trimmed_(paired)_contig_3184	7.80588	7.42961e-13	4.50409e-10	1.24313e-07	HMCN1_HUMAN ame: Full=Hemicentin-1 ame: Full=Fibulin-6 Short=FIBL-6 Flags: Precursor
ZFG-16-14_13_21409_ATCACG_L001_R1_001_(paired)_trimmed_(paired)_contig_14661	7.7958	0	0	0	MED24_DANRE ame: Full=Mediator of RNA polymerase II transcription subunit 24 ame: Full=Mediator complex subunit 24 ame: Full= lessen ame: Full=Thyroid hormone receptor-associated 4 homolog ame: Full=Trap100 homolog
ZFG-16-14_13_21409_ATCACG_L001_R1_001_(paired)_trimmed_(paired)_contig_24165	7.78178	4.49204e-08	1.17993e-05	0.00751613	SH24A_XENTR ame: Full=SH2 domain-containing 4A
ZFG-16-14_13_21409_ATCACG_L001_R1_001_(paired)_trimmed_(paired)_contig_9589	7.77293	1.0103e-14	8.32733e-12	1.69045e-09	MOT4_CHICK ame: Full=Monocarboxylate transporter 4 Short=MCT 4 ame: Full=Solute carrier family 16 member 3
ZFG-16-14_13_21409_ATCACG_L001_R1_001_(paired)_trimmed_(paired)_contig_1234	7.77198	2.22045e-16	2.27931e-13	3.71527e-11	G6PD_TAKRU ame: Full=Glucose-6-phosphate 1-dehydrogenase Short=G6PD
ZFG-16-14_13_21409_ATCACG_L001_R1_001_(paired)_trimmed_(paired)_contig_8096	7.69503	2.22045e-16	2.27931e-13	3.71527e-11	UROK_MOUSE ame: Full=Urokinase-type plasminogen activator Short=U-plasminogen activator Short=uPA Contains: ame: Full=Urokinase-type plasminogen activator long chain A Contains: ame: Full=Urokinase-type plasminogen activator short chain A Contains: ame: Full=Urokinase-type plasminogen activator chain B Flags: Precursor
ZFG-16-14_13_21409_ATCACG_L001_R1_001_(paired)_trimmed_(paired)_contig_21237	7.66852	2.25042e-13	1.47087e-10	3.76543e-08	IRF4_HUMAN ame: Full=Interferon regulatory factor 4 Short=IRF-4 ame: Full=Lymphocyte-specific interferon regulatory factor Short=LSIRF ame: Full=Multiple myeloma oncogene 1 ame: Full=NF-EM5
ZFG-16-14_13_21409_ATCACG_L001_R1_001_(paired)_trimmed_(paired)_contig_8076	7.65942	3.90799e-14	2.90617e-11	6.53888e-09	MCL1_HUMAN ame: Full=Induced myeloid leukemia cell differentiation Mcl-1 ame: Full=Bcl-2 3 Short=Bcl2-L-3 ame: Full=Bcl-2-related EAT mcl1 ame: Full=mcl1 EAT
ZFG-16-14_13_21409_ATCACG_L001_R1_001_(paired)_trimmed_(paired)_contig_10348	7.57308	2.22045e-16	2.27931e-13	3.71527e-11	CCD50_HUMAN ame: Full=Coiled-coil domain-containing 50 ame: Full= Ymer
ZFG-16-14_13_21409_ATCACG_L001_R1_001_(paired)_trimmed_(paired)_contig_4789	7.54654	1.33227e-15	1.23158e-12	2.22916e-10	PIM2_DANRE ame: Full=Serine threonine- kinase pim-2 ame: Full=Kinase pim-1
ZFG-16-14_13_21409_ATCACG_L001_R1_001_(paired)_trimmed_(paired)_contig_35761	7.54195	9.6128e-08	2.33105e-05	0.0160842	DLG1_MOUSE ame: Full=Disks large homolog 1 ame: Full=Embryo-dlg synapse-associated 97 Short=E-dlg SAP97 ame: Full=Synapse-associated 97 Short=SAP-97 Short=SAP97
ZFG-16-14_13_21409_ATCACG_L001_R1_001_(paired)_trimmed_(paired)_contig_12217	7.52647	4.44089e-16	4.39677e-13	7.43055e-11	IP3KC_HUMAN ame: Full=Inositol-trisphosphate 3-kinase C ame: Full=Inositol 1,4,5-trisphosphate 3-kinase C Short=IP3 3-kinase C Short=IP3K C Short= 3-kinase C
ZFG-16-14_13_21409_ATCACG_L001_R1_001_(paired)_trimmed_(paired)_contig_17317	7.46938	1.50706e-10	6.35173e-08	2.52164e-05	MEF2A_BOVIN ame: Full=Myocyte-specific enhancer factor 2A
ZFG-16-14_13_21409_ATCACG_L001_R1_001_(paired)_trimmed_(paired)_contig_21956	7.46371	4.70841e-08	1.23289e-05	0.00787816	CXB6_CHICK ame: Full=Gap junction beta-6 ame: Full=Connexin-31 Short=Cx31
ZFG-16-14_13_21409_ATCACG_L001_R1_001_(paired)_trimmed_(paired)_contig_10800	7.45774	1.11022e-15	1.03779e-12	1.85764e-10	DUS7_HUMAN ame: Full=Dual specificity phosphatase 7 ame: Full=Dual specificity phosphatase PYST2
ZFG-16-14_13_21409_ATCACG_L001_R1_001_(paired)_trimmed_(paired)_contig_8099	7.45761	1.37318e-08	4.13986e-06	0.00229762	UROK_CHICK ame: Full=Urokinase-type plasminogen activator Short=U-plasminogen activator Short=uPA Contains: ame: Full=Urokinase-type plasminogen activator chain A Contains: ame: Full=Urokinase-type plasminogen activator chain B Flags: Precursor
ZFG-16-14_13_21409_ATCACG_L001_R1_001_(paired)_trimmed_(paired)_contig_3488	7.42073	2.22045e-16	2.27931e-13	3.71527e-11	RN19B_DANRE ame: Full=E3 ubiquitin- ligase RNF19B ame: Full=RING finger 19B
ZFG-16-14_13_21409_ATCACG_L001_R1_001_(paired)_trimmed_(paired)_contig_2930	7.41511	1.23679e-13	8.58675e-11	2.06941e-08	C5AR1_ONCMY ame: Full=C5a anaphylatoxin chemotactic receptor 1 ame: Full=C5a anaphylatoxin chemotactic receptor Short=C5a-R Short=C5aR
ZFG-16-14_13_21409_ATCACG_L001_R1_001_(paired)_trimmed_(paired)_contig_6503	7.39788	4.58522e-14	3.36493e-11	7.67204e-09	I17RE_RAT ame: Full=Interleukin-17 receptor E Short=IL-17 receptor E Short=IL-17RE Flags: Precursor
ZFG-16-14_13_21409_ATCACG_L001_R1_001_(paired)_trimmed_(paired)_contig_30407	7.36174	1.40549e-07	3.32628e-05	0.0235168	EFC4B_HUMAN ame: Full=EF-hand calcium-binding domain-containing 4B ame: Full=Calcium release-activated calcium channel regulator 2A Short=CRAC channel regulator 2A ame: Full=Calcium release-activated channel regulator 2A
ZFG-16-14_13_21409_ATCACG_L001_R1_001_(paired)_trimmed_(paired)_contig_1907	7.32569	2.08611e-13	1.38185e-10	3.4905e-08	AB25B_ORYSJ ame: Full=ABC transporter B family member 25 Short=ABC transporter Short= 25 ame: Full= ALS1 homolog
ZFG-16-14_13_21409_ATCACG_L001_R1_001_(paired)_trimmed_(paired)_contig_4193	7.27078	5.55112e-16	5.46364e-13	9.28818e-11	PDE4B_RAT ame: Full=cAMP-specific 3 ,5 -cyclic phosphodiesterase 4B ame: Full=DPDE4
ZFG-16-14_13_21409_ATCACG_L001_R1_001_(paired)_trimmed_(paired)_contig_16080	7.25388	3.51974e-12	1.9246e-09	5.88926e-07	TSH3_HUMAN ame: Full=Teashirt homolog 3 ame: Full=Zinc finger 537
ZFG-16-14_13_21409_ATCACG_L001_R1_001_(paired)_trimmed_(paired)_contig_6076	7.23709	2.22045e-16	2.27931e-13	3.71527e-11	TNIP2_MOUSE ame: Full=TNFAIP3-interacting 2 ame: Full=A20-binding inhibitor of NF-kappa-B activation 2 Short=ABIN-2
ZFG-16-14_13_21409_ATCACG_L001_R1_001_(paired)_trimmed_(paired)_contig_7125	7.22007	8.3511e-12	4.353e-09	1.39731e-06	HEMK1_MOUSE ame: Full= methyltransferase family member 1
ZFG-16-14_13_21409_ATCACG_L001_R1_001_(paired)_trimmed_(paired)_contig_542	7.19521	4.996e-15	4.2219e-12	8.35936e-10	ACTB_CYPCA ame: Full= cytoplasmic 1 ame: Full=Beta-actin Contains: ame: Full= cytoplasmic N-terminally processed
ZFG-16-14_13_21409_ATCACG_L001_R1_001_(paired)_trimmed_(paired)_contig_9624	7.18519	2.48024e-13	1.60851e-10	4.14996e-08	JUN_PIG ame: Full=Transcription factor AP-1 ame: Full=Activator 1 Short=AP1 ame: Full=Proto-oncogene c-Jun ame: Full=V-jun avian sarcoma virus 17 oncogene homolog
ZFG-16-14_13_21409_ATCACG_L001_R1_001_(paired)_trimmed_(paired)_contig_20346	7.10277	1.14686e-13	8.09679e-11	1.91894e-08	PDE4B_RAT ame: Full=cAMP-specific 3 ,5 -cyclic phosphodiesterase 4B ame: Full=DPDE4
ZFG-16-14_13_21409_ATCACG_L001_R1_001_(paired)_trimmed_(paired)_contig_11511	7.09775	3.1592e-09	1.0832e-06	0.000528601	TLE1_HUMAN ame: Full=Transducin-like enhancer 1 ame: Full=E(Sp1) homolog ame: Full=Enhancer of split groucho 1 Short=ESG1
ZFG-16-14_13_21409_ATCACG_L001_R1_001_(paired)_trimmed_(paired)_contig_11544	7.09357	7.78936e-10	2.98243e-07	0.000130332	S22A4_RAT ame: Full=Solute carrier family 22 member 4 ame: Full=Organic cation carnitine transporter 1
ZFG-16-14_13_21409_ATCACG_L001_R1_001_(paired)_trimmed_(paired)_contig_19909	7.07804	1.69123e-08	4.95584e-06	0.00282978	TAP1_MOUSE ame: Full=Antigen peptide transporter 1 Short=APT1 ame: Full=ATP-binding cassette sub-family B member 2 ame: Full=Histocompatibility antigen modifier 1 ame: Full=Peptide transporter TAP1
ZFG-16-14_13_21409_ATCACG_L001_R1_001_(paired)_trimmed_(paired)_contig_24627	7.02263	1.20375e-07	2.86503e-05	0.0201412	TEAD4_CHICK ame: Full=Transcriptional enhancer factor TEF-3 ame: Full=M-CAT-binding factor ame: Full=RTEF-1 ame: Full=TEA domain family member 4 Short=TEAD-4 ame: Full=TEF-1
ZFG-16-14_13_21409_ATCACG_L001_R1_001_(paired)_trimmed_(paired)_contig_507	6.89071	2.53131e-14	1.96996e-11	4.23541e-09	PTN9_HUMAN ame: Full=Tyrosine- phosphatase non-receptor type 9 ame: Full= -tyrosine phosphatase MEG2 Short=PTPase MEG2
ZFG-16-14_13_21409_ATCACG_L001_R1_001_(paired)_trimmed_(paired)_contig_3796	6.87063	2.30926e-14	1.81403e-11	3.86388e-09	CYH1_HUMAN ame: Full=Cytohesin-1 ame: Full= SEC7 and coiled-coil domain-containing 1 ame: Full=SEC7 homolog B2-1
ZFG-16-14_13_21409_ATCACG_L001_R1_001_(paired)_trimmed_(paired)_contig_11708	6.81853	4.79515e-09	1.5549e-06	0.000802329	SOCS1_MOUSE ame: Full=Suppressor of cytokine signaling 1 Short=SOCS-1 ame: Full=JAK-binding Short=JAB ame: Full=STAT-induced STAT inhibitor 1 Short=SSI-1
ZFG-16-14_13_21409_ATCACG_L001_R1_001_(paired)_trimmed_(paired)_contig_2302	6.81309	7.02943e-11	3.11982e-08	1.17617e-05	BACH_MOUSE ame: Full=Cytosolic acyl coenzyme A thioester hydrolase ame: Full=Acyl- thioesterase 7 ame: Full=Brain acyl- hydrolase Short=BACH ame: Full=CTE-IIa Short=CTE-II ame: Full=Long chain acyl- thioester hydrolase
ZFG-16-14_13_21409_ATCACG_L001_R1_001_(paired)_trimmed_(paired)_contig_1559	6.79896	3.40949e-12	1.88901e-09	5.7048e-07	VMP1_DANRE ame: Full=Vacuole membrane 1 ame: Full=Transmembrane 49
ZFG-16-14_13_21409_ATCACG_L001_R1_001_(paired)_trimmed_(paired)_contig_4432	6.76466	1.19906e-10	5.10504e-08	2.00628e-05	CP4F3_HUMAN ame: Full=Docosahexaenoic acid omega-hydroxylase CYP4F3 ame: Full=20-hydroxyeicosatetraenoic acid synthase Short=20-HETE synthase ame: Full=CYPIVF3 ame: Full=Cytochrome P450 4F3 ame: Full=Cytochrome P450-LTB-omega ame: Full=Leukotriene-B(4) 20-monooxygenase 2 ame: Full=Leukotriene-B(4) omega-hydroxylase 2
ZFG-16-14_13_21409_ATCACG_L001_R1_001_(paired)_trimmed_(paired)_contig_5348	6.74039	3.27516e-14	2.49092e-11	5.48003e-09	ELL_HUMAN ame: Full=RNA polymerase II elongation factor ELL ame: Full=Eleven-nineteen lysine-rich leukemia
ZFG-16-14_13_21409_ATCACG_L001_R1_001_(paired)_trimmed_(paired)_contig_11908	6.73759	4.33541e-11	2.00388e-08	7.25405e-06	M3K21_HUMAN ame: Full=Mitogen-activated kinase kinase kinase 21 ame: Full=Mitogen-activated kinase kinase kinase MLK4 ame: Full=Mixed lineage kinase 4
ZFG-16-14_13_21409_ATCACG_L001_R1_001_(paired)_trimmed_(paired)_contig_15189	6.68999	3.55088e-08	9.491e-06	0.00594137	ZBT7B_HUMAN ame: Full=Zinc finger and BTB domain-containing 7B ame: Full=Krueppel-related zinc finger cKrox Short=hcKrox ame: Full=T-helper-inducing POZ Krueppel-like factor ame: Full=Zinc finger and BTB domain-containing 15 ame: Full=Zinc finger 67 homolog Short=Zfp-67 ame: Full=Zinc finger 857B ame: Full=Zinc finger Th-POK
ZFG-16-14_13_21409_ATCACG_L001_R1_001_(paired)_trimmed_(paired)_contig_19028	6.63471	1.08794e-07	2.61921e-05	0.0182035	PALLD_HUMAN ame: Full=Palladin ame: Full=SIH002 ame: Full=Sarcoma antigen NY-SAR-77
ZFG-16-14_13_21409_ATCACG_L001_R1_001_(paired)_trimmed_(paired)_contig_2495	6.59418	5.00044e-13	3.09881e-10	8.36679e-08	CML1_BOVIN ame: Full=Chemokine-like receptor 1 Short=CMKLR-1
ZFG-16-14_13_21409_ATCACG_L001_R1_001_(paired)_trimmed_(paired)_contig_19532	6.57927	2.54719e-07	5.60788e-05	0.0426199	APBA2_RAT ame: Full=Amyloid beta A4 precursor -binding family A member 2 ame: Full=Adapter X11beta ame: Full=Neuron-specific X11L ame: Full=Neuronal Munc18-1-interacting 2 Short=Mint-2
ZFG-16-14_13_21409_ATCACG_L001_R1_001_(paired)_trimmed_(paired)_contig_5069	6.55354	1.09912e-14	9.015e-12	1.83906e-09	CFLAR_HUMAN ame: Full=CASP8 and FADD-like apoptosis regulator ame: Full=Caspase homolog Short=CASH ame: Full=Caspase-eight-related Short=Casper ame: Full=Caspase-like apoptosis regulatory Short=CLARP ame: Full=Cellular FLICE-like inhibitory Short=c-FLIP ame: Full=FADD-like antiapoptotic molecule 1 Short=FLAME-1 ame: Full=Inhibitor of FLICE Short=I-FLICE ame: Full=MACH-related inducer of toxicity …
ZFG-16-14_13_21409_ATCACG_L001_R1_001_(paired)_trimmed_(paired)_contig_3902	6.55013	8.05245e-13	4.85458e-10	1.34734e-07	CITE3_CHICK ame: Full=Cbp p300-interacting transactivator 3 Short=cCITED3
ZFG-16-14_13_21409_ATCACG_L001_R1_001_(paired)_trimmed_(paired)_contig_5556	6.54441	1.16462e-13	8.15339e-11	1.94866e-08	HXK1_HUMAN ame: Full=Hexokinase-1 ame: Full=Brain form hexokinase ame: Full=Hexokinase type I Short=HK I
ZFG-16-14_13_21409_ATCACG_L001_R1_001_(paired)_trimmed_(paired)_contig_4219	6.49017	5.27356e-14	3.85318e-11	8.82377e-09	NADK_MOUSE ame: Full=NAD kinase ame: Full=Poly(P) ATP NAD kinase
ZFG-16-14_13_21409_ATCACG_L001_R1_001_(paired)_trimmed_(paired)_contig_156	6.45905	2.58754e-10	1.05341e-07	4.32951e-05	TNR1A_RAT ame: Full=Tumor necrosis factor receptor superfamily member 1A ame: Full=Tumor necrosis factor receptor 1 Short=TNF-R1 ame: Full=Tumor necrosis factor receptor type I Short=TNF-RI Short=TNFR-I ame: Full=p55 ame: Full=p60 ame: CD_antigen=CD120a Flags: Precursor
ZFG-16-14_13_21409_ATCACG_L001_R1_001_(paired)_trimmed_(paired)_contig_15520	6.38864	6.67902e-10	2.5929e-07	0.000111754	MIDN_DANRE ame: Full=Midnolin ame: Full=Midbrain nucleolar
ZFG-16-14_13_21409_ATCACG_L001_R1_001_(paired)_trimmed_(paired)_contig_11136	6.37415	1.84037e-10	7.6791e-08	3.07932e-05	F16P1_RABIT ame: Full=Fructose-1,6-bisphosphatase 1 Short=FBPase 1 ame: Full=D-fructose-1,6-bisphosphate 1-phosphohydrolase 1 ame: Full=Liver FBPase
ZFG-16-14_13_21409_ATCACG_L001_R1_001_(paired)_trimmed_(paired)_contig_284	6.32575	4.15223e-13	2.62172e-10	6.94756e-08	EZRI_BOVIN ame: Full=Ezrin ame: Full=Cytovillin ame: Full=Villin-2 ame: Full=p81
ZFG-16-14_13_21409_ATCACG_L001_R1_001_(paired)_trimmed_(paired)_contig_3945	6.3092	1.56097e-13	1.05742e-10	2.61184e-08	IL3B2_MOUSE ame: Full=Interleukin-3 receptor class 2 subunit beta Short=IL-3 receptor class 2 subunit beta Short=IL-3R class 2 subunit beta ame: Full=Colony-stimulating factor 2 receptor subunit beta-2 ame: Full=Interleukin-3 receptor class II beta chain Flags: Precursor
ZFG-16-14_13_21409_ATCACG_L001_R1_001_(paired)_trimmed_(paired)_contig_1915	6.23706	5.86198e-14	4.19159e-11	9.80832e-09	HERC6_HUMAN ame: Full=Probable E3 ubiquitin- ligase HERC6 ame: Full=HECT domain and RCC1-like domain-containing 6 ame: Full=HECT-type E3 ubiquitin transferase HERC6
ZFG-16-14_13_21409_ATCACG_L001_R1_001_(paired)_trimmed_(paired)_contig_15151	6.23667	5.67945e-09	1.817e-06	0.00095029	AP1S2_MOUSE ame: Full=AP-1 complex subunit sigma-2 ame: Full=Adaptor complex AP-1 subunit sigma-1B ame: Full=Adaptor-related complex 1 subunit sigma-1B ame: Full=Clathrin assembly complex 1 sigma-1B small chain ame: Full=Golgi adaptor HA1 AP1 adaptin sigma-1B subunit ame: Full=Sigma 1B subunit of AP-1 clathrin ame: Full=Sigma-adaptin 1B ame: Full=Sigma1B-adaptin
ZFG-16-14_13_21409_ATCACG_L001_R1_001_(paired)_trimmed_(paired)_contig_2622	6.21533	1.92274e-11	9.40686e-09	3.21715e-06	GLYG_RABIT ame: Full=Glycogenin-1 Short=GN-1 Short=GN1
ZFG-16-14_13_21409_ATCACG_L001_R1_001_(paired)_trimmed_(paired)_contig_9045	6.0774	1.08658e-12	6.40165e-10	1.81807e-07	HXK2_PIG ame: Full=Hexokinase-2 ame: Full=Hexokinase type II Short=HK II
ZFG-16-14_13_21409_ATCACG_L001_R1_001_(paired)_trimmed_(paired)_contig_230	6.01493	1.46727e-12	8.52449e-10	2.45505e-07	CASS4_MOUSE ame: Full=Cas scaffolding family member 4
ZFG-16-14_13_21409_ATCACG_L001_R1_001_(paired)_trimmed_(paired)_contig_16619	5.88344	3.82033e-10	1.51474e-07	6.39221e-05	ARGN2_XENLA ame: Full= non-hepatic 2
ZFG-16-14_13_21409_ATCACG_L001_R1_001_(paired)_trimmed_(paired)_contig_5942	5.86763	4.52349e-11	2.07933e-08	7.56875e-06	FGL2_BOVIN ame: Full=Fibroleukin ame: Full=Fibrinogen 2 Flags: Precursor
ZFG-16-14_13_21409_ATCACG_L001_R1_001_(paired)_trimmed_(paired)_contig_9234	5.86672	2.6168e-13	1.67757e-10	4.37845e-08	NEDD4_HUMAN ame: Full=E3 ubiquitin- ligase NEDD4 ame: Full=Cell proliferation-inducing gene 53 ame: Full=HECT-type E3 ubiquitin transferase NEDD4 ame: Full=Neural precursor cell expressed developmentally down-regulated 4 Short=NEDD-4
ZFG-16-14_13_21409_ATCACG_L001_R1_001_(paired)_trimmed_(paired)_contig_11692	5.85134	7.74556e-09	2.42242e-06	0.00129599	HLTF_MOUSE ame: Full=Helicase-like transcription factor ame: Full=P113 ame: Full=RING-type E3 ubiquitin transferase HLTF ame: Full=SWI SNF-related matrix-associated actin-dependent regulator of chromatin subfamily A member 3 ame: Full=Sucrose nonfermenting 2-like 3 ame: Full=TNF-response element-binding
ZFG-16-14_13_21409_ATCACG_L001_R1_001_(paired)_trimmed_(paired)_contig_16618	5.7927	1.97582e-10	8.2238e-08	3.30597e-05	SNX18_HUMAN ame: Full=Sorting nexin-18 ame: Full=SH3 and PX domain-containing 3B ame: Full=Sorting nexin-associated Golgi 1
ZFG-16-14_13_21409_ATCACG_L001_R1_001_(paired)_trimmed_(paired)_contig_2171	5.7817	4.65952e-09	1.51976e-06	0.000779635	RHOG_HUMAN ame: Full=Rho-related GTP-binding Flags: Precursor
ZFG-16-14_13_21409_ATCACG_L001_R1_001_(paired)_trimmed_(paired)_contig_700	5.74341	8.51574e-12	4.42504e-09	1.42486e-06	CLIC2_RAT ame: Full=Chloride intracellular channel 2
ZFG-16-14_13_21409_ATCACG_L001_R1_001_(paired)_trimmed_(paired)_contig_1105	5.72837	1.25422e-09	4.64286e-07	0.000209857	TINAL_RAT ame: Full=Tubulointerstitial nephritis antigen-like ame: Full=Glucocorticoid-inducible 5 Flags: Precursor
ZFG-16-14_13_21409_ATCACG_L001_R1_001_(paired)_trimmed_(paired)_contig_8200	5.69166	8.76521e-13	5.25664e-10	1.4666e-07	MTFP1_DANRE ame: Full=Mitochondrial fission process 1 ame: Full=Mitochondrial 18 kDa Short=MTP18
ZFG-16-14_13_21409_ATCACG_L001_R1_001_(paired)_trimmed_(paired)_contig_9231	5.65652	4.46323e-11	2.05728e-08	7.46792e-06	ANXA3_HUMAN ame: Full=Annexin A3 ame: Full=35-alpha calcimedin ame: Full=Annexin III ame: Full=Annexin-3 ame: Full=Inositol 1,2-cyclic phosphate 2-phosphohydrolase ame: Full=Lipocortin III ame: Full=Placental anticoagulant III Short=PAP-III
ZFG-16-14_13_21409_ATCACG_L001_R1_001_(paired)_trimmed_(paired)_contig_14189	5.63852	2.68177e-11	1.28205e-08	4.48716e-06	GP146_XENLA ame: Full=Probable G- coupled receptor 146
ZFG-16-14_13_21409_ATCACG_L001_R1_001_(paired)_trimmed_(paired)_contig_7104	5.60752	1.14097e-08	3.47107e-06	0.00190909	SDF1_XENTR ame: Full=Stromal cell-derived factor 1 Short=SDF-1 ame: Full=C-X-C motif chemokine 12 Flags: Precursor
ZFG-16-14_13_21409_ATCACG_L001_R1_001_(paired)_trimmed_(paired)_contig_10777	5.60304	1.30178e-11	6.51054e-09	2.17815e-06	TMCC3_HUMAN ame: Full=Transmembrane and coiled-coil domains 3
ZFG-16-14_13_21409_ATCACG_L001_R1_001_(paired)_trimmed_(paired)_contig_11069	5.58302	5.41056e-11	2.44016e-08	9.053e-06	UAP1_MOUSE ame: Full=UDP-N-acetylhexosamine pyrophosphorylase Includes: ame: Full=UDP-N-acetylgalactosamine pyrophosphorylase Includes: ame: Full=UDP-N-acetylglucosamine pyrophosphorylase
ZFG-16-14_13_21409_ATCACG_L001_R1_001_(paired)_trimmed_(paired)_contig_3403	5.57631	1.10704e-08	3.37679e-06	0.00185231	PDPFB_DANRE ame: Full=Pancreatic progenitor cell differentiation and proliferation factor B ame: Full=Exocrine differentiation and proliferation factor B
ZFG-16-14_13_21409_ATCACG_L001_R1_001_(paired)_trimmed_(paired)_contig_7765	5.57049	1.72151e-12	9.89846e-10	2.88045e-07	TBCD1_HUMAN ame: Full=TBC1 domain family member 1
ZFG-16-14_13_21409_ATCACG_L001_R1_001_(paired)_trimmed_(paired)_contig_1260	5.55011	4.89719e-13	3.05748e-10	8.19403e-08	HMDH_HUMAN ame: Full=3-hydroxy-3-methylglutaryl-coenzyme A reductase Short=HMG- reductase
ZFG-16-14_13_21409_ATCACG_L001_R1_001_(paired)_trimmed_(paired)_contig_3367	5.53836	8.98837e-13	5.37122e-10	1.50394e-07	ARI5A_MOUSE ame: Full=AT-rich interactive domain-containing 5A Short=ARID domain-containing 5A
ZFG-16-14_13_21409_ATCACG_L001_R1_001_(paired)_trimmed_(paired)_contig_343	5.53328	1.06392e-11	5.4606e-09	1.78015e-06	GVIN1_MOUSE ame: Full=Interferon-induced very large GTPase 1 ame: Full=Very large-inducible GTPase-1 Short=VLIG-1
ZFG-16-14_13_21409_ATCACG_L001_R1_001_(paired)_trimmed_(paired)_contig_13201	5.50842	1.75467e-11	8.63511e-09	2.93594e-06	CASP8_RAT ame: Full=Caspase-8 Short=CASP-8 Contains: ame: Full=Caspase-8 subunit p18 Contains: ame: Full=Caspase-8 subunit p10 Flags: Precursor
ZFG-16-14_13_21409_ATCACG_L001_R1_001_(paired)_trimmed_(paired)_contig_3949	5.4398	8.06577e-13	4.85458e-10	1.34957e-07	CTR9_MOUSE ame: Full=RNA polymerase-associated CTR9 homolog ame: Full=SH2 domain-binding 1 ame: Full=Tetratricopeptide repeat- SH2-binding phospho of 150 kDa Short=TPR- SH2-binding phospho of 150 kDa Short=p150TSP
ZFG-16-14_13_21409_ATCACG_L001_R1_001_(paired)_trimmed_(paired)_contig_2141	5.42396	1.27541e-11	6.44723e-09	2.13403e-06	EPN2_RAT ame: Full=Epsin-2 ame: Full=EPS-15-interacting 2
ZFG-16-14_13_21409_ATCACG_L001_R1_001_(paired)_trimmed_(paired)_contig_738	5.40466	8.65452e-12	4.48323e-09	1.44808e-06	LT4R1_HUMAN ame: Full=Leukotriene B4 receptor 1 Short=LTB4-R 1 Short=LTB4-R1 ame: Full=Chemoattractant receptor-like 1 ame: Full=G- coupled receptor 16 ame: Full=P2Y purinoceptor 7 Short=P2Y7
ZFG-16-14_13_21409_ATCACG_L001_R1_001_(paired)_trimmed_(paired)_contig_4586	5.39632	5.74849e-09	1.83208e-06	0.000961843	ENTP1_HUMAN ame: Full=Ectonucleoside triphosphate diphosphohydrolase 1 Short=NTPDase 1 ame: Full=Ecto-ATP diphosphohydrolase 1 Short=Ecto-ATPDase 1 Short=Ecto-ATPase 1 ame: Full=Ecto-apyrase ame: Full=Lymphoid cell activation antigen ame: CD_antigen=CD39
ZFG-16-14_13_21409_ATCACG_L001_R1_001_(paired)_trimmed_(paired)_contig_2406	5.39406	4.63101e-09	1.51341e-06	0.000774865	CEAM5_HUMAN ame: Full=Carcinoembryonic antigen-related cell adhesion molecule 5 ame: Full=Carcinoembryonic antigen Short=CEA ame: Full=Meconium antigen 100 ame: CD_antigen=CD66e Flags: Precursor
ZFG-16-14_13_21409_ATCACG_L001_R1_001_(paired)_trimmed_(paired)_contig_3271	5.37793	1.46711e-09	5.37152e-07	0.000245479	CRTAM_MOUSE ame: Full=Cytotoxic and regulatory T-cell molecule ame: Full=Class-I MHC-restricted T-cell-associated molecule ame: CD_antigen=CD355 Flags: Precursor
ZFG-16-14_13_21409_ATCACG_L001_R1_001_(paired)_trimmed_(paired)_contig_2891	5.37534	1.3035e-11	6.51054e-09	2.18103e-06	PIM1_RAT ame: Full=Serine threonine- kinase pim-1
ZFG-16-14_13_21409_ATCACG_L001_R1_001_(paired)_trimmed_(paired)_contig_22174	5.29444	3.60521e-08	9.60553e-06	0.00603227	MCATL_HUMAN ame: Full=Mitochondrial basic amino acids transporter ame: Full=Carnitine acylcarnitine translocase-like Short=CACT-like ame: Full=Mitochondrial carnitine acylcarnitine carrier CACL ame: Full=Mitochondrial ornithine transporter 3 ame: Full=Solute carrier family 25 member 29
ZFG-16-14_13_21409_ATCACG_L001_R1_001_(paired)_trimmed_(paired)_contig_5324	5.26982	5.98677e-12	3.18004e-09	1.00171e-06	SPD2B_HUMAN ame: Full=SH3 and PX domain-containing 2B ame: Full=Adapter HOFI ame: Full=Factor for adipocyte differentiation 49 ame: Full=Tyrosine kinase substrate with four SH3 domains
ZFG-16-14_13_21409_ATCACG_L001_R1_001_(paired)_trimmed_(paired)_contig_14732	5.24852	2.92196e-08	8.02799e-06	0.00488905	HXK2_RAT ame: Full=Hexokinase-2 ame: Full=Hexokinase type II Short=HK II
ZFG-16-14_13_21409_ATCACG_L001_R1_001_(paired)_trimmed_(paired)_contig_19786	5.24517	3.80076e-08	1.01104e-05	0.00635947	IER2_DANRE ame: Full=Immediate early response gene 2
ZFG-16-14_13_21409_ATCACG_L001_R1_001_(paired)_trimmed_(paired)_contig_10994	5.22426	1.28992e-10	5.46405e-08	2.1583e-05	TPST1_DANRE ame: Full= -tyrosine sulfotransferase 1 ame: Full=Tyrosyl sulfotransferase 1 Short=TPST-1
ZFG-16-14_13_21409_ATCACG_L001_R1_001_(paired)_trimmed_(paired)_contig_6797	5.21293	1.08563e-09	4.06373e-07	0.000181649	RGS21_HUMAN ame: Full=Regulator of G- signaling 21 Short=RGS21
ZFG-16-14_13_21409_ATCACG_L001_R1_001_(paired)_trimmed_(paired)_contig_7200	5.21003	4.0527e-09	1.34812e-06	0.000678102	CD22_MOUSE ame: Full=B-cell receptor CD22 ame: Full=B-lymphocyte cell adhesion molecule Short=BL-CAM ame: Full=Sialic acid-binding Ig-like lectin 2 Short=Siglec-2 ame: Full=T-cell surface antigen Leu-14 ame: CD_antigen=CD22 Flags: Precursor
ZFG-16-14_13_21409_ATCACG_L001_R1_001_(paired)_trimmed_(paired)_contig_4539	5.16268	8.45111e-10	3.22842e-07	0.000141405	OGR1_BOVIN ame: Full=Ovarian cancer G- coupled receptor 1 ame: Full=G -coupled receptor RGR1 Short=bRGR1 ame: Full=G- coupled receptor 68
ZFG-16-14_13_21409_ATCACG_L001_R1_001_(paired)_trimmed_(paired)_contig_2810	5.13117	3.53646e-09	1.19299e-06	0.000591725	MBD2_HUMAN ame: Full=Methyl- -binding domain 2 ame: Full=Demethylase Short=DMTase ame: Full=Methyl- -binding MBD2
ZFG-16-14_13_21409_ATCACG_L001_R1_001_(paired)_trimmed_(paired)_contig_7079	5.13007	7.14145e-11	3.16115e-08	1.19492e-05	ZNRF1_XENLA ame: Full=E3 ubiquitin- ligase ZNRF1 ame: Full=RING-type E3 ubiquitin transferase ZNRF1 ame: Full=Zinc RING finger 1
ZFG-16-14_13_21409_ATCACG_L001_R1_001_(paired)_trimmed_(paired)_contig_1791	5.1253	4.60737e-11	2.11208e-08	7.7091e-06	CADH1_RAT ame: Full=Cadherin-1 ame: Full=Epithelial cadherin Short=E-cadherin ame: Full=Uvomorulin ame: CD_antigen=CD324 Contains: ame: Full=E-Cad CTF1 Contains: ame: Full=E-Cad CTF2 Contains: ame: Full=E-Cad CTF3 Flags: Precursor
ZFG-16-14_13_21409_ATCACG_L001_R1_001_(paired)_trimmed_(paired)_contig_272	5.08697	6.96786e-09	2.19148e-06	0.00116587	TS101_HUMAN ame: Full=Tumor susceptibility gene 101 ame: Full=ESCRT-I complex subunit TSG101
ZFG-16-14_13_21409_ATCACG_L001_R1_001_(paired)_trimmed_(paired)_contig_6093	5.05824	5.30995e-09	1.70859e-06	0.000888465	TIFA_BOVIN ame: Full=TRAF-interacting with FHA domain-containing A ame: Full=TRAF2-binding
ZFG-16-14_13_21409_ATCACG_L001_R1_001_(paired)_trimmed_(paired)_contig_3594	5.0491	5.94668e-08	1.50987e-05	0.00995005	CCL4_RAT ame: Full=C-C motif chemokine 4 ame: Full=Macrophage inflammatory 1-beta Short=MIP-1-beta ame: Full=Small-inducible cytokine A4 Flags: Precursor
ZFG-16-14_13_21409_ATCACG_L001_R1_001_(paired)_trimmed_(paired)_contig_3341	5.03596	3.51706e-11	1.6438e-08	5.88479e-06	C166A_DANRE ame: Full=CD166 antigen homolog A ame: Full=Activated leukocyte cell adhesion molecule A ame: Full=DM-GRASP homolog ame: Full=Neurolin ame: CD_antigen=CD166 Flags: Precursor
ZFG-16-14_13_21409_ATCACG_L001_R1_001_(paired)_trimmed_(paired)_contig_2170	5.01196	5.45877e-08	1.40087e-05	0.00913368	LARGN_MOUSE ame: Full= Largen ame: Full=Proline-rich 16
ZFG-16-14_13_21409_ATCACG_L001_R1_001_(paired)_trimmed_(paired)_contig_8793	4.98247	5.27244e-10	2.06602e-07	8.82189e-05	IL1R1_HUMAN ame: Full=Interleukin-1 receptor type 1 Short=IL-1R-1 Short=IL-1RT-1 Short=IL-1RT1 ame: Full=CD121 antigen-like family member A ame: Full=Interleukin-1 receptor alpha Short=IL-1R-alpha ame: Full=Interleukin-1 receptor type I ame: Full=p80 ame: CD_antigen=CD121a Contains: ame: Full=Interleukin-1 receptor type membrane form Short=mIL-1R1 Short=mIL-1RI Contains: ame: Full=Interleukin-1 r…
ZFG-16-14_13_21409_ATCACG_L001_R1_001_(paired)_trimmed_(paired)_contig_945	4.97229	3.95413e-09	1.32322e-06	0.000661608	VGFR4_DANRE ame: Full=Vascular endothelial growth factor receptor kdr-like ame: Full=Fetal liver kinase 1 Short=FLK-1 ame: Full=Kinase insert domain receptor-A ame: Full=Kinase insert domain receptor-like ame: Full= -tyrosine kinase receptor flk-1 ame: Full=Vascular endothelial growth factor receptor 4 Short=VEGFR-4 Flags: Precursor
ZFG-16-14_13_21409_ATCACG_L001_R1_001_(paired)_trimmed_(paired)_contig_9938	4.94539	8.79553e-09	2.72533e-06	0.00147168	CYC_DANRE ame: Full=Cytochrome c
ZFG-16-14_13_21409_ATCACG_L001_R1_001_(paired)_trimmed_(paired)_contig_10591	4.92754	5.7454e-11	2.58421e-08	9.61327e-06	BAX_HUMAN ame: Full=Apoptosis regulator BAX ame: Full=Bcl-2 4 Short=Bcl2-L-4
ZFG-16-14_13_21409_ATCACG_L001_R1_001_(paired)_trimmed_(paired)_contig_1507	4.87443	1.19734e-10	5.10504e-08	2.0034e-05	M3K8_MOUSE ame: Full=Mitogen-activated kinase kinase kinase 8 ame: Full=Cancer Osaka thyroid oncogene ame: Full=Proto-oncogene c-Cot ame: Full=Serine threonine- kinase cot ame: Full=Tumor progression locus 2 Short=TPL-2
ZFG-16-14_13_21409_ATCACG_L001_R1_001_(paired)_trimmed_(paired)_contig_16275	4.86219	9.33439e-09	2.87632e-06	0.00156184	FA83G_XENLA ame: Full= FAM83G
ZFG-16-14_13_21409_ATCACG_L001_R1_001_(paired)_trimmed_(paired)_contig_4393	4.83139	1.53262e-10	6.44319e-08	2.56439e-05	DDX5_MOUSE ame: Full=Probable ATP-dependent RNA helicase DDX5 ame: Full=DEAD box RNA helicase DEAD1 Short=mDEAD1 ame: Full=DEAD box 5 ame: Full=RNA helicase p68
ZFG-16-14_13_21409_ATCACG_L001_R1_001_(paired)_trimmed_(paired)_contig_4364	4.78267	7.6952e-11	3.3706e-08	1.28757e-05	CIART_HUMAN ame: Full=Circadian-associated transcriptional repressor ame: Full= -derived repressor of network oscillator Short=Chrono ame: Full=Computationally highlighted repressor of the network oscillator
ZFG-16-14_13_21409_ATCACG_L001_R1_001_(paired)_trimmed_(paired)_contig_1295	4.76814	1.49823e-09	5.47161e-07	0.000250686	SBNO2_BOVIN ame: Full= strawberry notch homolog 2
ZFG-16-14_13_21409_ATCACG_L001_R1_001_(paired)_trimmed_(paired)_contig_7402	4.75228	1.9014e-08	5.54259e-06	0.00318145	HCAR2_MOUSE ame: Full=Hydroxycarboxylic acid receptor 2 ame: Full=G- coupled receptor 109 ame: Full=G- coupled receptor 109A ame: Full=G- coupled receptor HM74 ame: Full=Niacin receptor 1 ame: Full=Nicotinic acid receptor ame: Full= PUMA-G
ZFG-16-14_13_21409_ATCACG_L001_R1_001_(paired)_trimmed_(paired)_contig_7434	4.74918	9.91892e-10	3.75485e-07	0.000165964	LIN1_NYCCO ame: Full=LINE-1 reverse transcriptase homolog
ZFG-16-14_13_21409_ATCACG_L001_R1_001_(paired)_trimmed_(paired)_contig_11673	4.64516	2.24807e-07	5.05578e-05	0.037615	MCTP2_HUMAN ame: Full=Multiple C2 and transmembrane domain-containing 2
ZFG-16-14_13_21409_ATCACG_L001_R1_001_(paired)_trimmed_(paired)_contig_6528	4.64062	1.079e-09	4.04797e-07	0.000180539	LDHA_LYCDA ame: Full=L-lactate dehydrogenase A chain Short=LDH-A
ZFG-16-14_13_21409_ATCACG_L001_R1_001_(paired)_trimmed_(paired)_contig_15897	4.63199	1.80677e-07	4.15832e-05	0.030231	CNN3_HUMAN ame: Full=Calponin-3 ame: Full= acidic isoform
ZFG-16-14_13_21409_ATCACG_L001_R1_001_(paired)_trimmed_(paired)_contig_4761	4.61427	1.52205e-08	4.53958e-06	0.0025467	STX11_HUMAN ame: Full=Syntaxin-11
ZFG-16-14_13_21409_ATCACG_L001_R1_001_(paired)_trimmed_(paired)_contig_6118	4.56116	7.59728e-09	2.38496e-06	0.00127118	CASL_MOUSE ame: Full=Enhancer of filamentation 1 Short=mEF1 ame: Full=CRK-associated substrate-related Short=CAS-L ame: Full=Neural precursor cell expressed developmentally down-regulated 9 Short=NEDD-9 ame: Full=p105
ZFG-16-14_13_21409_ATCACG_L001_R1_001_(paired)_trimmed_(paired)_contig_211	4.54701	1.66295e-09	5.99668e-07	0.000278246	RELB_HUMAN ame: Full=Transcription factor ame: Full=I-Rel
ZFG-16-14_13_21409_ATCACG_L001_R1_001_(paired)_trimmed_(paired)_contig_3448	4.52813	2.86403e-09	9.92158e-07	0.000479212	CSK2B_DANRE ame: Full=Casein kinase II subunit beta Short=CK II beta
ZFG-16-14_13_21409_ATCACG_L001_R1_001_(paired)_trimmed_(paired)_contig_12751	4.50561	2.36584e-09	8.36901e-07	0.000395854	MFRN2_DANRE ame: Full=Mitoferrin-2 ame: Full=Mitochondrial iron transporter 2 ame: Full=Solute carrier family 25 member 28
ZFG-16-14_13_21409_ATCACG_L001_R1_001_(paired)_trimmed_(paired)_contig_14737	4.49008	1.3038e-09	4.80514e-07	0.000218153	CD82_RAT ame: Full=CD82 antigen ame: Full=Metastasis suppressor Kangai-1 homolog ame: CD_antigen=CD82
ZFG-16-14_13_21409_ATCACG_L001_R1_001_(paired)_trimmed_(paired)_contig_6639	4.48721	3.45499e-08	9.2643e-06	0.00578092	MYH9_HUMAN ame: Full=Myosin-9 ame: Full=Cellular myosin heavy type A ame: Full=Myosin heavy chain 9 ame: Full=Myosin heavy non-muscle IIa ame: Full=Non-muscle myosin heavy chain A Short=NMMHC-A ame: Full=Non-muscle myosin heavy chain IIa Short=NMMHC II-a Short=NMMHC-IIA
ZFG-16-14_13_21409_ATCACG_L001_R1_001_(paired)_trimmed_(paired)_contig_4073	4.48237	2.8006e-08	7.75825e-06	0.00468598	RAP2B_RAT ame: Full=Ras-related Rap-2b Flags: Precursor
ZFG-16-14_13_21409_ATCACG_L001_R1_001_(paired)_trimmed_(paired)_contig_4440	4.45622	6.44966e-08	1.62525e-05	0.0107916	AIF1L_HUMAN ame: Full=Allograft inflammatory factor 1-like ame: Full=Ionized calcium-binding adapter molecule 2
ZFG-16-14_13_21409_ATCACG_L001_R1_001_(paired)_trimmed_(paired)_contig_394	4.44819	1.5282e-07	3.58373e-05	0.02557	PR3CB_DANRE ame: Full= phosphatase 1 regulatory subunit 3C-B
ZFG-16-14_13_21409_ATCACG_L001_R1_001_(paired)_trimmed_(paired)_contig_1371	4.42399	5.53921e-08	1.41933e-05	0.00926826	STX5_BOVIN ame: Full=Syntaxin-5
ZFG-16-14_13_21409_ATCACG_L001_R1_001_(paired)_trimmed_(paired)_contig_3871	4.42188	2.82385e-08	7.78401e-06	0.0047249	MCP_PIG ame: Full=Membrane cofactor ame: CD_antigen=CD46 Flags: Precursor
ZFG-16-14_13_21409_ATCACG_L001_R1_001_(paired)_trimmed_(paired)_contig_20073	4.39948	9.05952e-08	2.20996e-05	0.0151585	FMNL3_DANRE ame: Full=Formin 3 ame: Full=Formin homology 2 domain-containing 3
ZFG-16-14_13_21409_ATCACG_L001_R1_001_(paired)_trimmed_(paired)_contig_1926	4.36615	2.90993e-09	1.00598e-06	0.000486893	SIG14_HUMAN ame: Full=Sialic acid-binding Ig-like lectin 14 Short=Siglec-14 Flags: Precursor
ZFG-16-14_13_21409_ATCACG_L001_R1_001_(paired)_trimmed_(paired)_contig_4770	4.34362	7.47259e-08	1.86145e-05	0.0125032	SMBT2_MOUSE ame: Full=Scm-like with four MBT domains 2
ZFG-16-14_13_21409_ATCACG_L001_R1_001_(paired)_trimmed_(paired)_contig_12615	4.32305	2.81545e-08	7.77963e-06	0.00471084	GP141_HUMAN ame: Full=Probable G- coupled receptor 141 ame: Full=G- coupled receptor PGR13
ZFG-16-14_13_21409_ATCACG_L001_R1_001_(paired)_trimmed_(paired)_contig_2415	4.28165	1.17854e-08	3.57886e-06	0.00197195	EHD1_HUMAN ame: Full=EH domain-containing 1 ame: Full=PAST homolog 1 Short=hPAST1 ame: Full=Testilin
ZFG-16-14_13_21409_ATCACG_L001_R1_001_(paired)_trimmed_(paired)_contig_8001	4.27955	4.7339e-08	1.23569e-05	0.0079208	CLIC4_PONAB ame: Full=Chloride intracellular channel 4
ZFG-16-14_13_21409_ATCACG_L001_R1_001_(paired)_trimmed_(paired)_contig_3150	4.26738	1.20865e-08	3.66363e-06	0.00202233	IKBA_HUMAN ame: Full=NF-kappa-B inhibitor alpha ame: Full=I-kappa-B-alpha Short= -alpha Short= alpha ame: Full=Major histocompatibility complex enhancer-binding MAD3
ZFG-16-14_13_21409_ATCACG_L001_R1_001_(paired)_trimmed_(paired)_contig_541	4.26331	2.3224e-08	6.58622e-06	0.00388587	CL17A_HUMAN ame: Full=C-type lectin domain family member A ame: Full=Prolectin
ZFG-16-14_13_21409_ATCACG_L001_R1_001_(paired)_trimmed_(paired)_contig_5789	4.26088	9.06332e-09	2.80311e-06	0.00151648	CADM3_XENLA ame: Full=Cell adhesion molecule 3 ame: Full=Immunoglobulin superfamily member 4B Short= 4B Flags: Precursor
ZFG-16-14_13_21409_ATCACG_L001_R1_001_(paired)_trimmed_(paired)_contig_1245	4.24902	8.4339e-09	2.62299e-06	0.00141117	SDC2A_XENLA ame: Full=Syndecan-2-A Short=SYND2-A Flags: Precursor
ZFG-16-14_13_21409_ATCACG_L001_R1_001_(paired)_trimmed_(paired)_contig_8542	4.20022	2.94544e-09	1.01615e-06	0.000492834	MYO9B_RAT ame: Full=Unconventional myosin-IXb ame: Full=Unconventional myosin-9b
ZFG-16-14_13_21409_ATCACG_L001_R1_001_(paired)_trimmed_(paired)_contig_4824	4.15395	1.00979e-08	3.09449e-06	0.00168959	PIRK5_CHICK ame: Full=Phosphoinositide 3-kinase regulatory subunit 5 Short=PI3-kinase regulatory subunit 5
ZFG-16-14_13_21409_ATCACG_L001_R1_001_(paired)_trimmed_(paired)_contig_2187	4.08202	5.69464e-09	1.81838e-06	0.000952833	CNKR3_HUMAN ame: Full=Connector enhancer of kinase suppressor of ras 3 Short=Connector enhancer of KSR 3 ame: Full=CNK homolog 3 Short=CNK3 ame: Full=CNKSR family member 3 ame: Full=Maguin
ZFG-16-14_13_21409_ATCACG_L001_R1_001_(paired)_trimmed_(paired)_contig_10740	4.0709	2.36595e-08	6.68705e-06	0.00395873	3BP2_MOUSE ame: Full=SH3 domain-binding 2 Short=3BP-2
ZFG-16-14_13_21409_ATCACG_L001_R1_001_(paired)_trimmed_(paired)_contig_11515	4.05873	2.58922e-07	5.67057e-05	0.0433232	SC24D_HUMAN ame: Full= transport Sec24D ame: Full=SEC24-related D
ZFG-16-14_13_21409_ATCACG_L001_R1_001_(paired)_trimmed_(paired)_contig_3707	4.05204	2.11578e-08	6.08272e-06	0.00354014	HEM1_OPSTA ame: Full=5-aminolevulinate mitochondrial Short=ALAS-H ame: Full=5-aminolevulinic acid synthase 1 ame: Full=Delta-ALA synthase 1 ame: Full=Delta-aminolevulinate synthase 1 Flags: Precursor
ZFG-16-14_13_21409_ATCACG_L001_R1_001_(paired)_trimmed_(paired)_contig_744	4.0241	2.03294e-08	5.86471e-06	0.00340153	SAMN1_HUMAN ame: Full=SAM domain-containing SAMSN-1 ame: Full=Hematopoietic adaptor containing SH3 and SAM domains 1 ame: Full=Nash1 ame: Full=SAM SH3 domain and nuclear localization signals 1 ame: Full=SH3-SAM adaptor
ZFG-16-14_13_21409_ATCACG_L001_R1_001_(paired)_trimmed_(paired)_contig_1711	4.01348	1.68652e-08	4.95071e-06	0.00282191	IRF8_CHICK ame: Full=Interferon regulatory factor 8 Short=IRF-8 ame: Full=Interferon consensus sequence-binding Short=ICSBP
ZFG-16-14_13_21409_ATCACG_L001_R1_001_(paired)_trimmed_(paired)_contig_5225	3.97606	8.36411e-09	2.60613e-06	0.00139949	BIRC2_HUMAN ame: Full=Baculoviral IAP repeat-containing 2 ame: Full=Cellular inhibitor of apoptosis 1 Short=C-IAP1 ame: Full=IAP homolog B ame: Full=Inhibitor of apoptosis 2 Short=hIAP-2 Short=hIAP2 ame: Full=RING finger 48 ame: Full=RING-type E3 ubiquitin transferase BIRC2 ame: Full=TNFR2-TRAF-signaling complex 2
ZFG-16-14_13_21409_ATCACG_L001_R1_001_(paired)_trimmed_(paired)_contig_11036	3.92934	1.67782e-07	3.88829e-05	0.0280735	IL31R_HUMAN ame: Full=Interleukin-31 receptor subunit alpha Short=IL-31 receptor subunit alpha Short=IL-31R subunit alpha Short=IL-31R-alpha Short=IL-31RA ame: Full=Cytokine receptor-like 3 ame: Full=GLM-R Short=hGLM-R ame: Full=Gp130-like monocyte receptor Short=Gp130-like receptor ame: Full= 17 Flags: Precursor
ZFG-16-14_13_21409_ATCACG_L001_R1_001_(paired)_trimmed_(paired)_contig_9107	3.91203	1.44255e-07	3.40435e-05	0.0241368	A33_PLEWA ame: Full=Zinc-binding A33
ZFG-16-14_13_21409_ATCACG_L001_R1_001_(paired)_trimmed_(paired)_contig_1276	3.89003	2.60296e-08	7.27095e-06	0.0043553	STK40_CHICK ame: Full=Serine threonine- kinase 40 ame: Full=Serine threonine- kinase lyk4
ZFG-16-14_13_21409_ATCACG_L001_R1_001_(paired)_trimmed_(paired)_contig_1225	3.87467	3.05408e-08	8.36352e-06	0.00511011	DGKI_HUMAN ame: Full=Diacylglycerol kinase iota Short=DAG kinase iota ame: Full=Diglyceride kinase iota Short=DGK-iota
ZFG-16-14_13_21409_ATCACG_L001_R1_001_(paired)_trimmed_(paired)_contig_8180	3.84413	5.38928e-08	1.38943e-05	0.0090174	ADA_XENTR ame: Full=Adenosine deaminase ame: Full=Adenosine aminohydrolase
ZFG-16-14_13_21409_ATCACG_L001_R1_001_(paired)_trimmed_(paired)_contig_11856	3.82569	2.56302e-07	5.62792e-05	0.0428847	SATB1_HUMAN ame: Full=DNA-binding SATB1 ame: Full=Special AT-rich sequence-binding 1
ZFG-16-14_13_21409_ATCACG_L001_R1_001_(paired)_trimmed_(paired)_contig_3930	3.80679	2.76731e-08	7.69151e-06	0.00463029	S20AB_DANRE ame: Full=Sodium-dependent phosphate transporter 1-B ame: Full=Solute carrier family 20 member 1-B
ZFG-16-14_13_21409_ATCACG_L001_R1_001_(paired)_trimmed_(paired)_contig_6049	3.79488	2.32511e-07	5.19412e-05	0.0389039	INPP_MOUSE ame: Full=Inositol polyphosphate 1-phosphatase Short=IPP Short=IPPase
ZFG-16-14_13_21409_ATCACG_L001_R1_001_(paired)_trimmed_(paired)_contig_8207	3.71205	1.52493e-07	3.58361e-05	0.0255153	ITA5_XENLA ame: Full=Integrin alpha-5 ame: Full=Fibronectin receptor subunit alpha ame: Full=Integrin alpha-F ame: Full=VLA-5 Contains: ame: Full=Integrin alpha-5 heavy chain Contains: ame: Full=Integrin alpha-5 light chain Flags: Precursor
ZFG-16-14_13_21409_ATCACG_L001_R1_001_(paired)_trimmed_(paired)_contig_9082	3.58532	1.27229e-07	3.01959e-05	0.0212881	IKKA_DANRE ame: Full=Inhibitor of nuclear factor kappa-B kinase subunit alpha Short=I kappa-B kinase alpha Short=IKK-A Short=IKK-alpha Short= Short= kinase ame: Full=Conserved helix-loop-helix ubiquitous kinase ame: Full=I-kappa-B kinase 1 Short=IKK1 ame: Full=Nuclear factor NF-kappa-B inhibitor kinase alpha Short=NFKBIKA
ZFG-16-14_13_21409_ATCACG_L001_R1_001_(paired)_trimmed_(paired)_contig_2466	3.5819	1.59872e-07	3.72562e-05	0.02675	PTAFR_CAVPO ame: Full=Platelet-activating factor receptor Short=PAF-R Short=PAFr
ZFG-16-14_13_21409_ATCACG_L001_R1_001_(paired)_trimmed_(paired)_contig_5851	3.51289	1.7894e-07	4.12403e-05	0.0299404	ASM3A_HUMAN ame: Full=Acid sphingomyelinase-like phosphodiesterase 3a Short=ASM-like phosphodiesterase 3a Flags: Precursor
ZFG-16-14_13_21409_ATCACG_L001_R1_001_(paired)_trimmed_(paired)_contig_6695	3.45259	1.37195e-07	3.2515e-05	0.0229556	DDX6_MOUSE ame: Full=Probable ATP-dependent RNA helicase DDX6 ame: Full=ATP-dependent RNA helicase p54 ame: Full=DEAD box 6 ame: Full=Oncogene RCK homolog
ZFG-16-14_13_21409_ATCACG_L001_R1_001_(paired)_trimmed_(paired)_contig_129	3.44492	2.09746e-07	4.76186e-05	0.0350949	NAMPT_RAT ame: Full=Nicotinamide phosphoribosyltransferase Short=N ase Short=Nampt ame: Full=Pre-B-cell colony-enhancing factor 1 homolog Short=PBEF ame: Full=Visfatin
ZFG-16-14_13_21409_ATCACG_L001_R1_001_(paired)_trimmed_(paired)_contig_3753	-3.43513	2.53617e-07	5.59097e-05	0.0424355	PDCD4_RAT ame: Full=Programmed cell death 4 ame: Full=Death up-regulated gene
ZFG-16-14_13_21409_ATCACG_L001_R1_001_(paired)_trimmed_(paired)_contig_790	-3.63725	5.08532e-08	1.31715e-05	0.00850881	AHNK_HUMAN ame: Full=Neuroblast differentiation-associated AHNAK ame: Full=Desmoyokin
ZFG-16-14_13_21409_ATCACG_L001_R1_001_(paired)_trimmed_(paired)_contig_3622	-3.7578	3.1921e-08	8.6819e-06	0.00534105	TAL1_CHICK ame: Full=T-cell acute lymphocytic leukemia 1 homolog Short=TAL-1 ame: Full=Stem cell
ZFG-16-14_13_21409_ATCACG_L001_R1_001_(paired)_trimmed_(paired)_contig_2042	-3.80383	3.33491e-08	8.97107e-06	0.00558	AL9A1_ORYLA ame: Full=Aldehyde dehydrogenase family 9 member A1
ZFG-16-14_13_21409_ATCACG_L001_R1_001_(paired)_trimmed_(paired)_contig_4707	-4.05503	1.94165e-08	5.61103e-06	0.00324878	SNX17_DANRE ame: Full=Sorting nexin-17
ZFG-16-14_13_21409_ATCACG_L001_R1_001_(paired)_trimmed_(paired)_contig_76	-4.19217	2.20479e-08	6.28464e-06	0.00368908	ABCA1_HUMAN ame: Full=ATP-binding cassette sub-family A member 1 ame: Full=ATP-binding cassette transporter 1 Short=ABC-1 Short=ATP-binding cassette 1 ame: Full=Cholesterol efflux regulatory
ZFG-16-14_13_21409_ATCACG_L001_R1_001_(paired)_trimmed_(paired)_contig_1722	-4.26648	2.61533e-08	7.29332e-06	0.00437599	CYSP2_HOMAM ame: Full=Digestive cysteine ase 2 Flags: Precursor
ZFG-16-14_13_21409_ATCACG_L001_R1_001_(paired)_trimmed_(paired)_contig_7937	-4.28946	6.52897e-09	2.06509e-06	0.00109243	AIM1_HUMAN ame: Full=Absent in melanoma 1 ame: Full=Beta gamma crystallin domain-containing 1
ZFG-16-14_13_21409_ATCACG_L001_R1_001_(paired)_trimmed_(paired)_contig_8145	-4.31956	3.20147e-08	8.6819e-06	0.00535673	SOD5_CANAL ame: Full=Cell surface Cu-only superoxide dismutase 5 ame: Full= GPI-anchored 3 Flags: Precursor
ZFG-16-14_13_21409_ATCACG_L001_R1_001_(paired)_trimmed_(paired)_contig_67	-4.34961	1.30484e-08	3.94092e-06	0.00218327	SRGP3_HUMAN ame: Full=SLIT-ROBO Rho GTPase-activating 3 Short=srGAP3 ame: Full=Mental disorder-associated GAP ame: Full=Rho GTPase-activating 14 ame: Full=WAVE-associated Rac GTPase-activating Short=WRP
ZFG-16-14_13_21409_ATCACG_L001_R1_001_(paired)_trimmed_(paired)_contig_10168	-4.38419	1.50425e-07	3.53998e-05	0.0251692	SPRE1_HUMAN ame: Full=Sprouty- EVH1 domain-containing 1 Short=Spred-1 Short=hSpred1
ZFG-16-14_13_21409_ATCACG_L001_R1_001_(paired)_trimmed_(paired)_contig_48	-4.40122	5.41175e-08	1.39094e-05	0.00905499	MARCO_HUMAN ame: Full=Macrophage receptor MARCO ame: Full=Macrophage receptor with collagenous structure ame: Full=Scavenger receptor class A member 2
ZFG-16-14_13_21409_ATCACG_L001_R1_001_(paired)_trimmed_(paired)_contig_1536	-4.41334	2.41848e-07	5.35267e-05	0.0404662	TRIM3_MOUSE ame: Full=Tripartite motif-containing 3 ame: Full=RING finger 22 ame: Full=RING finger HAC1
ZFG-16-14_13_21409_ATCACG_L001_R1_001_(paired)_trimmed_(paired)_contig_2475	-4.53159	3.22408e-08	8.72907e-06	0.00539456	DMXL2_HUMAN ame: Full= 2 ame: Full=Rabconnectin-3
ZFG-16-14_13_21409_ATCACG_L001_R1_001_(paired)_trimmed_(paired)_contig_31	-4.62737	1.80784e-10	7.56222e-08	3.02489e-05	MOCS1_HUMAN ame: Full=Molybdenum cofactor biosynthesis 1 ame: Full=Cell migration-inducing gene 11 ame: Full=Molybdenum cofactor synthesis-step 1 A-B Includes: ame: Full=GTP 3 ,8-cyclase ame: Full=Molybdenum cofactor biosynthesis A Includes: ame: Full=Cyclic pyranopterin monophosphate synthase ame: Full=Molybdenum cofactor biosynthesis C
ZFG-16-14_13_21409_ATCACG_L001_R1_001_(paired)_trimmed_(paired)_contig_5445	-4.64145	3.3447e-09	1.13748e-06	0.000559639	BCAM_RAT ame: Full=Basal cell adhesion molecule ame: Full=B-CAM cell surface glyco ame: Full=Lutheran antigen ame: CD_antigen=CD239 Flags: Precursor
ZFG-16-14_13_21409_ATCACG_L001_R1_001_(paired)_trimmed_(paired)_contig_18	-4.64696	2.97706e-10	1.2003e-07	4.98125e-05	FINC_BOVIN ame: Full=Fibronectin Short=FN Contains: ame: Full=Anastellin Flags: Precursor
ZFG-16-14_13_21409_ATCACG_L001_R1_001_(paired)_trimmed_(paired)_contig_1721	-4.65633	3.87246e-08	1.02848e-05	0.00647944	PXDC1_HUMAN ame: Full=PX domain-containing 1
ZFG-16-14_13_21409_ATCACG_L001_R1_001_(paired)_trimmed_(paired)_contig_5783	-4.77907	3.22728e-09	1.09978e-06	0.000539992	ENDD1_HUMAN ame: Full=Endonuclease domain-containing 1 Flags: Precursor
ZFG-16-14_13_21409_ATCACG_L001_R1_001_(paired)_trimmed_(paired)_contig_4833	-4.79185	8.40568e-08	2.07135e-05	0.0140645	RHG18_HUMAN ame: Full=Rho GTPase-activating 18 ame: Full= ame: Full=Rho-type GTPase-activating 18
ZFG-16-14_13_21409_ATCACG_L001_R1_001_(paired)_trimmed_(paired)_contig_4069	-4.87054	3.00615e-08	8.24577e-06	0.00502992	INSR_HUMAN ame: Full=Insulin receptor Short=IR ame: CD_antigen=CD220 Contains: ame: Full=Insulin receptor subunit alpha Contains: ame: Full=Insulin receptor subunit beta Flags: Precursor
ZFG-16-14_13_21409_ATCACG_L001_R1_001_(paired)_trimmed_(paired)_contig_2164	-4.93699	2.22238e-08	6.324e-06	0.00371851	U119A_HUMAN ame: Full= unc-119 homolog A ame: Full=Retinal 4 Short=hRG4
ZFG-16-14_13_21409_ATCACG_L001_R1_001_(paired)_trimmed_(paired)_contig_4671	-4.95451	3.13502e-08	8.54323e-06	0.00524554	TOB2_HUMAN ame: Full= Tob2 ame: Full= Tob4 ame: Full=Transducer of erbB-2 2
ZFG-16-14_13_21409_ATCACG_L001_R1_001_(paired)_trimmed_(paired)_contig_9	-5.05226	8.01872e-09	2.50317e-06	0.0013417	CLC4M_HYLLA ame: Full=C-type lectin domain family 4 member M ame: Full=CD209 antigen 1 ame: CD_antigen=CD299
ZFG-16-14_13_21409_ATCACG_L001_R1_001_(paired)_trimmed_(paired)_contig_1350	-5.14553	1.4375e-07	3.39724e-05	0.0240524	DDIT4_DANRE ame: Full=DNA damage-inducible transcript 4
ZFG-16-14_13_21409_ATCACG_L001_R1_001_(paired)_trimmed_(paired)_contig_4032	-5.25569	3.56156e-10	1.4215e-07	5.95923e-05	TRI66_HUMAN ame: Full=Tripartite motif-containing 66
ZFG-16-14_13_21409_ATCACG_L001_R1_001_(paired)_trimmed_(paired)_contig_2282	-5.33731	5.29169e-11	2.40601e-08	8.85411e-06	TEF_CHICK ame: Full=Transcription factor VBP ame: Full=Thyrotroph embryonic factor homolog ame: Full=Vitellogenin gene-binding
ZFG-16-14_13_21409_ATCACG_L001_R1_001_(paired)_trimmed_(paired)_contig_4984	-5.53267	6.96316e-10	2.69072e-07	0.000116508	RFIP1_HUMAN ame: Full=Rab11 family-interacting 1 Short=Rab11-FIP1 ame: Full=Rab-coupling
ZFG-16-14_13_21409_ATCACG_L001_R1_001_(paired)_trimmed_(paired)_contig_9442	-5.54975	8.32596e-08	2.05473e-05	0.0139311	CPZIP_MOUSE ame: Full= -interacting ame: Full= kinase substrate
ZFG-16-14_13_21409_ATCACG_L001_R1_001_(paired)_trimmed_(paired)_contig_3016	-5.55015	3.13188e-10	1.25968e-07	5.24029e-05	RORB_HUMAN ame: Full=Nuclear receptor ROR-beta ame: Full=Nuclear receptor RZR-beta ame: Full=Nuclear receptor subfamily 1 group F member 2 ame: Full=Retinoid-related orphan receptor-beta
ZFG-16-14_13_21409_ATCACG_L001_R1_001_(paired)_trimmed_(paired)_contig_1466	-5.6508	2.40306e-10	9.85497e-08	4.02083e-05	MIRO1_DANRE ame: Full=Mitochondrial Rho GTPase 1-A Short=MIRO-1-A ame: Full=Ras homolog gene family member T1-A
ZFG-16-14_13_21409_ATCACG_L001_R1_001_(paired)_trimmed_(paired)_contig_11643	-5.8907	2.38516e-10	9.8056e-08	3.99088e-05	TBC16_HUMAN ame: Full=TBC1 domain family member 16
ZFG-16-14_13_21409_ATCACG_L001_R1_001_(paired)_trimmed_(paired)_contig_93	-6.00009	2.61835e-12	1.4851e-09	4.38105e-07	RAB32_PIG ame: Full=Ras-related Rab-32
ZFG-16-14_13_21409_ATCACG_L001_R1_001_(paired)_trimmed_(paired)_contig_2813	-6.00749	1.10278e-09	4.10955e-07	0.000184519	TISB_HUMAN ame: Full=mRNA decay activator ZFP36L1 ame: Full=Butyrate response factor 1 ame: Full=EGF-response factor 1 Short=ERF-1 ame: Full=TPA-induced sequence 11b ame: Full=Zinc finger C3H1 type-like 1 Short=ZFP36-like 1
ZFG-16-14_13_21409_ATCACG_L001_R1_001_(paired)_trimmed_(paired)_contig_3583	-6.04943	2.12209e-11	1.03218e-08	3.5507e-06	P3IP1_DANRE ame: Full=Phosphoinositide-3-kinase-interacting 1 ame: Full=Kringle domain-containing HGFL Flags: Precursor
ZFG-16-14_13_21409_ATCACG_L001_R1_001_(paired)_trimmed_(paired)_contig_2259	-6.1821	2.89335e-12	1.61998e-09	4.84119e-07	FBX32_BOVIN ame: Full=F-box only 32
ZFG-16-14_13_21409_ATCACG_L001_R1_001_(paired)_trimmed_(paired)_contig_13217	-6.25829	2.22837e-07	5.02498e-05	0.0372853	RHG06_MOUSE ame: Full=Rho GTPase-activating 6 ame: Full=Rho-type GTPase-activating 6 ame: Full=Rho-type GTPase-activating -1
ZFG-16-14_13_21409_ATCACG_L001_R1_001_(paired)_trimmed_(paired)_contig_1626	-6.40408	1.36224e-13	9.30335e-11	2.27932e-08	SIAT2_TAKRU ame: Full=Beta-galactoside alpha-2,6-sialyltransferase 2 Short=Alpha 2,6-ST 2 ame: Full=CMP-N-acetylneuraminate-beta-galactosamide-alpha-2,6-sialyltransferase 2 ame: Full=ST6Gal II Short=ST6 ame: Full=Sialyltransferase 2
ZFG-16-14_13_21409_ATCACG_L001_R1_001_(paired)_trimmed_(paired)_contig_9267	-6.40423	3.0861e-09	1.06031e-06	0.000516369	KBTBB_MOUSE ame: Full=Kelch repeat and BTB domain-containing 11
ZFG-16-14_13_21409_ATCACG_L001_R1_001_(paired)_trimmed_(paired)_contig_11566	-6.48486	2.04763e-08	5.89693e-06	0.00342612	F264_HUMAN ame: Full=6-phosphofructo-2-kinase fructose-2,6-bisphosphatase 4 Short=6PF-2-K Fru-2,6-P2ase 4 Short=PFK FBPase 4 ame: Full=6PF-2-K Fru-2,6-P2ase testis-type isozyme Includes: ame: Full=6-phosphofructo-2-kinase Includes: ame: Full=Fructose-2,6-bisphosphatase
ZFG-16-14_13_21409_ATCACG_L001_R1_001_(paired)_trimmed_(paired)_contig_3723	-6.58215	5.81051e-09	1.84833e-06	0.00097222	KAT2B_HUMAN ame: Full=Histone acetyltransferase KAT2B ame: Full=Histone acetyltransferase PCAF Short=Histone acetylase PCAF ame: Full=Lysine acetyltransferase 2B ame: Full=P300 CBP-associated factor Short=P CAF
ZFG-16-14_13_21409_ATCACG_L001_R1_001_(paired)_trimmed_(paired)_contig_2814	-6.59424	1.64411e-08	4.86031e-06	0.00275094	CD2_RAT ame: Full=T-cell surface antigen CD2 ame: Full=LFA-2 ame: Full=LFA-3 receptor ame: Full=OX-34 antigen ame: Full=T-cell surface antigen T11 Leu-5 ame: CD_antigen=CD2 Flags: Precursor
ZFG-16-14_13_21409_ATCACG_L001_R1_001_(paired)_trimmed_(paired)_contig_6481	-6.73765	4.50824e-09	1.48489e-06	0.000754324	UD2A1_HUMAN ame: Full=UDP-glucuronosyltransferase 2A1 Short=UDPGT 2A1 Flags: Precursor
ZFG-16-14_13_21409_ATCACG_L001_R1_001_(paired)_trimmed_(paired)_contig_1962	-6.7761	4.90016e-10	1.92465e-07	8.19899e-05	SELPA_DANRE ame: Full=Seleno Pa Short=z a Flags: Precursor
ZFG-16-14_13_21409_ATCACG_L001_R1_001_(paired)_trimmed_(paired)_contig_6269	-6.79512	4.44089e-15	3.81054e-12	7.43055e-10	NR1D2_MOUSE ame: Full=Nuclear receptor subfamily 1 group D member 2 ame: Full=Orphan nuclear receptor RVR ame: Full=Rev-erb-beta
ZFG-16-14_13_21409_ATCACG_L001_R1_001_(paired)_trimmed_(paired)_contig_1404	-6.87122	4.26881e-13	2.68519e-10	7.14261e-08	FERM1_HUMAN ame: Full=Fermitin family homolog 1 ame: Full=Kindlerin ame: Full=Kindlin syndrome ame: Full=Kindlin-1 ame: Full=Unc-112-related 1
ZFG-16-14_13_21409_ATCACG_L001_R1_001_(paired)_trimmed_(paired)_contig_1617	-6.98255	5.41234e-13	3.34169e-10	9.05598e-08	CLC4E_RAT ame: Full=C-type lectin domain family 4 member E ame: Full=C-type lectin superfamily member 9 ame: Full=Macrophage-inducible C-type lectin
ZFG-16-14_13_21409_ATCACG_L001_R1_001_(paired)_trimmed_(paired)_contig_1369	-7.06597	9.69336e-13	5.75143e-10	1.6219e-07	MAFB_DANRE ame: Full=Transcription factor Short=Maf-B ame: Full=Transcription factor Val ame: Full=Valentino
ZFG-16-14_13_21409_ATCACG_L001_R1_001_(paired)_trimmed_(paired)_contig_10195	-7.20972	1.86508e-07	4.28074e-05	0.0312066	MAG_RAT ame: Full=Myelin-associated glyco ame: Full=1B236 ame: Full=Brain neuron cytoplasmic 3 ame: Full=Sialic acid-binding Ig-like lectin 4a Short=Siglec-4a Flags: Precursor
ZFG-16-14_13_21409_ATCACG_L001_R1_001_(paired)_trimmed_(paired)_contig_6081	-7.25883	2.1626e-11	1.04581e-08	3.61849e-06	GFI1B_CHICK ame: Full=Zinc finger Gfi-1b ame: Full=Growth factor-independent 1B
ZFG-16-14_13_21409_ATCACG_L001_R1_001_(paired)_trimmed_(paired)_contig_9055	-7.28909	1.92908e-08	5.58926e-06	0.00322775	A3LT2_HUMAN ame: Full=Alpha-1,3-galactosyltransferase 2 ame: Full=Isoglobotriaosylceramide synthase Short=iGb3 synthase Short=iGb3S
ZFG-16-14_13_21409_ATCACG_L001_R1_001_(paired)_trimmed_(paired)_contig_10746	-7.57486	3.56816e-10	1.4215e-07	5.97029e-05	S6A13_RAT ame: Full=Sodium- and chloride-dependent GABA transporter 2 Short=GAT-2 ame: Full=Solute carrier family 6 member 13
ZFG-16-14_13_21409_ATCACG_L001_R1_001_(paired)_trimmed_(paired)_contig_7540	-7.72141	1.65089e-08	4.87174e-06	0.00276228	ADRB2_ONCMY ame: Full=Beta-2 adrenergic receptor ame: Full=Beta-2 adrenoreceptor Short=Beta-2 adrenoceptor
ZFG-16-14_13_21409_ATCACG_L001_R1_001_(paired)_trimmed_(paired)_contig_6325	-7.81398	3.48577e-12	1.91227e-09	5.83242e-07	S4A4_MOUSE ame: Full=Electrogenic sodium bicarbonate cotransporter 1 Short=Sodium bicarbonate cotransporter ame: Full=Na(+) HCO3(-) cotransporter ame: Full=Solute carrier family 4 member 4
ZFG-16-14_13_21409_ATCACG_L001_R1_001_(paired)_trimmed_(paired)_contig_2928	-8.18462	6.55957e-08	1.65046e-05	0.0109755	PRS35_MOUSE ame: Full=Inactive serine protease 35 Flags: Precursor
ZFG-16-14_13_21409_ATCACG_L001_R1_001_(paired)_trimmed_(paired)_contig_5331	-8.86705	1.66533e-15	1.51438e-12	2.78645e-10	HLF_HUMAN ame: Full=Hepatic leukemia factor
ZFG-16-14_13_21409_ATCACG_L001_R1_001_(paired)_trimmed_(paired)_contig_13500	-9.21133	2.18018e-09	7.77425e-07	0.000364789	ARVC_MOUSE ame: Full=Armadillo repeat deleted in velo-cardio-facial syndrome homolog
ZFG-16-14_13_21409_ATCACG_L001_R1_001_(paired)_trimmed_(paired)_contig_9605	-9.53906	1.12475e-10	4.85037e-08	1.88195e-05	FRPD2_HUMAN ame: Full=FERM and PDZ domain-containing 2 ame: Full=PDZ domain-containing 4 ame: Full=PDZ domain-containing 5C
ZFG-16-14_13_21409_ATCACG_L001_R1_001_(paired)_trimmed_(paired)_contig_4680	-9.66122	0	0	0	PCLI1_MOUSE ame: Full=PTB- cubilin and LRP1-interacting Short=P-CLI1 ame: Full=Phosphotyrosine interaction domain-containing 1
ZFG-16-14_13_21409_ATCACG_L001_R1_001_(paired)_trimmed_(paired)_contig_17155	-10.5168	3.95709e-08	1.04929e-05	0.00662105	FA46A_HUMAN ame: Full= FAM46A ame: Full=HBV X-transactivated gene 11 ame: Full=HBV XAg-transactivated 11
ZFG-16-14_13_21409_ATCACG_L001_R1_001_(paired)_trimmed_(paired)_contig_25178	-10.7757	3.31726e-08	8.93795e-06	0.00555047	ZIC4_HUMAN ame: Full=Zinc finger ZIC 4 ame: Full=Zinc finger of the cerebellum 4
ZFG-16-14_13_21409_ATCACG_L001_R1_001_(paired)_trimmed_(paired)_contig_13295	-10.8112	5.03031e-12	2.68906e-09	8.41676e-07	ARRD3_RAT ame: Full=Arrestin domain-containing 3 ame: Full=Liver regeneration-related LRRG00048
ZFG-16-14_13_21409_ATCACG_L001_R1_001_(paired)_trimmed_(paired)_contig_10739	-11.3459	1.1877e-10	5.09182e-08	1.98727e-05	P2Y12_HUMAN ame: Full=P2Y purinoceptor 12 Short=P2Y12 ame: Full=ADP-glucose receptor Short=ADPG-R ame: Full=P2T(AC) ame: Full=P2Y(AC) ame: Full=P2Y(cyc) ame: Full=P2Y12 platelet ADP receptor Short=P2Y(ADP) ame: Full=SP1999
ZFG-16-14_13_21409_ATCACG_L001_R1_001_(paired)_trimmed_(paired)_contig_7231	-11.4072	0	0	0	CBX4_MOUSE ame: Full=E3 SUMO- ligase CBX4 ame: Full=Chromobox homolog 4 ame: Full=Polycomb 2 homolog Short=Pc2 Short=mPc2
ZFG-16-14_13_21409_ATCACG_L001_R1_001_(paired)_trimmed_(paired)_contig_10947	-11.8244	0	0	0	TLR13_MOUSE ame: Full=Toll-like receptor 13 Flags: Precursor
ZFG-16-14_13_21409_ATCACG_L001_R1_001_(paired)_trimmed_(paired)_contig_11937	-11.8414	6.58137e-11	2.92873e-08	1.1012e-05	GBB3_CANFA ame: Full=Guanine nucleotide-binding G(I) G(S) G(T) subunit beta-3 ame: Full=Transducin beta chain 3
ZFG-16-14_13_21409_ATCACG_L001_R1_001_(paired)_trimmed_(paired)_contig_865	-11.9518	0	0	0	IQEC1_MOUSE ame: Full=IQ motif and SEC7 domain-containing 1
ZFG-16-14_13_21409_ATCACG_L001_R1_001_(paired)_trimmed_(paired)_contig_12171	-12.0536	2.24163e-11	1.07779e-08	3.75072e-06	PECA1_PIG ame: Full=Platelet endothelial cell adhesion molecule Short=PECAM-1 ame: CD_antigen=CD31 Flags: Precursor
ZFG-16-14_13_21409_ATCACG_L001_R1_001_(paired)_trimmed_(paired)_contig_1052	-12.2093	1.66533e-15	1.51438e-12	2.78645e-10	S43A3_HUMAN ame: Full=Solute carrier family 43 member 3 ame: Full= FOAP-13
ZFG-16-14_13_21409_ATCACG_L001_R1_001_(paired)_trimmed_(paired)_contig_9178	-12.2596	5.57448e-08	1.42508e-05	0.00932727	QKIB_DANRE ame: Full= quaking-B ame: Full=Quaking-related
ZFG-16-14_13_21409_ATCACG_L001_R1_001_(paired)_trimmed_(paired)_contig_224	-12.3392	0	0	0	S43A3_HUMAN ame: Full=Solute carrier family 43 member 3 ame: Full= FOAP-13
ZFG-16-14_13_21409_ATCACG_L001_R1_001_(paired)_trimmed_(paired)_contig_2939	-12.5313	5.94396e-09	1.88719e-06	0.00099455	RBTN1_DANRE ame: Full=Rhombotin-1 ame: Full=LIM domain only 1 Short=LMO-1
ZFG-16-14_13_21409_ATCACG_L001_R1_001_(paired)_trimmed_(paired)_contig_6563	-12.8973	1.11022e-16	1.22213e-13	1.85764e-11	IGF2_ONCMY ame: Full=Insulin-like growth factor II Short=IGF-II ame: Full=Erythrotropin Flags: Precursor
ZFG-16-14_13_21409_ATCACG_L001_R1_001_(paired)_trimmed_(paired)_contig_5715	-13.179	4.96187e-09	1.60275e-06	0.000830225	SH3L2_DANRE ame: Full=SH3 domain-binding glutamic acid-rich 2
ZFG-16-14_13_21409_ATCACG_L001_R1_001_(paired)_trimmed_(paired)_contig_21076	-13.3282	1.91788e-07	4.3839e-05	0.0320902	GTR5_SHEEP ame: Full=Solute carrier family facilitated glucose transporter member 5 ame: Full=Fructose transporter ame: Full=Glucose transporter type small intestine Short=GLUT-5
ZFG-16-14_13_21409_ATCACG_L001_R1_001_(paired)_trimmed_(paired)_contig_27293	-13.4618	6.14004e-08	1.55425e-05	0.0102736	KLF4_MOUSE ame: Full=Krueppel-like factor 4 ame: Full=Epithelial zinc finger EZF ame: Full=Gut-enriched krueppel-like factor
ZFG-16-14_13_21409_ATCACG_L001_R1_001_(paired)_trimmed_(paired)_contig_757	-13.782	0	0	0	DMBT1_HUMAN ame: Full=Deleted in malignant brain tumors 1 ame: Full=Glyco 340 Short=Gp-340 ame: Full=Hensin ame: Full=Salivary agglutinin Short=SAG ame: Full=Surfactant pulmonary-associated D-binding Flags: Precursor
ZFG-16-14_13_21409_ATCACG_L001_R1_001_(paired)_trimmed_(paired)_contig_4784	-14.6923	2.12703e-08	6.09411e-06	0.00355896	YPEL2_HUMAN ame: Full= yippee-like 2
ZFG-16-14_13_21409_ATCACG_L001_R1_001_(paired)_trimmed_(paired)_contig_12423	-15.9582	3.44624e-12	1.90307e-09	5.76629e-07	FOXD1_XENTR ame: Full=Forkhead box D1 Short= 1 ame: Full=Brain factor 2 Short=BF-2
ZFG-16-14_13_21409_ATCACG_L001_R1_001_(paired)_trimmed_(paired)_contig_7568	-16.0985	0	0	0	ANTR1_MOUSE ame: Full=Anthrax toxin receptor 1 ame: Full=Tumor endothelial marker 8 Flags: Precursor
ZFG-16-14_13_21409_ATCACG_L001_R1_001_(paired)_trimmed_(paired)_contig_1474	-16.1506	0	0	0	S40A1_DANRE ame: Full=Solute carrier family 40 member 1 ame: Full=Ferroportin-1
ZFG-16-14_13_21409_ATCACG_L001_R1_001_(paired)_trimmed_(paired)_contig_2207	-16.4185	1.12647e-11	5.74638e-09	1.88481e-06	CTDSL_CHICK ame: Full=CTD small phosphatase Short=CTDSP-like ame: Full=Nuclear LIM interactor-interacting factor 1 Short=NLI-interacting factor 1 ame: Full=Small C-terminal domain phosphatase 3
ZFG-16-14_13_21409_ATCACG_L001_R1_001_(paired)_trimmed_(paired)_contig_21702	-17.4229	6.10623e-15	5.13417e-12	1.0217e-09	TNF12_MOUSE ame: Full=Tumor necrosis factor ligand superfamily member 12 ame: Full=TNF-related weak inducer of apoptosis Short=TWEAK Contains: ame: Full=Tumor necrosis factor ligand superfamily member membrane form Contains: ame: Full=Tumor necrosis factor ligand superfamily member secreted form
ZFG-16-14_13_21409_ATCACG_L001_R1_001_(paired)_trimmed_(paired)_contig_24946	-18.9346	6.85483e-09	2.15999e-06	0.00114696	DMBT1_HUMAN ame: Full=Deleted in malignant brain tumors 1 ame: Full=Glyco 340 Short=Gp-340 ame: Full=Hensin ame: Full=Salivary agglutinin Short=SAG ame: Full=Surfactant pulmonary-associated D-binding Flags: Precursor
ZFG-16-14_13_21409_ATCACG_L001_R1_001_(paired)_trimmed_(paired)_contig_10113	-19.7073	0	0	0	OSBP2_MOUSE ame: Full=Oxysterol-binding 2
ZFG-16-14_13_21409_ATCACG_L001_R1_001_(paired)_trimmed_(paired)_contig_20140	-20.0343	1.45653e-10	6.15424e-08	2.43708e-05	CBX7_HUMAN ame: Full=Chromobox homolog 7
ZFG-16-14_13_21409_ATCACG_L001_R1_001_(paired)_trimmed_(paired)_contig_13417	-21.0201	2.73115e-14	2.11564e-11	4.56979e-09	ADAP2_HUMAN ame: Full=Arf-GAP with dual PH domain-containing 2 ame: Full=Centaurin-alpha-2 Short=Cnt-a2
ZFG-16-14_13_21409_ATCACG_L001_R1_001_(paired)_trimmed_(paired)_contig_31665	-22.6643	2.78864e-07	6.05467e-05	0.0466599	GTR11_HUMAN ame: Full=Solute carrier family facilitated glucose transporter member 11 ame: Full=Glucose transporter type 10 Short=GLUT-10 ame: Full=Glucose transporter type 11 Short=GLUT-11
ZFG-16-14_13_21409_ATCACG_L001_R1_001_(paired)_trimmed_(paired)_contig_8852	-32.7064	1.11022e-16	1.22213e-13	1.85764e-11	PACR_HUMAN ame: Full=Pituitary adenylate cyclase-activating polypeptide type I receptor Short=PACAP type I receptor Short=PACAP-R-1 Short=PACAP-R1 Flags: Precursor
ZFG-16-14_13_21409_ATCACG_L001_R1_001_(paired)_trimmed_(paired)_contig_21765	-41.7827	5.28219e-09	1.70293e-06	0.000883821	FYCO1_HUMAN ame: Full=FYVE and coiled-coil domain-containing 1 ame: Full=Zinc finger FYVE domain-containing 7
ZFG-16-14_13_21409_ATCACG_L001_R1_001_(paired)_trimmed_(paired)_contig_4515	-47.452	0	0	0	GUAD_MOUSE ame: Full=Guanine deaminase Short=Guanase Short=Guanine aminase ame: Full=Guanine aminohydrolase Short=GAH
ZFG-16-14_13_21409_ATCACG_L001_R1_001_(paired)_trimmed_(paired)_contig_2493	-49.3095	0	0	0	S43A3_MOUSE ame: Full=Solute carrier family 43 member 3 ame: Full=Embryonic epithelia gene 1
ZFG-16-14_13_21409_ATCACG_L001_R1_001_(paired)_trimmed_(paired)_contig_18377	-55.0127	1.27371e-10	5.40912e-08	2.13119e-05	TM121_CHICK ame: Full=Transmembrane 121 ame: Full= hole
ZFG-16-14_13_21409_ATCACG_L001_R1_001_(paired)_trimmed_(paired)_contig_5125	-102.321	0	0	0	S43A3_BOVIN ame: Full=Solute carrier family 43 member 3

## Sheet: Phil 48h vs PBS 48h
Name	Fold change	P-value	FDR p-value	Bonferroni	Description
ZFG-16-14_13_21409_ATCACG_L001_R1_001_(paired)_trimmed_(paired)_contig_12022	164.507	0	0	0	LX15B_RAT ame: Full=Arachidonate 15-lipoxygenase B Short=15-LOX-B ame: Full=15-lipoxygenase 2 Short=15-LOX-2 ame: Full=Arachidonate 15-lipoxygenase type II ame: Full=Linoleate 13-lipoxygenase 15-LOb
ZFG-16-14_13_21409_ATCACG_L001_R1_001_(paired)_trimmed_(paired)_contig_40841	56.2133	7.83812e-11	9.63631e-07	1.31148e-05	LOX5_MOUSE ame: Full=Arachidonate 5-lipoxygenase Short=5-LO Short=5-lipoxygenase
ZFG-16-14_13_21409_ATCACG_L001_R1_001_(paired)_trimmed_(paired)_contig_64410	23.9474	1.51058e-11	2.29774e-07	2.52752e-06	IL12B_FELCA ame: Full=Interleukin-12 subunit beta Short=IL-12B ame: Full=Cytotoxic lymphocyte maturation factor 40 kDa subunit Short=CLMF p40 ame: Full=IL-12 subunit p40 Flags: Precursor
ZFG-16-14_13_21409_ATCACG_L001_R1_001_(paired)_trimmed_(paired)_contig_71080	18.5557	2.05837e-07	0.000506484	0.0344409	EDN1_FELCA ame: Full=Endothelin-1 Short=ET-1 ame: Full=Preproendothelin-1 Short=PPET1 Contains: ame: Full=Big endothelin-1 Flags: Precursor
ZFG-16-14_13_21409_ATCACG_L001_R1_001_(paired)_trimmed_(paired)_contig_27322	16.3497	3.05997e-10	2.69472e-06	5.11997e-05	CATL_DROME ame: Full=Cathepsin L ame: Full=Cysteine ase 1 Contains: ame: Full=Cathepsin L heavy chain Contains: ame: Full=Cathepsin L light chain Flags: Precursor
ZFG-16-14_13_21409_ATCACG_L001_R1_001_(paired)_trimmed_(paired)_contig_39444	13.865	6.85171e-09	2.86609e-05	0.00114643	NEP_MOUSE ame: Full=Neprilysin ame: Full=Atriopeptidase ame: Full=Enkephalinase ame: Full=Neutral endopeptidase Short=NEP Short=Neutral endopeptidase ame: Full=Skin fibroblast elastase Short=SFE ame: CD_antigen=CD10
ZFG-16-14_13_21409_ATCACG_L001_R1_001_(paired)_trimmed_(paired)_contig_17014	12.8525	0	0	0	CATL_DROME ame: Full=Cathepsin L ame: Full=Cysteine ase 1 Contains: ame: Full=Cathepsin L heavy chain Contains: ame: Full=Cathepsin L light chain Flags: Precursor
ZFG-16-14_13_21409_ATCACG_L001_R1_001_(paired)_trimmed_(paired)_contig_15487	8.67258	2.56352e-09	1.37097e-05	0.00042893	TCAF_DANRE ame: Full=TRPM8 channel-associated factor homolog
ZFG-16-14_13_21409_ATCACG_L001_R1_001_(paired)_trimmed_(paired)_contig_23448	8.06911	6.45571e-10	4.90989e-06	0.000108018	TNR5_HORSE ame: Full=Tumor necrosis factor receptor superfamily member 5 ame: Full=B-cell surface antigen CD40 ame: Full=CD40L receptor ame: CD_antigen=CD40 Flags: Precursor
ZFG-16-14_13_21409_ATCACG_L001_R1_001_(paired)_trimmed_(paired)_contig_40934	8.06701	1.82058e-07	0.000483525	0.0304621	UCP2_DANRE ame: Full=Mitochondrial uncoupling 2 Short=UCP 2 ame: Full=Solute carrier family 25 member 8
ZFG-16-14_13_21409_ATCACG_L001_R1_001_(paired)_trimmed_(paired)_contig_21849	6.90901	2.26379e-07	0.000541114	0.037878	AMPN_CHICK ame: Full=Aminopeptidase Ey ame: Full=Aminopeptidase N
ZFG-16-14_13_21409_ATCACG_L001_R1_001_(paired)_trimmed_(paired)_contig_20466	5.51875	1.37151e-09	8.19581e-06	0.000229483	ADM2_HUMAN ame: Full=ADM2 ame: Full=Intermedin Contains: ame: Full=Adrenomedullin-2 Short=AM2 ame: Full=Intermedin-long Short=IMDL Contains: ame: Full=Intermedin-short Short=IMDS Flags: Precursor
ZFG-16-14_13_21409_ATCACG_L001_R1_001_(paired)_trimmed_(paired)_contig_3388	5.39358	9.08687e-09	3.62006e-05	0.00152042	PFD3_PONAB ame: Full=Prefoldin subunit 3 ame: Full=Von Hippel-Lindau-binding 1 Short=VBP-1 Short=VHL-binding 1
ZFG-16-14_13_21409_ATCACG_L001_R1_001_(paired)_trimmed_(paired)_contig_1568	4.61285	7.38834e-10	4.9449e-06	0.000123622	RGS18_MOUSE ame: Full=Regulator of G- signaling 18 Short=RGS18
ZFG-16-14_13_21409_ATCACG_L001_R1_001_(paired)_trimmed_(paired)_contig_4542	4.60824	2.98527e-07	0.000678567	0.0499499	STXA_SYNVE ame: Full=Neoverrucotoxin subunit alpha Short= subunit alpha
ZFG-16-14_13_21409_ATCACG_L001_R1_001_(paired)_trimmed_(paired)_contig_7650	-4.00148	8.67487e-08	0.000254647	0.0145149	STEA4_HUMAN ame: Full=Metalloreductase STEAP4 ame: Full=Six-transmembrane epithelial antigen of prostate 4 ame: Full= ransMembrane of prostate 2 ame: Full=Tumor necrosis alpha-induced 9
ZFG-16-14_13_21409_ATCACG_L001_R1_001_(paired)_trimmed_(paired)_contig_6005	-4.07359	1.63151e-07	0.000442222	0.0272985	IL8_CHICK ame: Full=Interleukin-8 Short=IL-8 ame: Full=9E3 ame: Full=C-X-C motif chemokine 8 ame: Full=CEF-4 ame: Full=Chemokine (C-X-C motif) ligand 8 ame: Full=Embryo fibroblast 1 Short=EMF-1 Flags: Precursor
ZFG-16-14_13_21409_ATCACG_L001_R1_001_(paired)_trimmed_(paired)_contig_1238	-4.14265	6.33837e-09	2.71934e-05	0.00106054	OLFM4_MOUSE ame: Full=Olfactomedin-4 Short=OLM4 Flags: Precursor
ZFG-16-14_13_21409_ATCACG_L001_R1_001_(paired)_trimmed_(paired)_contig_7619	-4.16183	1.94111e-07	0.000499676	0.0324789	IRG1_HUMAN ame: Full=Cis-aconitate decarboxylase Short=CAD ame: Full=Aconitate decarboxylase ame: Full=Aconitate decarboxylase 1 ame: Full=Cis-aconitic acid decarboxylase ame: Full=Immune-responsive gene 1
ZFG-16-14_13_21409_ATCACG_L001_R1_001_(paired)_trimmed_(paired)_contig_18	-4.26224	2.75571e-09	1.39724e-05	0.000461089	FINC_BOVIN ame: Full=Fibronectin Short=FN Contains: ame: Full=Anastellin Flags: Precursor
ZFG-16-14_13_21409_ATCACG_L001_R1_001_(paired)_trimmed_(paired)_contig_9443	-4.70288	1.01464e-08	3.94814e-05	0.0016977	KLF2_MOUSE ame: Full=Krueppel-like factor 2 ame: Full=Lung krueppel-like factor
ZFG-16-14_13_21409_ATCACG_L001_R1_001_(paired)_trimmed_(paired)_contig_2717	-4.95864	3.95285e-08	0.000134979	0.00661395	GATA2_CHICK ame: Full=GATA-binding factor 2 Short=GATA-2 ame: Full=Transcription factor NF-E1b
ZFG-16-14_13_21409_ATCACG_L001_R1_001_(paired)_trimmed_(paired)_contig_6241	-5.22596	1.56693e-09	9.0407e-06	0.00026218	DEMA_HUMAN ame: Full=Dematin ame: Full=Dematin actin-binding ame: Full=Erythrocyte membrane band
ZFG-16-14_13_21409_ATCACG_L001_R1_001_(paired)_trimmed_(paired)_contig_3846	-5.30482	5.15887e-08	0.000172637	0.00863187	5NTC_XENTR ame: Full=Cytosolic purine 5 -nucleotidase ame: Full=Cytosolic 5 -nucleotidase II
ZFG-16-14_13_21409_ATCACG_L001_R1_001_(paired)_trimmed_(paired)_contig_7267	-5.39893	4.55653e-09	2.17829e-05	0.000762403	ENPP2_HUMAN ame: Full=Ectonucleotide pyrophosphatase phosphodiesterase family member 2 Short=E-NPP 2 ame: Full=Autotaxin ame: Full=Extracellular lysophospholipase D Short= Flags: Precursor
ZFG-16-14_13_21409_ATCACG_L001_R1_001_(paired)_trimmed_(paired)_contig_8553	-5.4395	1.22319e-09	7.58018e-06	0.000204665	POL5_DROME ame: Full=Retrovirus-related Pol poly from transposon opus Includes: ame: Full=Protease Includes: ame: Full=Reverse transcriptase Includes: ame: Full=Endonuclease
ZFG-16-14_13_21409_ATCACG_L001_R1_001_(paired)_trimmed_(paired)_contig_10746	-5.47531	8.67482e-08	0.000254647	0.0145148	S6A13_RAT ame: Full=Sodium- and chloride-dependent GABA transporter 2 Short=GAT-2 ame: Full=Solute carrier family 6 member 13
ZFG-16-14_13_21409_ATCACG_L001_R1_001_(paired)_trimmed_(paired)_contig_869	-5.50309	3.31733e-08	0.000115637	0.0055506	CRJ1C_TRICY ame: Full=Crystallin J1C
ZFG-16-14_13_21409_ATCACG_L001_R1_001_(paired)_trimmed_(paired)_contig_380	-5.53386	8.72158e-11	9.63631e-07	1.4593e-05	HEM0_OPSTA ame: Full=5-aminolevulinate erythroid- mitochondrial Short=ALAS-E ame: Full=5-aminolevulinic acid synthase 2 ame: Full=Delta-ALA synthase 2 ame: Full=Delta-aminolevulinate synthase 2 Flags: Precursor
ZFG-16-14_13_21409_ATCACG_L001_R1_001_(paired)_trimmed_(paired)_contig_1015	-5.60429	1.06501e-07	0.000307239	0.0178198	KCRM_HUMAN ame: Full=Creatine kinase M-type ame: Full=Creatine kinase M chain ame: Full=M-CK Contains: ame: Full=Creatine kinase M- N-terminally processed
ZFG-16-14_13_21409_ATCACG_L001_R1_001_(paired)_trimmed_(paired)_contig_1764	-5.7505	1.64882e-10	1.53268e-06	2.75883e-05	HBB_COTGO ame: Full=Hemoglobin subunit beta ame: Full=Beta-globin ame: Full=Hemoglobin beta chain
ZFG-16-14_13_21409_ATCACG_L001_R1_001_(paired)_trimmed_(paired)_contig_11047	-5.75617	7.24497e-08	0.000224488	0.0121224	PLPP2_RAT ame: Full=Phospholipid phosphatase 2 ame: Full=Lipid phosphate phosphohydrolase 2 ame: Full=PAP2-gamma Short=PAP2-G ame: Full=Phosphatidate phosphohydrolase type 2c ame: Full=Phosphatidic acid phosphatase 2c Short=PAP-2c Short=PAP2c
ZFG-16-14_13_21409_ATCACG_L001_R1_001_(paired)_trimmed_(paired)_contig_5464	-5.79705	9.16053e-11	9.63631e-07	1.53275e-05	TBB6_CHICK ame: Full=Tubulin beta-6 chain ame: Full=Beta-tubulin class-VI
ZFG-16-14_13_21409_ATCACG_L001_R1_001_(paired)_trimmed_(paired)_contig_1679	-5.94411	5.23233e-09	2.31427e-05	0.000875478	HBAD_PASMO ame: Full=Hemoglobin subunit alpha-D ame: Full=Alpha-D-globin ame: Full=Hemoglobin alpha-D chain
ZFG-16-14_13_21409_ATCACG_L001_R1_001_(paired)_trimmed_(paired)_contig_52349	-6.04738	5.72552e-08	0.000184231	0.00958	HBB2_ANAMI ame: Full=Hemoglobin subunit beta-2 ame: Full=Beta-2-globin ame: Full=Hemoglobin beta-2 chain
ZFG-16-14_13_21409_ATCACG_L001_R1_001_(paired)_trimmed_(paired)_contig_1377	-6.05335	8.03641e-08	0.000244484	0.0134466	S6A13_RAT ame: Full=Sodium- and chloride-dependent GABA transporter 2 Short=GAT-2 ame: Full=Solute carrier family 6 member 13
ZFG-16-14_13_21409_ATCACG_L001_R1_001_(paired)_trimmed_(paired)_contig_4584	-6.1977	1.99365e-07	0.000505422	0.0333579	KLF5_MOUSE ame: Full=Krueppel-like factor 5 ame: Full=Basic transcription element-binding 2 Short=BTE-binding 2 ame: Full=Intestinal-enriched krueppel-like factor ame: Full=Transcription factor BTEB2
ZFG-16-14_13_21409_ATCACG_L001_R1_001_(paired)_trimmed_(paired)_contig_7568	-6.25648	1.71487e-09	9.56448e-06	0.000286934	ANTR1_MOUSE ame: Full=Anthrax toxin receptor 1 ame: Full=Tumor endothelial marker 8 Flags: Precursor
ZFG-16-14_13_21409_ATCACG_L001_R1_001_(paired)_trimmed_(paired)_contig_3745	-6.30277	1.42593e-11	2.29774e-07	2.38587e-06	ANK1_HUMAN ame: Full=Ankyrin-1 Short=ANK-1 ame: Full=Ankyrin-R ame: Full=Erythrocyte ankyrin
ZFG-16-14_13_21409_ATCACG_L001_R1_001_(paired)_trimmed_(paired)_contig_52	-6.3326	1.01561e-10	9.99603e-07	1.69932e-05	APOEB_DANRE ame: Full=Apolipo Eb Short=Apo-Eb Flags: Precursor
ZFG-16-14_13_21409_ATCACG_L001_R1_001_(paired)_trimmed_(paired)_contig_522	-6.4162	7.44071e-13	1.55623e-08	1.24499e-07	CAHZ_DANRE ame: Full=Carbonic anhydrase ame: Full=Carbonate dehydratase
ZFG-16-14_13_21409_ATCACG_L001_R1_001_(paired)_trimmed_(paired)_contig_4285	-6.73875	2.76204e-08	0.00010167	0.00462147	IL1B_ONCMY ame: Full=Interleukin-1 beta Flags: Precursor
ZFG-16-14_13_21409_ATCACG_L001_R1_001_(paired)_trimmed_(paired)_contig_10088	-6.84314	7.12425e-10	4.9449e-06	0.000119204	PHIPL_DANRE ame: Full=Phytanoyl- hydroxylase-interacting -like
ZFG-16-14_13_21409_ATCACG_L001_R1_001_(paired)_trimmed_(paired)_contig_20415	-6.89348	2.39198e-07	0.000555873	0.0400229	TSP1_XENLA ame: Full=Thrombospondin-1 Flags: Precursor
ZFG-16-14_13_21409_ATCACG_L001_R1_001_(paired)_trimmed_(paired)_contig_10078	-7.25811	2.04986e-07	0.000506484	0.0342984	BIN1_HUMAN ame: Full=Myc box-dependent-interacting 1 ame: Full=Amphiphysin II ame: Full=Amphiphysin ame: Full=Box-dependent myc-interacting 1 ame: Full=Bridging integrator 1
ZFG-16-14_13_21409_ATCACG_L001_R1_001_(paired)_trimmed_(paired)_contig_4284	-7.68239	2.62197e-09	1.37097e-05	0.000438711	IL1B_ONCMY ame: Full=Interleukin-1 beta Flags: Precursor
ZFG-16-14_13_21409_ATCACG_L001_R1_001_(paired)_trimmed_(paired)_contig_12171	-7.72092	2.79513e-08	0.00010167	0.00467684	PECA1_PIG ame: Full=Platelet endothelial cell adhesion molecule Short=PECAM-1 ame: CD_antigen=CD31 Flags: Precursor
ZFG-16-14_13_21409_ATCACG_L001_R1_001_(paired)_trimmed_(paired)_contig_11937	-7.9827	2.27644e-08	8.65673e-05	0.00380896	GBB3_CANFA ame: Full=Guanine nucleotide-binding G(I) G(S) G(T) subunit beta-3 ame: Full=Transducin beta chain 3
ZFG-16-14_13_21409_ATCACG_L001_R1_001_(paired)_trimmed_(paired)_contig_1067	-8.02077	3.14637e-13	7.52077e-09	5.26454e-08	B3AT_ONCMY ame: Full=Band 3 anion exchange ame: Full=Anion exchange 1 Short=AE 1 Short=Anion exchanger 1 ame: Full=Solute carrier family 4 member 1
ZFG-16-14_13_21409_ATCACG_L001_R1_001_(paired)_trimmed_(paired)_contig_757	-8.38136	0	0	0	DMBT1_HUMAN ame: Full=Deleted in malignant brain tumors 1 ame: Full=Glyco 340 Short=Gp-340 ame: Full=Hensin ame: Full=Salivary agglutinin Short=SAG ame: Full=Surfactant pulmonary-associated D-binding Flags: Precursor
ZFG-16-14_13_21409_ATCACG_L001_R1_001_(paired)_trimmed_(paired)_contig_5951	-8.66428	1.00364e-09	6.45885e-06	0.00016793	DCE1_FELCA ame: Full=Glutamate decarboxylase 1 ame: Full=67 kDa glutamic acid decarboxylase Short=GAD-67 ame: Full=Glutamate decarboxylase 67 kDa isoform
ZFG-16-14_13_21409_ATCACG_L001_R1_001_(paired)_trimmed_(paired)_contig_18727	-9.16381	1.13647e-07	0.000322298	0.0190156	SOX6_PONAB ame: Full=Transcription factor SOX-6
ZFG-16-14_13_21409_ATCACG_L001_R1_001_(paired)_trimmed_(paired)_contig_1962	-9.9289	1.21236e-13	3.3809e-09	2.02854e-08	SELPA_DANRE ame: Full=Seleno Pa Short=z a Flags: Precursor
ZFG-16-14_13_21409_ATCACG_L001_R1_001_(paired)_trimmed_(paired)_contig_14029	-10.5687	1.89691e-07	0.000495928	0.0317394	TMOD4_MOUSE ame: Full=Tropomodulin-4 ame: Full=Skeletal muscle tropomodulin Short=Sk-Tmod
ZFG-16-14_13_21409_ATCACG_L001_R1_001_(paired)_trimmed_(paired)_contig_1617	-13.7014	0	0	0	CLC4E_RAT ame: Full=C-type lectin domain family 4 member E ame: Full=C-type lectin superfamily member 9 ame: Full=Macrophage-inducible C-type lectin
ZFG-16-14_13_21409_ATCACG_L001_R1_001_(paired)_trimmed_(paired)_contig_18563	-13.8304	5.64242e-08	0.000184231	0.00944095	RDH12_MOUSE ame: Full=Retinol dehydrogenase 12
